# Supplementary material for: Conserved heavy/light contacts and germline preferences revealed by a large-scale analysis of natively paired human antibody sequences and structural data
Source: Commun Biol. 2025 Jul 26;8:1110. doi: 10.1038/s42003-025-08388-y (PMC12297541; doi:10.1038/s42003-025-08388-y)
Supplement: Supplementary file 3 — Supplementary Data 1 [file 42003_2025_8388_MOESM3_ESM.xlsx]

## Sheet: bioproject_counts_by_date
bioproject	sequences_count	date
PRJNA512111	1020626	2018-12-28
PRJNA610059	156838	2020-03-03
PRJEB34451	13766	2021-03-03
PRJNA670581	247976	2020-10-22
PRJEB40825	699160	2021-07-30
PRJNA727275	46888	2021-05-04
PRJNA717310	43246	2021-03-25
PRJNA777966	141540	2021-11-04
PRJNA744567	27508	2021-07-07
PRJNA777934	1688408	2021-11-04
PRJEB47921	29282	2021-11-02
PRJNA742201	43256	2021-06-29
PRJEB53053	1165768	2022-05-25
PRJEB49019	347694	2021-12-01
PRJEB52996	7122	2022-05-21
PRJNA800176	1341748	2022-01-25
PRJEB52699	50700	2022-05-20
PRJEB50691	114010	2022-05-20
PRJNA839019	223596	2022-05-16
PRJNA803769	12702	2022-02-05
PRJEB50082	24088	2022-02-01
PRJNA782883	160982	2021-11-23
PRJEB51634	406910	2022-05-20
PRJNA855895	1003358	2022-07-05
PRJNA845790	9470	2022-06-03
PRJNA898288	228192	2022-11-04
PRJEB54608	63746	2022-07-13
PRJNA907025	2082218	2022-11-30
PRJNA883612	140034	2022-09-23
PRJNA908079	112084	2022-12-03
PRJNA847159	94476	2022-06-08
PRJNA921879	7298	2023-01-08
PRJNA975614	11732	2023-05-23
PRJNA975506	971882	2023-05-23
PRJNA927026	90644	2023-01-24
PRJNA980254	4218	2023-06-05
PRJNA962178	592172	2023-04-26
PRJNA961775	64904	2023-04-25
PRJNA913893	39078	2022-12-19
PRJNA958150	468	2023-04-21
PRJNA953326	4914	2023-04-07
PRJNA978638	8344	2023-06-01
PRJNA934380	30568	2023-02-13
PRJNA1024473	20158	2023-10-05
PRJNA998068	4962	2023-07-24
PRJNA1014484	6888	2023-09-08
PRJEB61178	97612	2023-08-01
PRJNA990769	6322	2023-07-03
PRJEB64695	289334	2023-08-02
PRJEB63391	50048	2023-07-01
PRJNA1014462	26080	2023-09-08
PRJNA997992	90152	2023-07-24
PRJNA1011870	2104	2023-09-01
PRJNA1082281	163636	2024-02-29
PRJNA1073945	25612	2024-02-06
PRJNA1026914	2854	2023-10-11
PRJNA844903	3388	2022-06-02
PRJNA988459	38504	2023-06-28

## Sheet: source_metadata
c_heavy	c_light	scientific_name	bcell_type	isotype	disease	tissue	count
	IGLC2	Homo sapiens			healthy	peripheral blood	4355
IGHG1		Mus musculus			MCMV	spleen	7
IGHD		Homo sapiens			No information	bone marrow	7
IGHA2	IGLC1	Homo sapiens			No information	lung-draining lymph node	15
IGHA1	IGLC2	Homo sapiens			rheumatoid arthritis	synovial tissue	700
	IGLC6	Homo sapiens			Sjogren's syndrome	Salivary gland	2
IGHA1		Homo sapiens	plasmablast		No information	blood	6912
IGHD		Homo sapiens			No information	peripheral blood	84
IGHA2	IGLC7	Homo sapiens			No information	peripheral blood	10
IGHG2	IGLC2	Homo sapiens			COVID-19	tracheal aspirate	195
IGHM	IGLC1	Homo sapiens			healthy	peripheral blood	30241
IGHG1	IGLC7	Mus musculus	plasma cell		No information	bone marrow	16
IGHA1		Homo sapiens			No information	mesenteric lymph node	104
IGHG1	IGKC	Homo sapiens			No information	bone marrow	814
IGHG3	IGKC	Homo sapiens			No information	lung-draining lymph node	199
	IGKC	Homo sapiens			No information	peripheral blood	4476
IGHM		Homo sapiens	naive		healthy	peripheral blood	944
IGHD	IGLC3	Homo sapiens	naive		healthy	peripheral blood	209
IGHG3		Mus musculus			healthy	spleen	197
IGHM		Homo sapiens			COVID-19	peripheral blood mononuclear cells	974
IGHM	IGLC1	Homo sapiens	plasmablast		healthy	peripheral blood mononuclear cells	62
IGHG4	IGLC1	Homo sapiens	plasmablast		No information	blood	25
IGHG4	IGLC2	Homo sapiens			No information	peripheral blood	134
IGHG2	IGLC1	Homo sapiens			HIV	peripheral blood mononuclear cells	7
IGHA2	IGKC	Mus musculus	germinal center		Born to S. mansoni infected mothers	Popliteal lymph node	41
IGHE	IGKC	Mus musculus	germinal center		Born to S. mansoni infected mothers	Popliteal lymph node	6
IGHA2	IGKC	Homo sapiens			healthy	bone marrow	5461
	IGLC2	Homo sapiens			healthy	bone marrow	8916
	IGLC6	Homo sapiens			healthy	bone marrow	14
IGHM	IGKC	Homo sapiens			uveitis	aqueous humor	158
IGHD	IGLC3	Mus musculus			healthy	bone marrow	19
	IGKC	Homo sapiens			COVID-19	peripheral blood	71080
IGHG3	IGKC	Mus musculus	lymphocyte		experimental autoimmune encephalomyelitis (EAE)	brain	1933
IGHA1	IGKC	Homo sapiens			No information	spleen	5054
IGHG1		Homo sapiens			No information	lung-draining lymph node	183
IGHG2	IGKC	Homo sapiens			No information	peripheral blood mononuclear cells	11903
IGHG2	IGKC	Homo sapiens			Sjogren's syndrome	Salivary gland	113
IGHG3	IGLC1	Homo sapiens			COVID-19	peripheral blood mononuclear cells	379
IGHM	IGLC3	Mus musculus	lymphocyte		experimental autoimmune encephalomyelitis (EAE)	brain	113
IGHG3	IGKC	Homo sapiens			No information	bone marrow	71
IGHG1	IGKC	Homo sapiens			No information	induced pluripotent stem cell	11
IGHG4	IGLC1	Homo sapiens			No information	caecum	1
IGHG1	IGLC3	Homo sapiens			rheumatoid arthritis	synovial tissue	1214
	IGLC3	Homo sapiens			rheumatoid arthritis	synovial tissue	311
IGHA2	IGLC2	Homo sapiens			rheumatoid arthritis	synovial tissue	44
IGHA2	IGKC	Mus musculus			healthy	spleen	161
IGHM	IGKC	Homo sapiens			COVID-19	peripheral blood mononuclear cells	10891
	IGLC6	Mus musculus			No information	lung	51
IGHG4	IGKC	Homo sapiens			No information	peripheral blood	721
IGHA1	IGKC	Homo sapiens			NFKB1 or CTLA4 haploinsufficiency	peripheral blood mononuclear cells	240
	IGLC2	Homo sapiens			No information	omentum	25
IGHA1		Homo sapiens			No information	ileum	362
	IGKC	Homo sapiens	naive		healthy	peripheral blood	600
IGHG3		Mus musculus			healthy	bone marrow	475
IGHA2		Homo sapiens			Systemic lupus erythematosus	peripheral blood mononuclear cells	3
IGHD	IGKC	Homo sapiens			COVID-19	peripheral blood mononuclear cells	579
IGHA1		Homo sapiens			COVID-19	cerebrospinal fluid	84
IGHE	IGLC1	Homo sapiens			No information	mixture of lung lymph node, mesenteric lymph node, lung	11
IGHA2	IGLC2	Homo sapiens			No information	duodenum	978
IGHG1	IGLC2	Homo sapiens			Systemic lupus erythematosus	peripheral blood mononuclear cells	28
IGHM	IGLC3	Homo sapiens			No information	peripheral blood mononuclear cells	60454
IGHG3	IGLC2	Homo sapiens			Esophageal/gastroesophageal junction tumor	Immune and tumor cells	110
IGHA1	IGKC	Homo sapiens			Sjogren's syndrome	Salivary gland	2592
IGHG3	IGLC2	Homo sapiens			No information	lymph node	5264
IGHM	IGLC6	Homo sapiens			No information	peripheral blood	33
IGHM		Mus musculus	AID-EYFP+		No information	spleen	1272
IGHA1		Mus musculus	AID-EYFP+		No information	spleen	279
	IGKC	Homo sapiens			NFKB1 or CTLA4 haploinsufficiency	peripheral blood mononuclear cells	2776
IGHD	IGLC2	Homo sapiens			ebola	peripheral blood mononuclear cells	22
IGHM	IGKC	Homo sapiens			Pancreatic ductal adenocarcinoma	pancreas	118
IGHG3		Mus musculus			No information	spleen	24
IGHD	IGLC7	Homo sapiens			healthy	peripheral blood	12
IGHG1	IGKC	Mus musculus			LCMV	spleen	50
IGHA1		Homo sapiens			No information	spleen	719
IGHG4	IGKC	Homo sapiens			No information	descending colon	11
IGHG2	IGKC	Homo sapiens			rheumatoid arthritis	synovial tissue	787
IGHA1	IGLC2	Homo sapiens			Sjogren's syndrome	Salivary gland	876
IGHG1	IGKC	Homo sapiens			No information	lymph node	229425
	IGLC1	Homo sapiens			healthy	bone marrow	3572
IGHG1		Homo sapiens			idiopathic nephrotic syndrome	peripheral blood mononuclear cells	46
IGHD	IGKC	Homo sapiens			No information	skin	162
IGHG1	IGLC2	Homo sapiens			No information	bone marrow	393
IGHG1	IGLC3	Homo sapiens			No information	liver	17
IGHA1	IGLC2	Homo sapiens			No information	transverse colon	552
IGHA1	IGLC1	Homo sapiens			No information	mixed	1272
IGHG3	IGLC3	Mus musculus	plasmablast		experimental autoimmune encephalomyelitis (EAE)	Inguinal lymph nodes	6121
IGHD	IGLC3	Homo sapiens			healthy	lymph node	103
IGHA1	IGLC7	Homo sapiens	plasmablast		No information	blood	17
IGHE	IGLC2	Homo sapiens	plasmablast		No information	peripheral blood	83
IGHD	IGLC1	Homo sapiens			No information	peripheral blood	147
IGHG1	IGLC2	Homo sapiens			cancer	peripheral blood mononuclear cells	1209
IGHM		Homo sapiens			NFKB1 or CTLA4 haploinsufficiency	peripheral blood mononuclear cells	1463
	IGKC	Homo sapiens			healthy	bone marrow	21263
IGHM	IGKC	Mus musculus			urothelial carcinoma	Subcutaneously injected urothelial carcinoma tumor	4263
IGHE	IGKC	Homo sapiens			healthy	bone marrow	225
IGHG1		Mus musculus			No information	spleen	32
IGHA2		Homo sapiens			No information	liver	17
IGHA1	IGLC3	Homo sapiens			No information	liver	16
IGHA1	IGKC	Homo sapiens			No information	sigmoid colon	1889
IGHG2	IGKC	Homo sapiens			No information	sigmoid colon	64
IGHD	IGLC1	Homo sapiens	naive		healthy	peripheral blood	163
	IGLC1	Homo sapiens	naive		healthy	peripheral blood	54
IGHG1	IGLC3	Mus musculus			healthy	spleen	54
IGHM	IGKC	Homo sapiens			Systemic lupus erythematosus	peripheral blood mononuclear cells	114
IGHE	IGKC	Mus musculus	plasmablast		experimental autoimmune encephalomyelitis (EAE)	Inguinal lymph nodes	341
IGHG2	IGLC1	Homo sapiens			healthy	lymph node	140
IGHG1	IGLC1	Mus musculus			No information	lung	22
IGHG1		Homo sapiens			No information	peripheral blood	464
IGHG2		Homo sapiens			No information	peripheral blood	164
IGHA1	IGLC3	Homo sapiens		IghE	Allergic Fungal Rhinosinusitis	nasal polyp	1277
IGHG4	IGLC2	Homo sapiens	plasmablast		No information	peripheral blood mononuclear cells	117
IGHA1	IGKC	Homo sapiens			uveitis	aqueous humor	252
IGHG1	IGKC	Mus musculus	lymphocyte		experimental autoimmune encephalomyelitis (EAE)	brain	330
IGHA1	IGLC2	Homo sapiens			No information	gut	37
IGHG1	IGLC2	Homo sapiens			rheumatoid arthritis	synovial tissue	3708
IGHD	IGLC2	Homo sapiens			No information	peripheral blood mononuclear cells	12453
	IGKC	Homo sapiens			COVID-19	peripheral blood mononuclear cells	7289
IGHG4	IGLC2	Homo sapiens			healthy	peripheral blood	287
IGHA2	IGKC	Homo sapiens	plasmablast		No information	peripheral blood mononuclear cells	3615
IGHG4	IGLC1	Homo sapiens			No information	peripheral blood mononuclear cells	186
	IGLC1	Homo sapiens			diffuse midline glioma	cerebrospinal fluid	6
IGHM	IGLC3	Homo sapiens			No information	spleen	3708
		Homo sapiens			No information	caecum	217
	IGKC	Homo sapiens			No information	thymus	38
IGHM	IGLC1	Homo sapiens			No information	liver	47
IGHA1	IGLC2	Homo sapiens			No information	sigmoid colon	755
IGHG4	IGLC1	Mus musculus			healthy	bone marrow	34
IGHA1	IGKC	Homo sapiens			No information	peripheral blood mononuclear cells	36611
IGHG2	IGLC2	Homo sapiens			No information	peripheral blood mononuclear cells	3517
IGHG1	IGKC	Mus musculus			No information	Peyer's patch	62
IGHM	IGLC2	Mus musculus	plasmablast		experimental autoimmune encephalomyelitis (EAE)	Inguinal lymph nodes	133
IGHM	IGLC3	Homo sapiens			cancer	peripheral blood mononuclear cells	2586
IGHA1	IGKC	Homo sapiens			COVID-19	peripheral blood	130685
IGHE	IGLC3	Mus musculus	plasma cell		LCMV	bone marrow	3
IGHG3		Mus musculus			LCMV	spleen	15
IGHG3	IGLC1	Mus musculus			LCMV	spleen	2
IGHM	IGLC2	Homo sapiens			No information	mesenteric lymph node	1268
IGHA2	IGLC2	Homo sapiens			No information	bone marrow	37
IGHA1	IGLC3	Homo sapiens			No information	ascending colon	4
IGHG1	IGKC	Homo sapiens			Systemic lupus erythematosus	peripheral blood mononuclear cells	55
IGHA1		Homo sapiens			No information	peripheral blood mononuclear cells	2880
		Homo sapiens			COVID-19	peripheral blood mononuclear cells	1607
IGHG1		Homo sapiens			COVID-19	peripheral blood mononuclear cells	1872
IGHE		Mus musculus			No information	lung	30
IGHG1	IGLC2	Homo sapiens			No information	liver	164
IGHA2	IGLC3	Homo sapiens			No information	muscle	4
IGHG4	IGLC1	Homo sapiens			COVID-19	peripheral blood	124
IGHM	IGKC	Mus musculus			healthy	bone marrow	62723
IGHG4	IGLC3	Mus musculus	plasmablast		experimental autoimmune encephalomyelitis (EAE)	Inguinal lymph nodes	12
IGHM		Homo sapiens			COVID-19	cerebrospinal fluid	45
IGHG1	IGLC3	Homo sapiens			COVID-19	cerebrospinal fluid	75
	IGLC7	Homo sapiens			No information	lymph node	53
IGHG3	IGLC3	Homo sapiens			No information	lymph node	831
	IGLC2	Mus musculus			No information	mediastinal lymph node	10
IGHG2	IGKC	Mus musculus	germinal center		healthy	Popliteal lymph node	22
IGHM	IGLC6	Homo sapiens			healthy	peripheral blood mononuclear cells	83
IGHG1	IGLC2	Homo sapiens		IghE	Allergic Fungal Rhinosinusitis	nasal polyp	3242
IGHE	IGLC2	Homo sapiens		IghE	Allergic Fungal Rhinosinusitis	nasal polyp	223
IGHG2	IGLC3	Mus musculus	plasma cell		No information	bone marrow	491
IGHM	IGKC	Mus musculus			LCMV	spleen	115
	IGLC6	Homo sapiens	naive		allergy	peripheral blood	1
		Homo sapiens			No information	ascending colon	164
IGHA1	IGLC2	Homo sapiens			No information	descending colon	129
IGHM	IGLC1	Homo sapiens			Systemic lupus erythematosus	peripheral blood mononuclear cells	25
IGHG4	IGKC	Homo sapiens			COVID-19	peripheral blood mononuclear cells	85
IGHA2		Homo sapiens			No information	lymph node	342
IGHE	IGLC3	Mus musculus			No information	lung	15
IGHG2	IGLC3	Homo sapiens	plasmablast		No information	peripheral blood	463
IGHD		Homo sapiens	plasmablast		No information	peripheral blood	943
	IGLC3	Mus musculus	germinal center		Born to S. mansoni infected mothers	Popliteal lymph node	3
IGHA2	IGKC	Mus musculus			colon cancer	tumor	44
IGHG3	IGKC	Homo sapiens		IghE	Allergic Fungal Rhinosinusitis	nasal polyp	813
IGHG1	IGKC	Homo sapiens			No information	mixture of lung lymph node, mesenteric lymph node, lung	1316
IGHA1	IGLC3	Homo sapiens			No information	mixture of lung lymph node, mesenteric lymph node, lung	77
IGHG1	IGLC6	Homo sapiens			healthy	bone marrow	12
IGHG2	IGKC	Mus musculus	plasma cell		No information	bone marrow	14800
	IGKC	Mus musculus	plasma cell		LCMV	bone marrow	1254
	IGKC	Homo sapiens			No information	ileum	1042
IGHD	IGKC	Homo sapiens			rheumatoid arthritis	synovial tissue	438
	IGLC3	Homo sapiens			No information	peripheral blood mononuclear cells	5196
IGHA1	IGLC3	Homo sapiens			healthy	lymph node	158
IGHA1	IGLC1	Homo sapiens			healthy	lymph node	102
IGHG1	IGLC1	Homo sapiens			Sjogren's syndrome	Salivary gland	232
IGHG3	IGKC	Mus musculus			No information	lung	9452
IGHG4	IGLC3	Mus musculus	AID-EYFP+		No information	spleen	76
IGHE		Homo sapiens			healthy	peripheral blood mononuclear cells	49
IGHD	IGLC3	Homo sapiens			No information	mixture of lung lymph node, mesenteric lymph node, lung	511
IGHA1		Mus musculus			urothelial carcinoma	Subcutaneously injected urothelial carcinoma tumor	7
IGHA2	IGKC	Homo sapiens			Pancreatic ductal adenocarcinoma	pancreas	150
IGHM	IGLC7	Homo sapiens			healthy	peripheral blood	190
IGHD	IGLC1	Homo sapiens			No information	mesenteric lymph node	24
IGHA1		Homo sapiens			No information	bone marrow	40
	IGLC3	Homo sapiens			Esophageal/gastroesophageal junction tumor	Immune and tumor cells	11
IGHM	IGLC6	Homo sapiens			healthy	lymph node	23
IGHD	IGLC1	Homo sapiens			Sjogren's syndrome	Salivary gland	67
IGHG1		Homo sapiens			No information	lymph node	24835
IGHG3	IGKC	Homo sapiens	plasmablast		No information	blood	1437
IGHG3	IGKC	Homo sapiens			HIV	peripheral blood mononuclear cells	362
IGHD	IGKC	Homo sapiens			HIV	peripheral blood mononuclear cells	69
IGHG4		Homo sapiens			healthy	peripheral blood mononuclear cells	54
IGHA2	IGLC2	Homo sapiens			uveitis	aqueous humor	40
IGHG1		Mus musculus	plasma cell		No information	bone marrow	221
IGHG1	IGKC	Homo sapiens			COVID-19	peripheral blood mononuclear cells	20284
IGHE	IGKC	Homo sapiens			Esophageal/gastroesophageal junction tumor	Immune and tumor cells	20
IGHA2	IGKC	Mus musculus	plasmablast		experimental autoimmune encephalomyelitis (EAE)	Inguinal lymph nodes	581
	IGLC7	Homo sapiens	plasmablast		No information	blood	50
IGHG1	IGLC2	Homo sapiens	plasmablast		No information	peripheral blood	15854
IGHM	IGKC	Mus musculus			colon cancer	tumor	266
IGHM	IGLC1	Homo sapiens			No information	lung-draining lymph node	387
IGHD	IGLC2	Homo sapiens			No information	lung-draining lymph node	193
IGHA2		Homo sapiens			No information	mesenteric lymph node	18
IGHG1	IGLC2	Homo sapiens			No information	ileum	41
IGHA2	IGLC2	Homo sapiens			No information	transverse colon	651
IGHG1	IGLC6	Homo sapiens			No information	mixed	4
IGHA2		Homo sapiens			No information	ascending colon	79
IGHA1	IGLC3	Homo sapiens			No information	sigmoid colon	34
IGHA1	IGLC1	Homo sapiens			No information	descending colon	272
IGHD	IGKC	Mus musculus			healthy	spleen	1154
IGHG2		Homo sapiens			COVID-19	peripheral blood mononuclear cells	382
IGHM		Mus musculus			No information	lung	280
IGHG1		Mus musculus			No information	lung	130
IGHA2	IGLC3	Homo sapiens	plasmablast		No information	peripheral blood	323
IGHG3	IGLC2	Homo sapiens			HIV	peripheral blood	11
		Mus musculus			MCMV	spleen	15
IGHA1	IGLC3	Homo sapiens			No information	caecum	93
IGHA1	IGLC2	Mus musculus			healthy	spleen	40
		Mus musculus			No information	Peyer's patch	54
IGHE	IGKC	Homo sapiens			healthy	peripheral blood	99
IGHM	IGKC	Mus musculus			No information	mediastinal lymph node	8878
IGHD	IGKC	Homo sapiens			cancer	peripheral blood mononuclear cells	2358
IGHA1	IGLC1	Homo sapiens			diffuse midline glioma	cerebrospinal fluid	28
	IGLC2	Homo sapiens			Primary sclerosing cholangitis	colon epithelium	2280
IGHG2		Mus musculus	lymphocyte		experimental autoimmune encephalomyelitis (EAE)	brain	16
	IGLC1	Homo sapiens			No information	sigmoid colon	160
IGHA1	IGLC2	Homo sapiens			COVID-19	peripheral blood mononuclear cells	7567
IGHG1	IGLC2	Homo sapiens			Esophageal/gastroesophageal junction tumor	Immune and tumor cells	878
IGHG3	IGLC2	Homo sapiens			COVID-19	cerebrospinal fluid	50
	IGLC1	Homo sapiens			cancer	peripheral blood mononuclear cells	701
IGHG2	IGKC	Mus musculus	lymphocyte		experimental autoimmune encephalomyelitis (EAE)	brain	131
	IGLC3	Homo sapiens			No information	bone marrow	24
IGHM	IGKC	Homo sapiens			No information	duodenum	1307
IGHA1	IGLC1	Homo sapiens			No information	duodenum	728
		Homo sapiens			No information	duodenum	330
IGHD	IGLC3	Homo sapiens			No information	mixed	71
IGHD	IGLC3	Homo sapiens			rheumatoid arthritis	synovial tissue	37
IGHA1	IGLC3	Homo sapiens			No information	lymph node	2479
IGHA2		Homo sapiens	plasmablast		No information	blood	815
IGHG3	IGLC2	Mus musculus			No information	lung	112
IGHD	IGKC	Homo sapiens			HIV	peripheral blood	5
IGHG3	IGKC	Mus musculus	AID-EYFP+		No information	spleen	21544
IGHA1	IGKC	Homo sapiens			cancer	peripheral blood mononuclear cells	7169
IGHG3	IGLC2	Homo sapiens			ebola	peripheral blood mononuclear cells	334
IGHA2	IGLC2	Homo sapiens			ebola	peripheral blood mononuclear cells	271
IGHG2	IGLC2	Homo sapiens		IghE	Allergic Fungal Rhinosinusitis	nasal polyp	2589
IGHM	IGLC3	Homo sapiens			No information	mixture of lung lymph node, mesenteric lymph node, lung	2568
IGHM	IGLC3	Homo sapiens			COVID-19	tracheal aspirate	35
IGHA1	IGLC2	Homo sapiens			Pancreatic ductal adenocarcinoma	pancreas	75
IGHA1		Mus musculus			No information	spleen	9
IGHG1	IGLC7	Homo sapiens			COVID-19	peripheral blood	152
IGHG3	IGLC1	Mus musculus	plasma cell		No information	bone marrow	49
IGHA1	IGLC3	Homo sapiens			No information	duodenum	250
IGHG1	IGKC	Homo sapiens			No information	peripheral blood	21168
IGHG1	IGLC6	Homo sapiens			healthy	peripheral blood	49
IGHM	IGLC1	Homo sapiens			healthy	lymph node	953
IGHA1	IGLC1	Mus musculus			No information	lung	75
	IGLC1	Mus musculus			No information	spleen	15
IGHG3	IGKC	Mus musculus	plasma cell		LCMV	bone marrow	32321
IGHG1	IGKC	Homo sapiens			No information	lung-draining lymph node	1882
IGHM	IGLC2	Homo sapiens	transitional stage		allergy	peripheral blood	213
IGHA2	IGLC1	Homo sapiens			No information	descending colon	225
IGHD		Homo sapiens			rheumatoid arthritis	synovial tissue	146
IGHA2	IGLC3	Homo sapiens			No information	peripheral blood	555
IGHM	IGKC	Homo sapiens			NFKB1 or CTLA4 haploinsufficiency	peripheral blood mononuclear cells	26834
	IGLC1	Homo sapiens			Primary sclerosing cholangitis	colon epithelium	966
IGHG1	IGKC	Homo sapiens			idiopathic nephrotic syndrome	peripheral blood mononuclear cells	160
IGHA1	IGLC2	Mus musculus	plasma cell		No information	bone marrow	117
	IGKC	Mus musculus			LCMV	spleen	103
IGHG1	IGLC3	Homo sapiens			No information	lung-draining lymph node	162
IGHA2	IGLC3	Homo sapiens			No information	duodenum	178
IGHG4	IGKC	Homo sapiens			No information	lymph node	19408
		Homo sapiens		IghE	Allergic Fungal Rhinosinusitis	nasal polyp	3285
IGHG1	IGKC	Homo sapiens			Primary sclerosing cholangitis	colon epithelium	2172
IGHD	IGLC1	Homo sapiens			No information	skin	23
IGHA2	IGLC1	Homo sapiens			No information	duodenum	327
IGHM	IGLC1	Homo sapiens			No information	ileum	105
IGHE		Homo sapiens			No information	spleen	10
	IGLC2	Homo sapiens			No information	descending colon	72
		Homo sapiens			No information	sigmoid colon	404
IGHG1	IGLC2	Mus musculus	plasmablast		experimental autoimmune encephalomyelitis (EAE)	Inguinal lymph nodes	198
IGHG3	IGLC3	Homo sapiens	plasmablast		No information	peripheral blood	81
IGHG1	IGLC6	Mus musculus	AID-EYFP+		No information	spleen	27
IGHD	IGKC	Homo sapiens			ebola	peripheral blood mononuclear cells	96
IGHM	IGLC1	Homo sapiens	plasmablast		No information	peripheral blood mononuclear cells	1039
IGHA1	IGLC3	Homo sapiens			No information	lung-draining lymph node	88
	IGLC2	Homo sapiens			No information	peripheral blood mononuclear cells	34203
IGHG1	IGLC3	Homo sapiens			Esophageal/gastroesophageal junction tumor	Immune and tumor cells	24
IGHG1	IGKC	Mus musculus	plasmablast		experimental autoimmune encephalomyelitis (EAE)	Inguinal lymph nodes	4642
	IGKC	Mus musculus	plasmablast		experimental autoimmune encephalomyelitis (EAE)	Inguinal lymph nodes	8078
IGHM	IGLC2	Homo sapiens	plasmablast		healthy	peripheral blood mononuclear cells	284
IGHG4		Homo sapiens	plasmablast		No information	peripheral blood	655
	IGLC3	Homo sapiens			cancer	peripheral blood mononuclear cells	175
IGHG3	IGLC1	Homo sapiens			No information	mixture of lung lymph node, mesenteric lymph node, lung	38
IGHA1		Homo sapiens			COVID-19	tracheal aspirate	119
IGHD	IGLC3	Mus musculus			LCMV	brain	2
IGHG2	IGLC3	Homo sapiens			No information	lung-draining lymph node	15
IGHA1	IGLC2	Homo sapiens			No information	duodenum	1713
IGHD	IGKC	Homo sapiens			No information	omentum	34
IGHA2	IGKC	Homo sapiens			No information	transverse colon	2358
	IGLC2	Homo sapiens			No information	sigmoid colon	262
IGHG2	IGLC1	Homo sapiens			No information	mixed	86
IGHA2		Homo sapiens			No information	mixed	245
IGHA1	IGLC2	Homo sapiens	double negative memory		allergy	peripheral blood	82
IGHA2		Homo sapiens			No information	descending colon	33
IGHD	IGLC1	Homo sapiens			rheumatoid arthritis	synovial tissue	51
IGHE	IGLC2	Mus musculus			healthy	spleen	6
	IGLC1	Homo sapiens			No information	peripheral blood mononuclear cells	9867
IGHA1	IGLC1	Homo sapiens	plasmablast		No information	blood	2410
IGHG1	IGLC6	Mus musculus			No information	mediastinal lymph node	16
IGHG2	IGLC7	Homo sapiens			healthy	bone marrow	11
IGHM		Homo sapiens			COVID-19	tracheal aspirate	65
	IGLC6	Homo sapiens			COVID-19	peripheral blood	90
IGHG3	IGLC1	Homo sapiens			COVID-19	peripheral blood	1584
IGHG1	IGKC	Homo sapiens			No information	spleen	10701
IGHG2	IGKC	Homo sapiens			No information	caecum	94
IGHG1	IGKC	Homo sapiens	plasmablast		No information	peripheral blood	60171
		Mus musculus	AID-EYFP+		No information	spleen	1903
		Mus musculus	germinal center		healthy	Popliteal lymph node	28
IGHE		Homo sapiens			No information	peripheral blood mononuclear cells	93
IGHM	IGLC3	Homo sapiens	plasmablast		No information	peripheral blood mononuclear cells	1652
IGHG3	IGLC3	Homo sapiens			healthy	bone marrow	577
IGHG2	IGLC2	Homo sapiens			No information	mixture of lung lymph node, mesenteric lymph node, lung	67
IGHE	IGKC	Mus musculus			urothelial carcinoma	Subcutaneously injected urothelial carcinoma tumor	189
IGHA2		Homo sapiens			No information	muscle	3
IGHG1	IGLC1	Homo sapiens			No information	sigmoid colon	76
IGHA2	IGLC3	Homo sapiens			No information	descending colon	75
IGHM	IGLC1	Homo sapiens	plasmablast		No information	blood	692
IGHA2	IGLC2	Mus musculus			No information	mediastinal lymph node	1
IGHM	IGKC	Homo sapiens			HIV	peripheral blood	79
IGHG4	IGKC	Homo sapiens		IghE	Allergic Fungal Rhinosinusitis	nasal polyp	793
IGHA1		Homo sapiens			healthy	bone marrow	3974
IGHM		Mus musculus			urothelial carcinoma	Subcutaneously injected urothelial carcinoma tumor	68
IGHG2	IGKC	Homo sapiens			idiopathic nephrotic syndrome	peripheral blood mononuclear cells	50
	IGKC	Homo sapiens			Pancreatic ductal adenocarcinoma	pancreas	144
IGHD	IGKC	Mus musculus			No information	spleen	833
IGHG4		Homo sapiens			COVID-19	peripheral blood	52
IGHG4	IGLC6	Mus musculus	plasma cell		No information	bone marrow	4
	IGKC	Homo sapiens			No information	gut	134
IGHG3	IGLC2	Mus musculus			healthy	bone marrow	620
IGHA2	IGLC2	Homo sapiens			COVID-19	cerebrospinal fluid	12
IGHA1		Mus musculus			No information	mediastinal lymph node	73
	IGKC	Homo sapiens			HIV	peripheral blood mononuclear cells	103
IGHG3	IGLC1	Mus musculus			colon cancer	tumor	6
IGHA1	IGKC	Homo sapiens			diffuse midline glioma	cerebrospinal fluid	11
		Homo sapiens			Primary sclerosing cholangitis	colon epithelium	1587
IGHG3		Homo sapiens			Primary sclerosing cholangitis	colon epithelium	36
		Mus musculus			healthy	lymph node	49
IGHG2	IGLC2	Homo sapiens			Pancreatic ductal adenocarcinoma	pancreas	104
IGHM	IGKC	Homo sapiens			healthy	peripheral blood	224043
IGHA1	IGLC1	Mus musculus	plasma cell		LCMV	bone marrow	41
IGHG2	IGLC1	Homo sapiens			No information	spleen	116
IGHG1	IGLC2	Homo sapiens			No information	caecum	36
IGHM	IGLC2	Homo sapiens			No information	ileum	148
IGHA2	IGKC	Homo sapiens	memory		allergy	peripheral blood	6
IGHA2	IGLC2	Homo sapiens			No information	ascending colon	293
IGHG1	IGLC2	Mus musculus			healthy	bone marrow	110
IGHA2	IGLC1	Homo sapiens	plasmablast		healthy	peripheral blood mononuclear cells	9
IGHA1	IGLC2	Homo sapiens	plasmablast		No information	blood	7585
IGHG3	IGLC6	Homo sapiens			No information	lymph node	11
IGHG3	IGLC1	Homo sapiens			No information	peripheral blood	406
IGHG2	IGLC3	Mus musculus	AID-EYFP+		No information	spleen	112
IGHG4	IGKC	Homo sapiens			ebola	peripheral blood mononuclear cells	2081
	IGLC2	Homo sapiens			ebola	peripheral blood mononuclear cells	453
IGHG4	IGKC	Homo sapiens			healthy	bone marrow	1835
IGHD		Mus musculus			No information	spleen	45
IGHM	IGLC6	Mus musculus	plasma cell		No information	bone marrow	185
IGHG3		Homo sapiens			Esophageal/gastroesophageal junction tumor	Immune and tumor cells	32
IGHM	IGLC3	Homo sapiens			COVID-19	cerebrospinal fluid	12
IGHM	IGLC3	Homo sapiens			HIV	peripheral blood	13
IGHE	IGKC	Homo sapiens			healthy	peripheral blood mononuclear cells	619
IGHG2		Homo sapiens		IghE	Allergic Fungal Rhinosinusitis	nasal polyp	1588
IGHG1	IGLC1	Homo sapiens			idiopathic nephrotic syndrome	peripheral blood mononuclear cells	26
IGHM	IGLC3	Mus musculus			No information	spleen	55
IGHD	IGLC3	Homo sapiens			No information	bone marrow	12
	IGKC	Homo sapiens			No information	muscle	69
IGHG1	IGLC3	Homo sapiens			No information	mixed	326
IGHA2	IGKC	Homo sapiens			No information	ascending colon	735
IGHD	IGKC	Homo sapiens			No information	ascending colon	4
IGHA1	IGKC	Mus musculus			No information	Peyer's patch	442
IGHD	IGLC2	Homo sapiens	plasmablast		healthy	peripheral blood mononuclear cells	28
	IGLC1	Homo sapiens	plasmablast		No information	blood	6845
IGHD	IGLC7	Homo sapiens	plasmablast		No information	peripheral blood	2
IGHA1	IGKC	Homo sapiens			healthy	bone marrow	30231
IGHD		Mus musculus			healthy	lymph node	33
IGHG2	IGKC	Homo sapiens			COVID-19	tracheal aspirate	3772
IGHA2	IGKC	Homo sapiens			COVID-19	peripheral blood	28832
IGHA2	IGLC1	Homo sapiens			No information	liver	49
IGHA1	IGLC1	Homo sapiens			No information	spleen	374
IGHM	IGKC	Mus musculus			No information	lung	8068
	IGLC6	Mus musculus	AID-EYFP+		No information	spleen	38
IGHA1		Homo sapiens			ebola	peripheral blood mononuclear cells	86
IGHM		Mus musculus			No information	spleen	88
IGHE	IGKC	Homo sapiens			Primary sclerosing cholangitis	colon epithelium	19
IGHA2		Homo sapiens			idiopathic nephrotic syndrome	peripheral blood mononuclear cells	20
IGHM		Homo sapiens			No information	gut	52
	IGLC3	Homo sapiens			No information	spleen	629
IGHG2	IGLC3	Homo sapiens			No information	mixed	62
IGHM	IGLC2	Homo sapiens			Esophageal/gastroesophageal junction tumor	Immune and tumor cells	80
IGHE	IGLC6	Mus musculus	plasmablast		experimental autoimmune encephalomyelitis (EAE)	Inguinal lymph nodes	9
IGHG3	IGLC1	Homo sapiens			healthy	peripheral blood mononuclear cells	449
IGHG3	IGLC3	Homo sapiens			COVID-19	cerebrospinal fluid	67
IGHG2		Mus musculus			colon cancer	tumor	108
IGHG3	IGKC	Homo sapiens			NFKB1 or CTLA4 haploinsufficiency	peripheral blood mononuclear cells	344
IGHA2	IGLC1	Homo sapiens			cancer	peripheral blood mononuclear cells	535
IGHG4	IGLC1	Homo sapiens			ebola	peripheral blood mononuclear cells	199
IGHG3	IGLC1	Homo sapiens	plasmablast		No information	peripheral blood mononuclear cells	229
IGHG1	IGLC2	Homo sapiens			COVID-19	tracheal aspirate	2544
IGHA2	IGLC2	Homo sapiens			Pancreatic ductal adenocarcinoma	pancreas	45
IGHM	IGLC3	Homo sapiens			No information	liver	12
IGHG2		Mus musculus	plasmablast		experimental autoimmune encephalomyelitis (EAE)	Inguinal lymph nodes	2341
IGHG3	IGLC2	Homo sapiens			healthy	peripheral blood mononuclear cells	1772
IGHG1	IGLC1	Mus musculus	AID-EYFP+		No information	spleen	36
IGHA1	IGLC1	Homo sapiens			cancer	peripheral blood mononuclear cells	1161
IGHD		Homo sapiens			NFKB1 or CTLA4 haploinsufficiency	peripheral blood mononuclear cells	229
IGHM	IGKC	Homo sapiens			idiopathic nephrotic syndrome	peripheral blood mononuclear cells	728
IGHA2	IGLC1	Homo sapiens			No information	caecum	492
IGHG3	IGLC2	Homo sapiens			No information	mesenteric lymph node	10
IGHM		Homo sapiens			No information	peripheral blood	695
IGHD	IGLC1	Homo sapiens			No information	peripheral blood mononuclear cells	3531
IGHA2	IGKC	Homo sapiens			COVID-19	peripheral blood mononuclear cells	3215
IGHD	IGLC6	Mus musculus			No information	mediastinal lymph node	42
IGHE	IGLC2	Mus musculus	AID-EYFP+		No information	spleen	4
IGHG1	IGLC2	Mus musculus	germinal center		Born to S. mansoni infected mothers	Popliteal lymph node	5
IGHD	IGLC3	Homo sapiens			cancer	peripheral blood mononuclear cells	120
IGHD	IGLC6	Homo sapiens			healthy	peripheral blood mononuclear cells	9
IGHM	IGKC	Homo sapiens		IghE	Allergic Fungal Rhinosinusitis	nasal polyp	1393
IGHD	IGLC1	Homo sapiens			No information	mixture of lung lymph node, mesenteric lymph node, lung	461
IGHG2	IGKC	Homo sapiens			uveitis	aqueous humor	65
IGHD	IGLC2	Homo sapiens			No information	spleen	1585
IGHD		Homo sapiens			No information	skin	28
	IGLC1	Homo sapiens			No information	ascending colon	65
IGHA1	IGLC3	Mus musculus			healthy	bone marrow	930
IGHE	IGKC	Homo sapiens	plasmablast		No information	blood	92
IGHA1	IGLC3	Homo sapiens	plasmablast		No information	peripheral blood	1404
		Mus musculus			No information	spleen	133
IGHM	IGKC	Mus musculus	plasma cell		LCMV	bone marrow	6643
IGHM	IGKC	Mus musculus	lymphocyte		LCMV	brain	34
IGHG3		Homo sapiens			No information	spleen	156
IGHM	IGKC	Homo sapiens			No information	appendix	84
IGHM		Homo sapiens			rheumatoid arthritis	synovial tissue	1168
IGHA1	IGKC	Mus musculus			healthy	spleen	553
IGHG4	IGKC	Mus musculus			healthy	spleen	205
		Homo sapiens			Systemic lupus erythematosus	peripheral blood mononuclear cells	101
IGHM		Homo sapiens			Systemic lupus erythematosus	peripheral blood mononuclear cells	52
IGHD	IGKC	Homo sapiens			No information	peripheral blood mononuclear cells	33801
IGHG4	IGLC1	Homo sapiens			healthy	peripheral blood	141
IGHA1	IGLC2	Homo sapiens			HIV	peripheral blood	113
IGHA1		Homo sapiens	plasmablast		No information	peripheral blood mononuclear cells	1327
IGHM		Homo sapiens			uveitis	aqueous humor	21
IGHG4	IGLC3	Mus musculus	plasma cell		LCMV	bone marrow	2
IGHA2	IGKC	Mus musculus			LCMV	spleen	5
IGHM	IGLC3	Homo sapiens			No information	skin	283
IGHE	IGKC	Homo sapiens			No information	duodenum	15
IGHA1		Homo sapiens			Esophageal/gastroesophageal junction tumor	Immune and tumor cells	172
IGHD	IGKC	Mus musculus	plasmablast		experimental autoimmune encephalomyelitis (EAE)	Inguinal lymph nodes	242
IGHG3	IGKC	Homo sapiens			COVID-19	cerebrospinal fluid	60
IGHA2	IGLC1	Homo sapiens			No information	lymph node	316
	IGLC6	Mus musculus			urothelial carcinoma	Subcutaneously injected urothelial carcinoma tumor	7
IGHA1	IGLC1	Homo sapiens			Primary sclerosing cholangitis	colon epithelium	914
IGHG4	IGLC2	Homo sapiens			healthy	bone marrow	403
IGHG3	IGLC3	Homo sapiens			COVID-19	peripheral blood	544
		Homo sapiens			healthy	peripheral blood	1379
IGHD	IGLC3	Mus musculus	plasma cell		No information	bone marrow	179
IGHA2	IGLC1	Mus musculus	plasma cell		No information	bone marrow	10
		Homo sapiens			No information	liver	68
IGHM	IGKC	Homo sapiens			No information	peripheral blood	21935
IGHA2	IGLC2	Homo sapiens			No information	omentum	5
IGHM	IGLC3	Homo sapiens			rheumatoid arthritis	synovial tissue	409
IGHE	IGKC	Homo sapiens			rheumatoid arthritis	synovial tissue	16
IGHA1		Mus musculus			No information	Peyer's patch	48
IGHG2	IGKC	Homo sapiens			healthy	peripheral blood mononuclear cells	9289
IGHG2	IGLC1	Homo sapiens	plasmablast		No information	peripheral blood	863
IGHG3	IGLC3	Homo sapiens			cancer	peripheral blood mononuclear cells	35
IGHG4	IGKC	Homo sapiens	plasmablast		No information	peripheral blood mononuclear cells	480
IGHG2		Homo sapiens	plasmablast		No information	peripheral blood mononuclear cells	305
IGHA1		Homo sapiens			healthy	peripheral blood	816
IGHG1	IGLC3	Mus musculus	plasma cell		No information	bone marrow	405
IGHG1	IGLC6	Mus musculus	plasma cell		LCMV	bone marrow	7
	IGLC2	Homo sapiens			No information	spleen	3073
IGHG2	IGKC	Homo sapiens			No information	liver	462
IGHM		Homo sapiens			No information	ileum	68
IGHE	IGLC3	Mus musculus	plasmablast		experimental autoimmune encephalomyelitis (EAE)	Inguinal lymph nodes	83
IGHD		Mus musculus			No information	mediastinal lymph node	43
IGHA2	IGLC2	Homo sapiens		IghE	Allergic Fungal Rhinosinusitis	nasal polyp	4744
IGHG1	IGLC2	Homo sapiens			Primary sclerosing cholangitis	colon epithelium	794
IGHM	IGKC	Mus musculus			healthy	blood	66
IGHD	IGLC2	Homo sapiens			COVID-19	tracheal aspirate	32
IGHG4	IGKC	Mus musculus	plasma cell		No information	bone marrow	1280
	IGLC2	Homo sapiens			No information	duodenum	624
IGHA2		Homo sapiens			No information	sigmoid colon	273
IGHG3	IGLC3	Homo sapiens			rheumatoid arthritis	synovial tissue	81
	IGLC7	Homo sapiens			rheumatoid arthritis	synovial tissue	7
IGHG3	IGLC2	Homo sapiens	naive		healthy	peripheral blood	7
IGHD	IGLC2	Mus musculus			healthy	bone marrow	14
IGHG1	IGLC1	Mus musculus			No information	mediastinal lymph node	12
IGHD	IGKC	Homo sapiens	plasmablast		No information	peripheral blood	2091
IGHD	IGLC2	Homo sapiens			No information	peripheral blood	678
IGHM	IGLC2	Homo sapiens			cancer	peripheral blood mononuclear cells	16098
	IGLC3	Homo sapiens	plasmablast		No information	peripheral blood mononuclear cells	284
IGHG2	IGLC1	Homo sapiens			Pancreatic ductal adenocarcinoma	pancreas	117
	IGKC	Mus musculus			No information	spleen	2036
	IGLC2	Homo sapiens	naive		healthy	peripheral blood	239
IGHM	IGLC3	Mus musculus			healthy	spleen	285
IGHD		Homo sapiens			No information	lymph node	2811
IGHE	IGLC1	Homo sapiens			No information	lymph node	60
IGHG1	IGLC3	Mus musculus	AID-EYFP+		No information	spleen	311
IGHD	IGLC3	Homo sapiens			healthy	bone marrow	196
IGHM	IGLC1	Homo sapiens			COVID-19	tracheal aspirate	48
IGHG1	IGLC3	Homo sapiens			No information	bone marrow	77
IGHA1	IGLC2	Homo sapiens			No information	caecum	1066
IGHA1	IGLC1	Homo sapiens			No information	thymus	6
IGHA1	IGLC2	Homo sapiens			No information	peripheral blood	6133
IGHA2	IGLC2	Homo sapiens			No information	rectum	7
IGHG4		Mus musculus			healthy	bone marrow	272
IGHG1	IGLC1	Homo sapiens			No information	peripheral blood mononuclear cells	6486
IGHA1	IGLC2	Homo sapiens			Esophageal/gastroesophageal junction tumor	Immune and tumor cells	252
IGHG3	IGKC	Homo sapiens			healthy	peripheral blood mononuclear cells	3914
IGHM	IGLC1	Homo sapiens			COVID-19	peripheral blood mononuclear cells	1208
IGHG1		Mus musculus			No information	mediastinal lymph node	46
	IGLC3	Mus musculus			No information	lung	120
IGHM	IGLC1	Homo sapiens			HIV	peripheral blood mononuclear cells	50
IGHG4		Homo sapiens			ebola	peripheral blood mononuclear cells	111
IGHA1	IGLC3	Homo sapiens			ebola	peripheral blood mononuclear cells	260
IGHA2	IGLC1	Homo sapiens		IghE	Allergic Fungal Rhinosinusitis	nasal polyp	1241
IGHG2	IGLC1	Homo sapiens	plasmablast		No information	peripheral blood mononuclear cells	561
IGHA1	IGLC7	Homo sapiens	plasmablast		No information	peripheral blood mononuclear cells	9
	IGKC	Mus musculus			urothelial carcinoma	Subcutaneously injected urothelial carcinoma tumor	1722
IGHM	IGLC1	Homo sapiens			Primary sclerosing cholangitis	colon epithelium	57
IGHA1	IGKC	Homo sapiens			COVID-19	tracheal aspirate	387
IGHG3	IGKC	Mus musculus	lymphocyte		LCMV	brain	91
IGHE	IGKC	Homo sapiens			No information	lung-draining lymph node	39
IGHD	IGLC1	Homo sapiens			healthy	lymph node	136
IGHM	IGLC3	Homo sapiens			healthy	peripheral blood mononuclear cells	20192
IGHA1	IGLC2	Homo sapiens	plasmablast		healthy	peripheral blood mononuclear cells	89
IGHG1		Homo sapiens			COVID-19	cerebrospinal fluid	129
IGHE	IGKC	Homo sapiens			COVID-19	peripheral blood mononuclear cells	59
IGHD	IGLC2	Homo sapiens	plasmablast		No information	blood	716
	IGLC6	Mus musculus			No information	mediastinal lymph node	30
IGHA2	IGLC3	Homo sapiens			cancer	peripheral blood mononuclear cells	131
IGHG3	IGKC	Homo sapiens			idiopathic nephrotic syndrome	peripheral blood mononuclear cells	19
IGHG1		Homo sapiens			COVID-19	peripheral blood	21904
IGHD		Mus musculus	plasma cell		LCMV	bone marrow	15
IGHA1		Homo sapiens			No information	gut	30
IGHA2	IGKC	Homo sapiens			No information	ileum	1503
IGHD		Homo sapiens			No information	mesenteric lymph node	22
IGHA1	IGKC	Homo sapiens			Esophageal/gastroesophageal junction tumor	Immune and tumor cells	1105
	IGKC	Homo sapiens			COVID-19	cerebrospinal fluid	300
IGHG1	IGLC2	Homo sapiens			COVID-19	cerebrospinal fluid	549
IGHG1	IGLC7	Homo sapiens		IghE	Allergic Fungal Rhinosinusitis	nasal polyp	18
IGHD	IGLC1	Homo sapiens			healthy	peripheral blood	2319
IGHA2	IGKC	Mus musculus	plasma cell		No information	bone marrow	862
IGHA1	IGLC2	Homo sapiens			No information	omentum	105
IGHG2	IGLC3	Homo sapiens			No information	omentum	2
IGHA1		Homo sapiens			No information	mixed	557
	IGLC3	Homo sapiens			No information	skin	15
IGHA1	IGKC	Homo sapiens			No information	rectum	5
IGHA1	IGKC	Homo sapiens			Systemic lupus erythematosus	peripheral blood mononuclear cells	48
IGHD	IGKC	Homo sapiens			Systemic lupus erythematosus	peripheral blood mononuclear cells	66
IGHG1	IGLC3	Mus musculus	plasmablast		experimental autoimmune encephalomyelitis (EAE)	Inguinal lymph nodes	1248
IGHG1	IGLC6	Homo sapiens			COVID-19	peripheral blood mononuclear cells	31
IGHG2	IGKC	Homo sapiens			cancer	peripheral blood mononuclear cells	2774
IGHG1	IGLC2	Homo sapiens			ebola	peripheral blood mononuclear cells	10751
IGHG3	IGLC1	Homo sapiens			ebola	peripheral blood mononuclear cells	131
IGHM	IGLC1	Homo sapiens			COVID-19	peripheral blood	24293
IGHG3	IGKC	Homo sapiens			No information	descending colon	1
IGHG1		Mus musculus			healthy	spleen	198
IGHM	IGKC	Homo sapiens			healthy	peripheral blood mononuclear cells	215103
IGHD	IGKC	Homo sapiens			Sjogren's syndrome	Salivary gland	667
IGHA2	IGLC6	Homo sapiens	plasmablast		No information	blood	3
	IGKC	Mus musculus	AID-EYFP+		No information	spleen	19585
IGHA2	IGLC1	Homo sapiens			No information	peripheral blood mononuclear cells	1528
IGHA2	IGKC	Homo sapiens			idiopathic nephrotic syndrome	peripheral blood mononuclear cells	121
IGHD		Homo sapiens			healthy	peripheral blood	704
IGHG1	IGLC2	Mus musculus	plasma cell		LCMV	bone marrow	18
IGHD	IGLC6	Mus musculus	lymphocyte		experimental autoimmune encephalomyelitis (EAE)	brain	12
IGHM		Mus musculus			LCMV	spleen	3
IGHG1	IGLC2	Homo sapiens			No information	lung-draining lymph node	764
		Homo sapiens			No information	ileum	277
IGHG3	IGLC2	Homo sapiens			rheumatoid arthritis	synovial tissue	199
IGHD	IGLC2	Homo sapiens	naive		healthy	peripheral blood	690
IGHG2	IGKC	Mus musculus	germinal center		Born to S. mansoni infected mothers	Popliteal lymph node	60
IGHG2	IGKC	Homo sapiens		IghE	Allergic Fungal Rhinosinusitis	nasal polyp	12094
IGHG1	IGKC	Homo sapiens			uveitis	aqueous humor	710
IGHE	IGKC	Mus musculus			healthy	blood	6
IGHG3	IGLC2	Mus musculus	plasma cell		No information	bone marrow	56
		Homo sapiens			No information	lung-draining lymph node	340
	IGLC1	Homo sapiens			No information	caecum	117
IGHD	IGLC6	Mus musculus			healthy	spleen	43
IGHG1		Homo sapiens			healthy	lymph node	513
IGHE		Homo sapiens	plasmablast		No information	peripheral blood	149
IGHG4	IGLC3	Homo sapiens		IghE	Allergic Fungal Rhinosinusitis	nasal polyp	71
IGHA2		Homo sapiens			No information	peripheral blood mononuclear cells	850
IGHA1	IGLC3	Homo sapiens	plasmablast		No information	peripheral blood mononuclear cells	4027
IGHA2	IGLC2	Homo sapiens			healthy	bone marrow	2066
IGHA2	IGLC3	Homo sapiens			COVID-19	peripheral blood	2599
IGHG2	IGKC	Homo sapiens			No information	omentum	137
	IGLC1	Homo sapiens			No information	omentum	10
IGHA1	IGKC	Homo sapiens			No information	transverse colon	1043
IGHA1	IGLC2	Homo sapiens			No information	appendix	319
IGHD		Homo sapiens			Systemic lupus erythematosus	peripheral blood mononuclear cells	24
IGHD	IGLC3	Homo sapiens			COVID-19	peripheral blood mononuclear cells	39
IGHG2	IGKC	Homo sapiens	plasmablast		No information	blood	1651
IGHE	IGLC3	Homo sapiens			No information	lymph node	21
IGHA1	IGLC3	Homo sapiens			No information	peripheral blood	2283
IGHM	IGKC	Homo sapiens			HIV	peripheral blood mononuclear cells	384
IGHG3	IGLC2	Homo sapiens			NFKB1 or CTLA4 haploinsufficiency	peripheral blood mononuclear cells	173
IGHG3	IGLC1	Homo sapiens			healthy	bone marrow	850
IGHG1	IGLC1	Homo sapiens			uveitis	aqueous humor	20
IGHG3		Homo sapiens			COVID-19	tracheal aspirate	40
IGHM	IGLC2	Homo sapiens			No information	transverse colon	42
IGHD	IGKC	Homo sapiens			No information	mixed	1004
IGHG1	IGLC1	Homo sapiens			No information	mixed	848
IGHA2	IGLC3	Homo sapiens			No information	ascending colon	35
IGHE		Mus musculus			healthy	bone marrow	48
IGHG4	IGLC2	Homo sapiens			No information	lymph node	1552
		Mus musculus			No information	lung	676
IGHG1	IGKC	Homo sapiens			HIV	peripheral blood mononuclear cells	1984
IGHG1	IGLC3	Homo sapiens	plasmablast		No information	peripheral blood mononuclear cells	5556
IGHM	IGLC3	Mus musculus			urothelial carcinoma	Subcutaneously injected urothelial carcinoma tumor	72
IGHG1	IGKC	Mus musculus			healthy	blood	14
IGHA1	IGLC3	Homo sapiens			No information	spleen	163
IGHM	IGLC1	Homo sapiens			No information	omentum	70
IGHA2	IGLC3	Homo sapiens			No information	sigmoid colon	53
IGHG1	IGKC	Homo sapiens			No information	ileum	170
	IGLC2	Homo sapiens			rheumatoid arthritis	synovial tissue	1556
	IGLC2	Homo sapiens			healthy	peripheral blood mononuclear cells	20921
IGHD	IGLC2	Homo sapiens			healthy	bone marrow	1159
	IGLC3	Homo sapiens			healthy	bone marrow	395
IGHG2		Mus musculus	plasma cell		LCMV	bone marrow	78
	IGLC1	Mus musculus			LCMV	brain	23
IGHA1	IGLC1	Homo sapiens			No information	lung	29
IGHA2	IGLC3	Homo sapiens			No information	spleen	32
IGHM	IGLC3	Mus musculus			healthy	bone marrow	1093
	IGLC2	Mus musculus			healthy	spleen	177
IGHD	IGLC2	Mus musculus			healthy	spleen	44
IGHA2	IGLC2	Homo sapiens			Esophageal/gastroesophageal junction tumor	Immune and tumor cells	16
IGHA1		Mus musculus	plasmablast		experimental autoimmune encephalomyelitis (EAE)	Inguinal lymph nodes	111
IGHG3	IGLC2	Homo sapiens	plasmablast		healthy	peripheral blood mononuclear cells	13
IGHA2	IGKC	Homo sapiens			Sjogren's syndrome	Salivary gland	168
IGHE	IGKC	Mus musculus			colon cancer	tumor	34
IGHG4	IGKC	Homo sapiens			NFKB1 or CTLA4 haploinsufficiency	peripheral blood mononuclear cells	9
IGHG1	IGLC1	Homo sapiens			ebola	peripheral blood mononuclear cells	3228
IGHA1		Homo sapiens		IghE	Allergic Fungal Rhinosinusitis	nasal polyp	3049
IGHA2	IGKC	Homo sapiens			No information	mixture of lung lymph node, mesenteric lymph node, lung	77
IGHG1	IGKC	Mus musculus			urothelial carcinoma	Subcutaneously injected urothelial carcinoma tumor	682
IGHM		Mus musculus	plasma cell		No information	bone marrow	512
	IGLC1	Homo sapiens			No information	mesenteric lymph node	78
	IGLC2	Homo sapiens			No information	peripheral blood	1849
IGHA1	IGLC1	Homo sapiens			No information	muscle	8
IGHA2	IGLC1	Homo sapiens			No information	sigmoid colon	275
IGHA2		Homo sapiens			rheumatoid arthritis	synovial tissue	47
IGHG3	IGLC3	Mus musculus			healthy	bone marrow	99
IGHG1	IGLC3	Homo sapiens			COVID-19	peripheral blood mononuclear cells	2219
IGHG3	IGLC7	Mus musculus	plasmablast		experimental autoimmune encephalomyelitis (EAE)	Inguinal lymph nodes	68
IGHM	IGLC6	Homo sapiens			healthy	peripheral blood	367
IGHG4	IGLC3	Homo sapiens			No information	lymph node	482
IGHG4		Mus musculus	AID-EYFP+		No information	spleen	105
IGHE	IGLC1	Homo sapiens		IghE	Allergic Fungal Rhinosinusitis	nasal polyp	107
IGHG1	IGKC	Homo sapiens			Pancreatic ductal adenocarcinoma	pancreas	502
IGHG1	IGLC2	Homo sapiens			No information	lung	55
IGHG1	IGLC3	Homo sapiens			No information	descending colon	4
IGHM		Homo sapiens			No information	sigmoid colon	23
IGHM	IGLC2	Homo sapiens	naive		healthy	peripheral blood	4663
IGHG2	IGLC3	Homo sapiens			No information	peripheral blood mononuclear cells	1418
	IGLC6	Homo sapiens			Esophageal/gastroesophageal junction tumor	Immune and tumor cells	9
IGHG3	IGKC	Mus musculus	plasmablast		experimental autoimmune encephalomyelitis (EAE)	Inguinal lymph nodes	20998
IGHA1	IGLC7	Homo sapiens			healthy	peripheral blood mononuclear cells	71
IGHD	IGKC	Mus musculus			No information	mediastinal lymph node	2613
	IGLC3	Homo sapiens			healthy	peripheral blood mononuclear cells	2781
IGHG1	IGLC7	Homo sapiens			healthy	peripheral blood mononuclear cells	28
IGHG3	IGLC2	Homo sapiens			COVID-19	peripheral blood	4943
IGHA1	IGLC2	Homo sapiens			healthy	peripheral blood	7641
IGHD	IGKC	Mus musculus	plasma cell		LCMV	bone marrow	171
	IGKC	Mus musculus			MCMV	spleen	81
IGHA1		Homo sapiens			No information	caecum	275
IGHG1	IGLC2	Homo sapiens			No information	induced pluripotent stem cell	3
IGHG3	IGKC	Homo sapiens			No information	peripheral blood mononuclear cells	6116
IGHM	IGLC2	Homo sapiens			COVID-19	peripheral blood mononuclear cells	4029
IGHG4	IGLC3	Homo sapiens			healthy	peripheral blood	114
IGHD		Homo sapiens	plasmablast		No information	blood	759
	IGKC	Mus musculus			No information	lung	6417
IGHG1	IGLC6	Homo sapiens	plasmablast		No information	peripheral blood	34
IGHD		Homo sapiens		IghE	Allergic Fungal Rhinosinusitis	nasal polyp	70
IGHG1	IGKC	Homo sapiens			COVID-19	tracheal aspirate	1832
IGHA2	IGKC	Homo sapiens			No information	caecum	4966
IGHE	IGLC1	Homo sapiens			No information	caecum	1
IGHD	IGLC2	Homo sapiens	transitional stage		allergy	peripheral blood	51
IGHG4	IGLC2	Homo sapiens			No information	sigmoid colon	5
	IGLC2	Homo sapiens			No information	ascending colon	253
IGHG1	IGLC2	Homo sapiens			No information	lymph node	95555
IGHG3	IGKC	Mus musculus			No information	mediastinal lymph node	6607
IGHM	IGLC1	Homo sapiens	plasmablast		No information	peripheral blood	954
IGHD		Homo sapiens			cancer	peripheral blood mononuclear cells	278
IGHE	IGKC	Homo sapiens	plasmablast		No information	peripheral blood mononuclear cells	57
	IGKC	Homo sapiens			Primary sclerosing cholangitis	colon epithelium	4857
IGHA1		Mus musculus	plasma cell		LCMV	bone marrow	42
IGHG1	IGLC1	Homo sapiens			Esophageal/gastroesophageal junction tumor	Immune and tumor cells	366
IGHG3	IGLC1	Homo sapiens			COVID-19	cerebrospinal fluid	13
IGHG1	IGLC6	Homo sapiens			No information	lymph node	188
IGHA1	IGLC3	Mus musculus			No information	mediastinal lymph node	44
IGHM	IGLC1	Homo sapiens			No information	peripheral blood	1915
IGHG4		Homo sapiens			No information	peripheral blood	5
IGHG3	IGLC2	Homo sapiens		IghE	Allergic Fungal Rhinosinusitis	nasal polyp	334
IGHM	IGLC3	Homo sapiens			healthy	bone marrow	958
	IGLC7	Mus musculus	plasma cell		No information	bone marrow	15
IGHE	IGLC2	Homo sapiens			No information	mesenteric lymph node	7
IGHA1	IGLC1	Homo sapiens			No information	mesenteric lymph node	198
	IGKC	Homo sapiens			No information	liver	379
IGHG2	IGLC1	Homo sapiens			No information	thymus	3
IGHG1		Mus musculus			No information	Peyer's patch	10
		Mus musculus	plasmablast		experimental autoimmune encephalomyelitis (EAE)	Inguinal lymph nodes	4595
IGHG3	IGLC2	Homo sapiens			HIV	peripheral blood mononuclear cells	154
IGHG1		Mus musculus			colon cancer	tumor	51
IGHG2	IGLC1	Homo sapiens			cancer	peripheral blood mononuclear cells	350
IGHG3		Homo sapiens			healthy	bone marrow	531
IGHA2		Homo sapiens			Primary sclerosing cholangitis	colon epithelium	516
IGHA1	IGKC	Mus musculus			healthy	blood	6
IGHG2		Mus musculus			No information	spleen	10
IGHA2	IGLC1	Homo sapiens			No information	spleen	72
IGHM	IGLC1	Homo sapiens			rheumatoid arthritis	synovial tissue	413
IGHG3	IGLC3	Mus musculus			healthy	spleen	46
IGHA2	IGLC2	Homo sapiens			Sjogren's syndrome	Salivary gland	44
IGHG1	IGLC2	Homo sapiens	plasmablast		No information	blood	20982
IGHG1	IGLC3	Mus musculus			No information	mediastinal lymph node	35
IGHM	IGLC1	Homo sapiens		IghE	Allergic Fungal Rhinosinusitis	nasal polyp	210
IGHM	IGKC	Homo sapiens	plasmablast		No information	peripheral blood mononuclear cells	5222
IGHA1	IGLC2	Mus musculus	plasma cell		LCMV	bone marrow	44
IGHA2	IGLC7	Homo sapiens			No information	caecum	10
	IGLC2	Homo sapiens	memory	IghM	allergy	peripheral blood	11
IGHM	IGLC1	Homo sapiens	transitional stage		allergy	peripheral blood	33
IGHG3	IGKC	Homo sapiens			No information	sigmoid colon	6
IGHG3	IGLC1	Homo sapiens			Esophageal/gastroesophageal junction tumor	Immune and tumor cells	19
IGHG3	IGKC	Homo sapiens			healthy	lymph node	1914
IGHG2	IGLC1	Homo sapiens			healthy	peripheral blood mononuclear cells	1205
IGHG4	IGKC	Mus musculus			No information	mediastinal lymph node	116
	IGLC2	Mus musculus	germinal center		healthy	Popliteal lymph node	2
IGHG2	IGLC2	Mus musculus			colon cancer	tumor	3
IGHM	IGLC3	Homo sapiens			ebola	peripheral blood mononuclear cells	6
IGHE	IGLC3	Homo sapiens			No information	peripheral blood mononuclear cells	81
IGHA2	IGLC3	Homo sapiens			No information	omentum	1
IGHG1	IGLC7	Homo sapiens			No information	mixed	4
IGHG1	IGLC1	Homo sapiens			No information	descending colon	3
IGHG3		Homo sapiens			cancer	peripheral blood mononuclear cells	29
IGHD	IGLC1	Homo sapiens		IghE	Allergic Fungal Rhinosinusitis	nasal polyp	10
IGHG3	IGLC2	Homo sapiens	double negative memory		allergy	peripheral blood	5
IGHA1	IGLC1	Homo sapiens			No information	ascending colon	44
IGHG4	IGLC1	Homo sapiens			No information	peripheral blood	32
IGHG1	IGLC1	Mus musculus			No information	spleen	6
IGHD	IGLC1	Homo sapiens			No information	bone marrow	7
IGHG1	IGLC3	Homo sapiens			No information	transverse colon	1
IGHG1		Mus musculus			healthy	lymph node	7
IGHG2	IGLC3	Homo sapiens			Primary sclerosing cholangitis	colon epithelium	16
IGHM		Mus musculus	germinal center		healthy	Popliteal lymph node	18
IGHE	IGLC2	Homo sapiens			ebola	peripheral blood mononuclear cells	19
IGHM	IGKC	Homo sapiens	memory	IghM	allergy	peripheral blood	19
IGHG2	IGLC2	Mus musculus	plasma cell		LCMV	bone marrow	9
	IGLC3	Homo sapiens	double negative memory		allergy	peripheral blood	7
IGHG3	IGLC6	Mus musculus			healthy	bone marrow	10
IGHG3	IGLC2	Homo sapiens			No information	ileum	4
	IGLC7	Homo sapiens			ebola	peripheral blood mononuclear cells	1
IGHG4	IGKC	Homo sapiens			No information	mixture of lung lymph node, mesenteric lymph node, lung	16
	IGLC2	Homo sapiens			No information	lung	15
IGHD		Mus musculus			No information	Peyer's patch	3
IGHM		Homo sapiens	memory	IghM	allergy	peripheral blood	13
IGHA1	IGLC6	Homo sapiens			No information	transverse colon	3
IGHG4	IGLC7	Homo sapiens	plasmablast		No information	peripheral blood	7
	IGLC3	Homo sapiens			No information	mesenteric lymph node	27
IGHE	IGLC2	Homo sapiens			COVID-19	peripheral blood mononuclear cells	25
IGHM	IGLC6	Homo sapiens			NFKB1 or CTLA4 haploinsufficiency	peripheral blood mononuclear cells	5
IGHD	IGLC3	Homo sapiens			No information	gut	7
	IGLC6	Homo sapiens			ebola	peripheral blood mononuclear cells	2
IGHG4	IGLC2	Homo sapiens			No information	mixture of lung lymph node, mesenteric lymph node, lung	8
IGHG2	IGLC7	Homo sapiens			ebola	peripheral blood mononuclear cells	4
IGHA1	IGLC7	Homo sapiens			Sjogren's syndrome	Salivary gland	7
IGHD	IGLC6	Mus musculus			No information	lung	23
IGHM	IGLC2	Homo sapiens			ebola	peripheral blood mononuclear cells	18
IGHG1	IGLC1	Mus musculus	plasma cell		LCMV	bone marrow	9
IGHE		Mus musculus			healthy	lymph node	5
	IGLC6	Mus musculus	plasma cell		LCMV	bone marrow	12
IGHD	IGLC1	Homo sapiens			idiopathic nephrotic syndrome	peripheral blood mononuclear cells	37
IGHG3	IGLC1	Homo sapiens			No information	bone marrow	8
IGHG3	IGKC	Homo sapiens			No information	caecum	14
IGHA2	IGLC1	Homo sapiens			Sjogren's syndrome	Salivary gland	14
IGHE	IGLC3	Homo sapiens	plasmablast		No information	peripheral blood	5
IGHG2	IGLC1	Homo sapiens			uveitis	aqueous humor	5
IGHA1	IGKC	Homo sapiens			No information	thymus	35
IGHG3	IGLC1	Mus musculus			No information	mediastinal lymph node	22
IGHE	IGKC	Homo sapiens			No information	transverse colon	4
IGHA1	IGKC	Mus musculus			healthy	lymph node	10
IGHA1	IGLC6	Mus musculus	lymphocyte		experimental autoimmune encephalomyelitis (EAE)	brain	1
IGHA1	IGLC6	Mus musculus	plasmablast		experimental autoimmune encephalomyelitis (EAE)	Inguinal lymph nodes	21
IGHG2	IGLC6	Homo sapiens			No information	spleen	10
IGHA1	IGLC1	Homo sapiens			No information	omentum	24
IGHD		Homo sapiens	naive		allergy	peripheral blood	3
IGHD	IGLC1	Homo sapiens			No information	gut	5
IGHA2	IGLC6	Mus musculus	lymphocyte		experimental autoimmune encephalomyelitis (EAE)	brain	1
IGHA1		Homo sapiens			Pancreatic ductal adenocarcinoma	pancreas	4
IGHE	IGKC	Mus musculus			LCMV	spleen	7
	IGLC3	Homo sapiens			No information	gut	6
IGHA1	IGLC3	Homo sapiens			No information	omentum	10
	IGLC2	Homo sapiens	naive		allergy	peripheral blood	19
IGHM	IGLC7	Homo sapiens			rheumatoid arthritis	synovial tissue	5
IGHG1	IGLC1	Mus musculus			healthy	lymph node	2
IGHA2	IGLC2	Homo sapiens			No information	thymus	6
	IGLC1	Mus musculus			healthy	lymph node	3
	IGLC2	Mus musculus			healthy	lymph node	5
IGHA2	IGLC6	Mus musculus			No information	lung	2
IGHG4	IGLC2	Homo sapiens			No information	transverse colon	4
IGHG2	IGLC7	Homo sapiens	plasmablast		No information	peripheral blood	8
IGHA1	IGLC1	Mus musculus			MCMV	spleen	2
IGHD	IGKC	Mus musculus	lymphocyte		LCMV	brain	5
IGHG2	IGLC3	Homo sapiens			No information	lung	3
IGHG4	IGLC3	Mus musculus			healthy	spleen	10
IGHE	IGLC2	Homo sapiens			Esophageal/gastroesophageal junction tumor	Immune and tumor cells	3
IGHM	IGLC7	Mus musculus	plasmablast		experimental autoimmune encephalomyelitis (EAE)	Inguinal lymph nodes	5
IGHG2	IGKC	Homo sapiens			No information	lung	18
IGHG2	IGKC	Homo sapiens			Systemic lupus erythematosus	peripheral blood mononuclear cells	4
IGHG4		Mus musculus			No information	mediastinal lymph node	5
IGHG4	IGKC	Homo sapiens			No information	ileum	4
IGHE	IGLC1	Mus musculus	plasma cell		LCMV	bone marrow	2
IGHM	IGLC1	Mus musculus			LCMV	spleen	1
IGHM	IGLC3	Homo sapiens			No information	ileum	8
IGHG4	IGLC7	Homo sapiens			No information	lymph node	4
IGHG2	IGLC6	Mus musculus			No information	spleen	9
IGHG1	IGKC	Homo sapiens			No information	omentum	50
IGHA2	IGLC6	Homo sapiens			No information	caecum	8
IGHA2	IGLC6	Mus musculus			healthy	spleen	6
IGHA1	IGLC1	Homo sapiens			Pancreatic ductal adenocarcinoma	pancreas	13
IGHE	IGLC6	Mus musculus			healthy	spleen	4
IGHD	IGLC1	Mus musculus	plasmablast		experimental autoimmune encephalomyelitis (EAE)	Inguinal lymph nodes	5
IGHM	IGLC7	Mus musculus			urothelial carcinoma	Subcutaneously injected urothelial carcinoma tumor	6
IGHM	IGLC2	Mus musculus			healthy	lymph node	6
IGHA1	IGLC1	Homo sapiens			Systemic lupus erythematosus	peripheral blood mononuclear cells	11
IGHG4		Mus musculus	plasma cell		No information	bone marrow	58
IGHD		Homo sapiens			No information	gut	8
IGHM	IGLC1	Homo sapiens			Pancreatic ductal adenocarcinoma	pancreas	16
IGHA1	IGLC1	Mus musculus			No information	Peyer's patch	2
	IGLC2	Homo sapiens			diffuse midline glioma	cerebrospinal fluid	15
IGHA2	IGKC	Homo sapiens			No information	jejunum	30
IGHG4	IGKC	Homo sapiens			No information	transverse colon	3
IGHG2	IGLC3	Mus musculus			healthy	bone marrow	2
IGHA1	IGLC7	Homo sapiens			healthy	peripheral blood	33
	IGLC3	Homo sapiens			COVID-19	cerebrospinal fluid	19
IGHG4	IGLC1	Mus musculus	plasma cell		No information	bone marrow	12
IGHE	IGLC2	Homo sapiens			healthy	peripheral blood	41
IGHA1	IGLC1	Mus musculus	AID-EYFP+		No information	spleen	10
	IGLC2	Mus musculus	lymphocyte		experimental autoimmune encephalomyelitis (EAE)	brain	9
IGHG3	IGLC6	Homo sapiens			healthy	peripheral blood	3
IGHG1	IGLC2	Mus musculus			No information	lung	8
		Homo sapiens	memory		allergy	peripheral blood	5
IGHD	IGLC2	Mus musculus	AID-EYFP+		No information	spleen	13
IGHA1	IGLC1	Mus musculus			healthy	spleen	27
IGHG4	IGLC1	Homo sapiens			COVID-19	peripheral blood mononuclear cells	5
IGHD	IGLC2	Homo sapiens			uveitis	aqueous humor	3
IGHM	IGLC2	Mus musculus			LCMV	spleen	6
IGHG1	IGKC	Homo sapiens			diffuse midline glioma	cerebrospinal fluid	31
IGHA2	IGLC7	Homo sapiens			COVID-19	peripheral blood mononuclear cells	6
IGHA1	IGKC	Mus musculus	germinal center		healthy	Popliteal lymph node	6
IGHA2	IGLC7	Homo sapiens			No information	duodenum	2
IGHE	IGKC	Homo sapiens			No information	liver	5
IGHG4	IGKC	Mus musculus			LCMV	brain	11
IGHG2		Mus musculus			LCMV	spleen	3
IGHD	IGLC1	Homo sapiens			No information	duodenum	3
IGHG2	IGKC	Homo sapiens			No information	gut	25
IGHA1	IGLC6	Homo sapiens			healthy	lymph node	4
IGHG4	IGKC	Homo sapiens			COVID-19	tracheal aspirate	4
IGHG1	IGLC1	Homo sapiens			No information	ileum	12
IGHG4		Mus musculus	plasmablast		experimental autoimmune encephalomyelitis (EAE)	Inguinal lymph nodes	10
IGHA1	IGLC7	Homo sapiens			COVID-19	tracheal aspirate	4
IGHA2	IGLC1	Homo sapiens			No information	jejunum	2
IGHG2	IGLC2	Mus musculus			healthy	bone marrow	6
IGHE		Homo sapiens			cancer	peripheral blood mononuclear cells	10
IGHE		Homo sapiens			Systemic lupus erythematosus	peripheral blood mononuclear cells	1
IGHG2	IGLC6	Mus musculus			healthy	spleen	2
IGHA2	IGLC2	Mus musculus	AID-EYFP+		No information	spleen	3
IGHD	IGLC6	Mus musculus			healthy	lymph node	5
	IGLC3	Homo sapiens			No information	omentum	1
IGHM	IGLC2	Homo sapiens			No information	thymus	15
IGHA2	IGLC3	Mus musculus			healthy	spleen	5
IGHM	IGLC1	Homo sapiens			HIV	peripheral blood	12
IGHA1	IGLC6	Mus musculus	germinal center		Born to S. mansoni infected mothers	Popliteal lymph node	1
	IGLC7	Homo sapiens			No information	sigmoid colon	4
IGHG2	IGLC6	Homo sapiens			healthy	peripheral blood	2
IGHG1	IGKC	Homo sapiens	naive		healthy	peripheral blood	7
IGHA2	IGLC6	Homo sapiens			healthy	peripheral blood	8
IGHG3	IGLC6	Homo sapiens			healthy	lymph node	2
IGHE	IGLC3	Homo sapiens			No information	mixed	1
IGHD	IGKC	Homo sapiens	memory	IghM	allergy	peripheral blood	5
IGHD	IGLC2	Homo sapiens			No information	gut	16
IGHA2	IGLC3	Homo sapiens	plasmablast		healthy	peripheral blood mononuclear cells	3
IGHD		Homo sapiens			COVID-19	tracheal aspirate	7
IGHG2	IGLC6	Homo sapiens			COVID-19	peripheral blood mononuclear cells	9
	IGLC6	Homo sapiens			No information	mixed	2
IGHG2	IGLC7	Homo sapiens			COVID-19	peripheral blood mononuclear cells	10
IGHG1	IGLC7	Homo sapiens			No information	lung-draining lymph node	3
IGHD	IGLC3	Mus musculus			healthy	thymus	1
IGHD	IGLC3	Mus musculus	plasma cell		LCMV	bone marrow	7
IGHA2	IGKC	Mus musculus	lymphocyte		LCMV	brain	2
	IGLC7	Homo sapiens			healthy	bone marrow	11
IGHG2	IGKC	Homo sapiens			No information	duodenum	8
IGHG4	IGLC3	Homo sapiens			COVID-19	peripheral blood mononuclear cells	8
IGHE		Mus musculus			No information	Peyer's patch	1
IGHA2	IGLC7	Homo sapiens			healthy	peripheral blood	3
IGHG2	IGLC6	Homo sapiens		IghE	Allergic Fungal Rhinosinusitis	nasal polyp	5
IGHE	IGLC3	Mus musculus			healthy	spleen	8
IGHA2	IGLC6	Homo sapiens			COVID-19	peripheral blood mononuclear cells	5
IGHD		Mus musculus			colon cancer	tumor	3
IGHM	IGLC6	Homo sapiens			COVID-19	cerebrospinal fluid	1
IGHG3		Mus musculus	germinal center		Born to S. mansoni infected mothers	Popliteal lymph node	5
IGHA1	IGLC6	Homo sapiens			No information	ileum	3
	IGLC2	Mus musculus	germinal center		Born to S. mansoni infected mothers	Popliteal lymph node	1
IGHD	IGLC7	Mus musculus	plasma cell		No information	bone marrow	4
IGHG3	IGLC2	Homo sapiens			No information	omentum	4
IGHM	IGLC1	Homo sapiens			No information	transverse colon	11
IGHG1	IGLC7	Mus musculus	plasmablast		experimental autoimmune encephalomyelitis (EAE)	Inguinal lymph nodes	3
IGHG3	IGLC2	Homo sapiens			idiopathic nephrotic syndrome	peripheral blood mononuclear cells	11
IGHA2		Homo sapiens			No information	thymus	6
IGHG4	IGLC6	Mus musculus	plasmablast		experimental autoimmune encephalomyelitis (EAE)	Inguinal lymph nodes	2
IGHD	IGLC3	Homo sapiens	transitional stage		allergy	peripheral blood	7
IGHG2	IGLC3	Mus musculus			urothelial carcinoma	Subcutaneously injected urothelial carcinoma tumor	21
	IGLC2	Mus musculus			urothelial carcinoma	Subcutaneously injected urothelial carcinoma tumor	10
IGHG4	IGLC6	Mus musculus			healthy	spleen	6
IGHA1	IGLC6	Homo sapiens			Primary sclerosing cholangitis	colon epithelium	4
IGHE	IGLC3	Homo sapiens			No information	spleen	3
IGHG3	IGLC1	Homo sapiens			No information	sigmoid colon	1
IGHG1	IGLC1	Homo sapiens			No information	omentum	8
IGHG4	IGLC2	Mus musculus	plasma cell		No information	bone marrow	5
IGHA2		Mus musculus	germinal center		Born to S. mansoni infected mothers	Popliteal lymph node	5
IGHG4	IGLC2	Homo sapiens			No information	muscle	3
IGHA2		Mus musculus	lymphocyte		experimental autoimmune encephalomyelitis (EAE)	brain	5
IGHE	IGKC	Homo sapiens	plasmablast		healthy	peripheral blood mononuclear cells	1
IGHG2	IGLC6	Mus musculus			No information	lung	7
IGHA2	IGLC6	Homo sapiens	plasmablast		No information	peripheral blood	2
	IGLC3	Homo sapiens			HIV	peripheral blood mononuclear cells	3
IGHA1		Homo sapiens			HIV	peripheral blood	3
IGHM	IGLC3	Homo sapiens			diffuse midline glioma	cerebrospinal fluid	1
IGHE	IGKC	Homo sapiens			No information	mesenteric lymph node	13
	IGLC1	Homo sapiens			No information	muscle	4
IGHG1	IGLC2	Homo sapiens			diffuse midline glioma	cerebrospinal fluid	6
IGHA2		Homo sapiens			No information	mixture of lung lymph node, mesenteric lymph node, lung	2
IGHM		Homo sapiens			No information	thymus	4
	IGLC6	Homo sapiens	plasmablast		No information	peripheral blood mononuclear cells	1
IGHM	IGLC1	Mus musculus			colon cancer	tumor	3
IGHA2	IGKC	Homo sapiens			diffuse midline glioma	cerebrospinal fluid	2
IGHA1	IGLC2	Homo sapiens			No information	rectum	2
IGHG2	IGLC1	Mus musculus			healthy	bone marrow	3
IGHE	IGLC2	Homo sapiens			No information	skin	1
IGHG1	IGLC7	Homo sapiens			Pancreatic ductal adenocarcinoma	pancreas	1
	IGLC2	Homo sapiens			No information	thymus	6
	IGLC2	Mus musculus			LCMV	brain	5
IGHG4	IGLC7	Homo sapiens	plasmablast		No information	peripheral blood mononuclear cells	1
IGHG1	IGLC3	Mus musculus			healthy	blood	1
IGHE	IGKC	Homo sapiens	transitional stage		allergy	peripheral blood	5
	IGLC2	Mus musculus			colon cancer	tumor	4
IGHG2	IGLC6	Mus musculus	plasma cell		LCMV	bone marrow	13
IGHG4	IGKC	Homo sapiens			HIV	peripheral blood mononuclear cells	10
IGHE		Homo sapiens			Esophageal/gastroesophageal junction tumor	Immune and tumor cells	7
IGHG3		Homo sapiens			Sjogren's syndrome	Salivary gland	6
IGHG4	IGLC7	Homo sapiens			ebola	peripheral blood mononuclear cells	7
IGHE	IGKC	Homo sapiens			healthy	lymph node	8
IGHG1	IGLC7	Homo sapiens			COVID-19	cerebrospinal fluid	2
IGHG3	IGLC7	Homo sapiens	plasmablast		No information	peripheral blood mononuclear cells	2
IGHA1	IGLC7	Homo sapiens			No information	lung-draining lymph node	1
IGHG4		Homo sapiens			No information	mixed	4
IGHG1	IGLC3	Homo sapiens			No information	lung	6
IGHD	IGKC	Homo sapiens			diffuse midline glioma	cerebrospinal fluid	3
IGHM	IGLC3	Homo sapiens			HIV	peripheral blood mononuclear cells	1
IGHG3	IGLC6	Homo sapiens			COVID-19	peripheral blood	9
IGHG2	IGLC3	Mus musculus			No information	spleen	22
IGHG2	IGLC1	Mus musculus			urothelial carcinoma	Subcutaneously injected urothelial carcinoma tumor	17
IGHG3	IGLC7	Homo sapiens	plasmablast		No information	peripheral blood	2
IGHE	IGLC1	Homo sapiens			No information	peripheral blood	7
IGHG1	IGLC1	Mus musculus			colon cancer	tumor	1
IGHA2		Homo sapiens			COVID-19	tracheal aspirate	1
IGHA2		Homo sapiens			No information	lung	2
IGHD		Homo sapiens			No information	transverse colon	3
IGHD	IGLC7	Homo sapiens			COVID-19	tracheal aspirate	1
IGHG3	IGKC	Homo sapiens	double negative memory		allergy	peripheral blood	6
IGHG1	IGLC2	Homo sapiens	naive		healthy	peripheral blood	2
IGHG1	IGLC1	Mus musculus			LCMV	spleen	1
IGHA1	IGLC7	Mus musculus			No information	lung	3
IGHM	IGLC7	Homo sapiens			Sjogren's syndrome	Salivary gland	2
IGHM	IGLC6	Homo sapiens			COVID-19	peripheral blood mononuclear cells	6
IGHG3	IGLC7	Homo sapiens			Esophageal/gastroesophageal junction tumor	Immune and tumor cells	1
	IGLC6	Homo sapiens			No information	transverse colon	1
IGHA2		Homo sapiens			Pancreatic ductal adenocarcinoma	pancreas	1
IGHG2	IGLC6	Homo sapiens	plasmablast		No information	peripheral blood	2
IGHM	IGLC6	Homo sapiens			No information	mixture of lung lymph node, mesenteric lymph node, lung	2
IGHG4	IGLC3	Mus musculus			urothelial carcinoma	Subcutaneously injected urothelial carcinoma tumor	2
IGHA2		Homo sapiens			Sjogren's syndrome	Salivary gland	8
IGHA1	IGLC7	Homo sapiens			cancer	peripheral blood mononuclear cells	5
IGHG2	IGLC3	Homo sapiens			No information	caecum	1
	IGLC6	Homo sapiens			No information	peripheral blood	7
IGHG1	IGLC3	Homo sapiens			idiopathic nephrotic syndrome	peripheral blood mononuclear cells	2
IGHG1		Mus musculus	lymphocyte		LCMV	brain	3
IGHA2		Mus musculus			No information	spleen	4
IGHG2	IGLC1	Homo sapiens	memory		allergy	peripheral blood	1
	IGLC6	Mus musculus			LCMV	spleen	5
IGHA1	IGLC3	Mus musculus			colon cancer	tumor	1
IGHG3		Homo sapiens			diffuse midline glioma	cerebrospinal fluid	2
IGHG2	IGLC7	Homo sapiens			No information	spleen	4
IGHG2		Mus musculus			No information	Peyer's patch	3
	IGLC6	Homo sapiens			healthy	lymph node	4
IGHA2		Homo sapiens			NFKB1 or CTLA4 haploinsufficiency	peripheral blood mononuclear cells	1
IGHA2	IGLC1	Homo sapiens			No information	thymus	3
IGHG1	IGLC2	Homo sapiens			No information	ascending colon	2
IGHE		Homo sapiens			healthy	lymph node	2
IGHG2	IGLC1	Mus musculus			No information	mediastinal lymph node	2
	IGLC6	Homo sapiens			Primary sclerosing cholangitis	colon epithelium	3
IGHE	IGLC3	Mus musculus			healthy	bone marrow	3
IGHM	IGLC3	Mus musculus			healthy	blood	3
IGHM		Homo sapiens			No information	caecum	7
IGHE	IGLC2	Mus musculus			No information	lung	2
IGHM	IGLC3	Homo sapiens			No information	lung	4
IGHA2	IGLC1	Homo sapiens	naive		healthy	peripheral blood	2
IGHG4	IGLC1	Homo sapiens			No information	mesenteric lymph node	2
IGHG2	IGLC2	Homo sapiens			Systemic lupus erythematosus	peripheral blood mononuclear cells	3
IGHG4	IGKC	Homo sapiens			idiopathic nephrotic syndrome	peripheral blood mononuclear cells	1
IGHG2	IGLC1	Mus musculus	lymphocyte		experimental autoimmune encephalomyelitis (EAE)	brain	2
IGHE	IGLC1	Homo sapiens			COVID-19	tracheal aspirate	1
IGHD	IGLC3	Mus musculus			No information	spleen	7
IGHE	IGKC	Mus musculus	germinal center		healthy	Popliteal lymph node	1
IGHG2	IGLC1	Homo sapiens	plasmablast		healthy	peripheral blood mononuclear cells	2
IGHE		Homo sapiens			No information	peripheral blood	4
	IGLC2	Mus musculus			healthy	blood	2
IGHA1	IGKC	Homo sapiens	memory	IghM	allergy	peripheral blood	1
IGHG4		Homo sapiens			Pancreatic ductal adenocarcinoma	pancreas	2
IGHM		Homo sapiens			No information	ascending colon	2
IGHD	IGLC7	Homo sapiens			No information	lymph node	5
IGHG1	IGLC6	Mus musculus			LCMV	spleen	1
IGHA2		Homo sapiens			uveitis	aqueous humor	6
IGHG2	IGLC6	Homo sapiens			healthy	bone marrow	1
	IGLC3	Homo sapiens			No information	muscle	3
IGHG3	IGLC3	Homo sapiens			idiopathic nephrotic syndrome	peripheral blood mononuclear cells	1
IGHG1	IGKC	Homo sapiens	memory	IghM	allergy	peripheral blood	1
IGHD		Homo sapiens			No information	duodenum	3
IGHD	IGLC2	Mus musculus			MCMV	spleen	2
IGHE	IGLC1	Homo sapiens			Esophageal/gastroesophageal junction tumor	Immune and tumor cells	3
IGHM	IGLC6	Homo sapiens			rheumatoid arthritis	synovial tissue	4
	IGLC1	Mus musculus	lymphocyte		LCMV	brain	2
IGHG3	IGLC3	Homo sapiens			Systemic lupus erythematosus	peripheral blood mononuclear cells	1
IGHA2	IGLC6	Homo sapiens			healthy	bone marrow	2
IGHG2	IGLC3	Homo sapiens			No information	thymus	1
IGHA1	IGLC7	Homo sapiens			Pancreatic ductal adenocarcinoma	pancreas	1
IGHG2	IGLC2	Mus musculus			LCMV	brain	1
IGHM	IGLC3	Mus musculus	germinal center		Born to S. mansoni infected mothers	Popliteal lymph node	3
IGHD	IGLC3	Mus musculus			healthy	lymph node	1
IGHA2	IGLC2	Mus musculus			No information	lung	2
IGHG1	IGLC7	Mus musculus	AID-EYFP+		No information	spleen	2
IGHD	IGLC7	Homo sapiens			No information	peripheral blood	5
IGHD	IGLC2	Homo sapiens			No information	lung	5
IGHE	IGKC	Homo sapiens			uveitis	aqueous humor	2
	IGLC3	Homo sapiens			HIV	peripheral blood	1
IGHG4	IGLC1	Mus musculus	plasma cell		LCMV	bone marrow	1
IGHG3	IGKC	Homo sapiens			diffuse midline glioma	cerebrospinal fluid	1
IGHD		Homo sapiens			COVID-19	cerebrospinal fluid	3
IGHE	IGKC	Homo sapiens			No information	bone marrow	5
IGHG4	IGLC2	Mus musculus			No information	lung	1
IGHG1	IGLC3	Homo sapiens			No information	duodenum	2
	IGLC7	Homo sapiens			No information	transverse colon	3
IGHG3	IGKC	Mus musculus			healthy	lymph node	2
IGHA1		Homo sapiens			No information	thymus	2
IGHD	IGLC1	Mus musculus	plasma cell		LCMV	bone marrow	4
	IGLC6	Homo sapiens			No information	mixture of lung lymph node, mesenteric lymph node, lung	3
IGHG1	IGLC6	Homo sapiens			No information	lung-draining lymph node	2
IGHG1	IGLC3	Homo sapiens			Systemic lupus erythematosus	peripheral blood mononuclear cells	1
IGHM	IGLC6	Homo sapiens			Primary sclerosing cholangitis	colon epithelium	1
IGHA2	IGLC1	Homo sapiens			HIV	peripheral blood mononuclear cells	1
IGHE	IGLC2	Homo sapiens			Sjogren's syndrome	Salivary gland	3
IGHM		Homo sapiens			No information	muscle	3
IGHA1	IGLC1	Homo sapiens			No information	rectum	2
IGHG2		Mus musculus			MCMV	spleen	1
IGHG4		Homo sapiens			No information	caecum	1
IGHG4	IGLC2	Homo sapiens			No information	descending colon	3
IGHA2	IGLC6	Homo sapiens			No information	sigmoid colon	1
IGHG2		Homo sapiens			Systemic lupus erythematosus	peripheral blood mononuclear cells	1
IGHG1		Mus musculus			healthy	thymus	3
IGHG3		Mus musculus	germinal center		healthy	Popliteal lymph node	2
IGHD	IGLC6	Mus musculus	plasma cell		LCMV	bone marrow	2
IGHA2	IGLC1	Mus musculus			healthy	lymph node	1
IGHG4		Mus musculus			healthy	thymus	1
IGHA1	IGLC2	Homo sapiens	transitional stage		allergy	peripheral blood	1
IGHM	IGLC1	Mus musculus			healthy	blood	4
IGHA1	IGLC7	Mus musculus			healthy	bone marrow	1
IGHE	IGLC1	Mus musculus			healthy	bone marrow	2
IGHG2	IGLC3	Homo sapiens			COVID-19	cerebrospinal fluid	2
IGHG3	IGLC2	Homo sapiens			No information	caecum	1
IGHG4		Homo sapiens	naive		healthy	peripheral blood	1
IGHD	IGLC3	Homo sapiens			Primary sclerosing cholangitis	colon epithelium	2
		Homo sapiens	transitional stage		allergy	peripheral blood	1
IGHG3	IGLC1	Homo sapiens			Sjogren's syndrome	Salivary gland	2
IGHG4	IGLC6	Mus musculus			LCMV	brain	1
IGHD	IGLC7	Homo sapiens			cancer	peripheral blood mononuclear cells	1
IGHM	IGLC7	Homo sapiens			NFKB1 or CTLA4 haploinsufficiency	peripheral blood mononuclear cells	3
IGHG4	IGLC7	Homo sapiens			No information	peripheral blood mononuclear cells	2
IGHG4	IGLC2	Mus musculus			No information	mediastinal lymph node	1
IGHG1	IGLC7	Homo sapiens			NFKB1 or CTLA4 haploinsufficiency	peripheral blood mononuclear cells	1
IGHG3	IGLC6	Homo sapiens			No information	lung	1
IGHG2		Homo sapiens			No information	thymus	3
IGHM	IGLC6	Homo sapiens			idiopathic nephrotic syndrome	peripheral blood mononuclear cells	1
IGHD	IGLC6	Homo sapiens			NFKB1 or CTLA4 haploinsufficiency	peripheral blood mononuclear cells	1
IGHA1	IGLC6	Mus musculus			No information	Peyer's patch	1
IGHE	IGKC	Mus musculus	lymphocyte		LCMV	brain	1
IGHG4	IGLC6	Homo sapiens			healthy	peripheral blood	1
IGHE	IGLC3	Mus musculus			No information	mediastinal lymph node	1
IGHG3	IGLC1	Mus musculus			MCMV	spleen	1
IGHG3		Mus musculus			healthy	lymph node	1
IGHE	IGLC3	Homo sapiens			No information	peripheral blood	4
IGHG3	IGLC3	Mus musculus	germinal center		healthy	Popliteal lymph node	2
IGHG4	IGLC1	Mus musculus	plasmablast		experimental autoimmune encephalomyelitis (EAE)	Inguinal lymph nodes	1
IGHE		Mus musculus	lymphocyte		LCMV	brain	1
IGHG4	IGLC3	Homo sapiens	plasmablast		No information	blood	1
IGHM	IGLC3	Homo sapiens	naive		allergy	peripheral blood	1
IGHG4	IGLC2	Mus musculus			urothelial carcinoma	Subcutaneously injected urothelial carcinoma tumor	1
IGHD	IGLC6	Mus musculus	germinal center		Born to S. mansoni infected mothers	Popliteal lymph node	1
IGHA2	IGLC1	Homo sapiens			Esophageal/gastroesophageal junction tumor	Immune and tumor cells	2
IGHM	IGLC3	Homo sapiens			Systemic lupus erythematosus	peripheral blood mononuclear cells	3
IGHA2	IGLC6	Mus musculus			healthy	bone marrow	1
IGHA2		Homo sapiens			COVID-19	cerebrospinal fluid	4
IGHG1	IGLC6	Homo sapiens			Systemic lupus erythematosus	peripheral blood mononuclear cells	2
IGHG1	IGLC6	Homo sapiens			Primary sclerosing cholangitis	colon epithelium	2
IGHA1	IGLC7	Homo sapiens			Esophageal/gastroesophageal junction tumor	Immune and tumor cells	1
IGHG1	IGLC6	Mus musculus	germinal center		healthy	Popliteal lymph node	1
IGHA1	IGLC6	Homo sapiens			HIV	peripheral blood mononuclear cells	4
IGHM		Homo sapiens	double negative memory		allergy	peripheral blood	2
IGHM	IGLC7	Homo sapiens			No information	ileum	1
IGHD	IGLC6	Homo sapiens	plasmablast		No information	peripheral blood	1
IGHE	IGLC2	Homo sapiens			HIV	peripheral blood mononuclear cells	1
IGHE	IGLC3	Homo sapiens			healthy	lymph node	1
IGHG3	IGLC7	Mus musculus	plasma cell		LCMV	bone marrow	1
IGHE	IGLC6	Homo sapiens			COVID-19	peripheral blood mononuclear cells	1
IGHG2	IGLC7	Homo sapiens			HIV	peripheral blood mononuclear cells	1
IGHE	IGLC1	Mus musculus			No information	mediastinal lymph node	1
IGHE	IGLC2	Homo sapiens			uveitis	aqueous humor	1
IGHA1	IGLC7	Homo sapiens			COVID-19	cerebrospinal fluid	1
IGHM	IGLC2	Mus musculus			healthy	thymus	1
IGHD	IGLC1	Homo sapiens			diffuse midline glioma	cerebrospinal fluid	1
IGHG4		Mus musculus	germinal center		Born to S. mansoni infected mothers	Popliteal lymph node	2
IGHD	IGLC6	Homo sapiens			No information	mixture of lung lymph node, mesenteric lymph node, lung	2
IGHM	IGLC3	Homo sapiens			No information	transverse colon	1
IGHG2	IGLC7	Homo sapiens			No information	mixed	2
IGHE	IGLC2	Homo sapiens			idiopathic nephrotic syndrome	peripheral blood mononuclear cells	1
IGHG4	IGKC	Homo sapiens			No information	omentum	1
IGHE	IGKC	Homo sapiens			No information	ascending colon	1
IGHG2		Homo sapiens	plasmablast		healthy	peripheral blood mononuclear cells	1
IGHA2	IGLC7	Homo sapiens			No information	descending colon	1
IGHG2	IGLC7	Homo sapiens			Pancreatic ductal adenocarcinoma	pancreas	1
IGHG4	IGLC2	Homo sapiens	plasmablast		healthy	peripheral blood mononuclear cells	1
IGHE	IGLC6	Homo sapiens			No information	peripheral blood mononuclear cells	1
IGHG3	IGLC1	Homo sapiens	double negative memory		allergy	peripheral blood	1
IGHA2	IGLC3	Homo sapiens			No information	rectum	1
IGHM		Homo sapiens			No information	bone marrow	145
IGHG1	IGKC	Homo sapiens			No information	mixed	5943
IGHG3		Homo sapiens			rheumatoid arthritis	synovial tissue	179
	IGKC	Homo sapiens			Systemic lupus erythematosus	peripheral blood mononuclear cells	185
IGHM	IGLC2	Homo sapiens			Systemic lupus erythematosus	peripheral blood mononuclear cells	78
IGHA1		Homo sapiens			No information	mixture of lung lymph node, mesenteric lymph node, lung	27
IGHA1	IGLC6	Homo sapiens			healthy	bone marrow	17
	IGKC	Mus musculus	plasma cell		No information	bone marrow	12861
IGHM	IGLC6	Mus musculus	plasma cell		LCMV	bone marrow	96
IGHG3	IGLC1	Mus musculus	plasma cell		LCMV	bone marrow	349
IGHG3	IGKC	Mus musculus			MCMV	spleen	123
IGHA2	IGKC	Homo sapiens			No information	liver	816
IGHG1	IGLC2	Homo sapiens			No information	thymus	47
	IGLC1	Homo sapiens	transitional stage		allergy	peripheral blood	3
IGHD		Homo sapiens	naive		healthy	peripheral blood	193
IGHG1		Homo sapiens			Systemic lupus erythematosus	peripheral blood mononuclear cells	14
IGHG2		Homo sapiens	plasmablast		No information	blood	738
IGHG3	IGKC	Homo sapiens			ebola	peripheral blood mononuclear cells	1047
	IGKC	Homo sapiens			diffuse midline glioma	cerebrospinal fluid	28
IGHA1	IGKC	Homo sapiens			Primary sclerosing cholangitis	colon epithelium	4712
IGHG1		Homo sapiens			Primary sclerosing cholangitis	colon epithelium	313
IGHD		Mus musculus			LCMV	brain	16
IGHA2	IGKC	Mus musculus	lymphocyte		experimental autoimmune encephalomyelitis (EAE)	brain	23
	IGLC1	Homo sapiens			No information	bone marrow	70
IGHG3	IGLC3	Homo sapiens			No information	lung-draining lymph node	45
IGHG3	IGLC3	Homo sapiens			No information	muscle	7
IGHG2	IGKC	Homo sapiens			No information	transverse colon	43
IGHD	IGLC2	Homo sapiens			COVID-19	cerebrospinal fluid	6
	IGLC2	Homo sapiens			COVID-19	cerebrospinal fluid	152
IGHG1	IGLC3	Homo sapiens	plasmablast		No information	blood	2025
IGHM	IGLC3	Mus musculus			No information	mediastinal lymph node	204
IGHG4		Homo sapiens			COVID-19	peripheral blood mononuclear cells	5
IGHA1	IGLC7	Homo sapiens			No information	peripheral blood mononuclear cells	27
IGHM	IGLC3	Mus musculus			LCMV	spleen	4
		Homo sapiens			No information	bone marrow	46
IGHA1	IGLC1	Homo sapiens			No information	gut	18
IGHG3	IGLC2	Homo sapiens			No information	spleen	228
IGHG2	IGLC2	Homo sapiens			No information	bone marrow	67
IGHA1	IGLC2	Mus musculus			healthy	bone marrow	621
	IGKC	Homo sapiens			Esophageal/gastroesophageal junction tumor	Immune and tumor cells	1661
IGHG2		Homo sapiens			Esophageal/gastroesophageal junction tumor	Immune and tumor cells	16
IGHM		Homo sapiens	plasmablast		No information	peripheral blood	4073
		Homo sapiens	plasmablast		No information	peripheral blood	34737
IGHG2	IGLC2	Homo sapiens	plasmablast		No information	peripheral blood	2261
IGHG1	IGLC1	Homo sapiens			No information	peripheral blood	2268
IGHM	IGLC2	Homo sapiens			HIV	peripheral blood	105
IGHA1	IGKC	Homo sapiens			HIV	peripheral blood	184
IGHM	IGKC	Mus musculus	plasma cell		No information	bone marrow	46636
IGHG1	IGLC3	Mus musculus			LCMV	brain	10
	IGLC2	Homo sapiens			No information	bone marrow	150
	IGLC2	Homo sapiens			No information	caecum	342
IGHG2	IGKC	Homo sapiens			No information	muscle	18
IGHM	IGLC6	Homo sapiens			No information	lymph node	83
IGHG1	IGKC	Homo sapiens	plasmablast		No information	blood	32800
	IGLC3	Homo sapiens	plasmablast		No information	blood	1123
IGHE	IGLC1	Homo sapiens	plasmablast		No information	blood	18
IGHG2		Homo sapiens	plasmablast		No information	peripheral blood	2336
IGHA2	IGLC2	Homo sapiens			HIV	peripheral blood mononuclear cells	6
IGHA2	IGLC2	Homo sapiens			cancer	peripheral blood mononuclear cells	978
		Mus musculus	lymphocyte		LCMV	brain	13
	IGLC3	Homo sapiens			No information	lung-draining lymph node	40
IGHD	IGKC	Homo sapiens			No information	ileum	25
IGHG3	IGLC3	Homo sapiens			healthy	peripheral blood mononuclear cells	270
	IGLC1	Homo sapiens			No information	peripheral blood	589
IGHG4	IGLC3	Homo sapiens			ebola	peripheral blood mononuclear cells	79
IGHG1	IGLC2	Homo sapiens			No information	mixture of lung lymph node, mesenteric lymph node, lung	804
IGHA2	IGLC2	Homo sapiens			No information	mixture of lung lymph node, mesenteric lymph node, lung	30
	IGLC3	Mus musculus			LCMV	brain	12
IGHG1	IGLC1	Homo sapiens			No information	duodenum	3
IGHG3	IGLC2	Homo sapiens			No information	mixed	149
IGHG1	IGLC3	Mus musculus			healthy	bone marrow	68
IGHM	IGKC	Homo sapiens			No information	peripheral blood mononuclear cells	468832
IGHM	IGLC1	Homo sapiens			Sjogren's syndrome	Salivary gland	383
IGHD	IGLC6	Homo sapiens			No information	lymph node	11
		Homo sapiens			NFKB1 or CTLA4 haploinsufficiency	peripheral blood mononuclear cells	431
IGHM	IGLC1	Homo sapiens			No information	mixture of lung lymph node, mesenteric lymph node, lung	1927
IGHG2	IGLC2	Homo sapiens			idiopathic nephrotic syndrome	peripheral blood mononuclear cells	29
IGHD		Homo sapiens			COVID-19	peripheral blood	1833
IGHD	IGLC6	Homo sapiens			healthy	peripheral blood	35
IGHM	IGLC3	Mus musculus			MCMV	spleen	5
IGHA1	IGKC	Homo sapiens			No information	lung	100
	IGKC	Homo sapiens			No information	omentum	69
IGHE	IGKC	Homo sapiens			No information	spleen	71
IGHA2		Mus musculus			healthy	spleen	27
IGHG1		Mus musculus	plasmablast		experimental autoimmune encephalomyelitis (EAE)	Inguinal lymph nodes	1680
IGHD	IGKC	Homo sapiens			healthy	lymph node	1123
IGHE	IGLC2	Homo sapiens			healthy	peripheral blood mononuclear cells	351
IGHA1	IGKC	Homo sapiens			COVID-19	cerebrospinal fluid	472
IGHM		Homo sapiens	plasmablast		No information	blood	2402
IGHG4	IGKC	Mus musculus	germinal center		Born to S. mansoni infected mothers	Popliteal lymph node	6
IGHG3	IGKC	Homo sapiens			cancer	peripheral blood mononuclear cells	359
IGHG3		Homo sapiens			healthy	peripheral blood	130
IGHM	IGLC7	Mus musculus	plasma cell		No information	bone marrow	64
IGHG2	IGKC	Mus musculus			LCMV	spleen	49
IGHD		Mus musculus			LCMV	spleen	4
IGHA1	IGKC	Mus musculus			MCMV	spleen	6
IGHM	IGLC6	Homo sapiens			No information	bone marrow	18
IGHG2		Homo sapiens			No information	lung-draining lymph node	24
IGHM	IGLC2	Homo sapiens			No information	duodenum	227
IGHA1	IGKC	Homo sapiens			No information	mixed	10556
IGHM	IGLC3	Homo sapiens			No information	mixed	1319
IGHG1	IGLC6	Homo sapiens			healthy	lymph node	14
IGHA1	IGKC	Homo sapiens			healthy	peripheral blood mononuclear cells	41280
IGHD	IGLC3	Mus musculus			No information	lung	30
IGHM	IGLC2	Homo sapiens	plasmablast		No information	peripheral blood	2460
IGHM	IGLC1	Homo sapiens			cancer	peripheral blood mononuclear cells	3977
IGHE	IGKC	Homo sapiens			No information	peripheral blood mononuclear cells	724
IGHG1		Homo sapiens			uveitis	aqueous humor	45
IGHA2	IGKC	Mus musculus			No information	spleen	92
IGHG2	IGKC	Mus musculus			LCMV	brain	55
IGHM	IGLC1	Homo sapiens			No information	gut	71
IGHA1	IGLC2	Homo sapiens			No information	ileum	928
IGHG2	IGLC2	Homo sapiens			No information	transverse colon	18
IGHM	IGLC2	Homo sapiens			No information	appendix	28
IGHG1		Mus musculus			healthy	bone marrow	606
IGHG1	IGLC3	Homo sapiens	plasmablast		healthy	peripheral blood mononuclear cells	52
	IGLC6	Homo sapiens	plasmablast		No information	blood	42
IGHG4	IGLC3	Homo sapiens			healthy	bone marrow	123
IGHG1	IGLC1	Homo sapiens			COVID-19	tracheal aspirate	1447
IGHM	IGKC	Homo sapiens			No information	gut	788
IGHG3		Homo sapiens			No information	bone marrow	3
		Homo sapiens	naive		allergy	peripheral blood	11
	IGKC	Homo sapiens			No information	appendix	248
IGHG2	IGLC2	Homo sapiens			No information	sigmoid colon	25
IGHG2	IGKC	Mus musculus			healthy	bone marrow	275
IGHG2	IGLC3	Mus musculus	plasmablast		experimental autoimmune encephalomyelitis (EAE)	Inguinal lymph nodes	3804
IGHG1	IGLC7	Homo sapiens			healthy	lymph node	25
		Homo sapiens			No information	lymph node	15902
IGHG3	IGKC	Homo sapiens	plasmablast		No information	peripheral blood	3348
IGHG3	IGKC	Mus musculus			colon cancer	tumor	836
IGHM	IGLC1	Homo sapiens			ebola	peripheral blood mononuclear cells	13
IGHG3	IGLC2	Homo sapiens	plasmablast		No information	peripheral blood mononuclear cells	781
IGHD		Homo sapiens	plasmablast		No information	peripheral blood mononuclear cells	32
IGHM	IGLC1	Homo sapiens			healthy	bone marrow	2604
IGHG3	IGLC6	Mus musculus			No information	spleen	10
IGHG1	IGKC	Homo sapiens			COVID-19	peripheral blood	105705
	IGKC	Homo sapiens			No information	skin	177
IGHD	IGLC2	Homo sapiens			No information	liver	17
IGHA2	IGKC	Homo sapiens			No information	spleen	2335
	IGLC2	Homo sapiens			No information	muscle	33
IGHM	IGLC2	Homo sapiens			rheumatoid arthritis	synovial tissue	1675
IGHA1		Homo sapiens			rheumatoid arthritis	synovial tissue	723
IGHD	IGLC3	Mus musculus			healthy	spleen	92
IGHA1	IGLC6	Mus musculus			healthy	bone marrow	35
		Mus musculus			No information	mediastinal lymph node	170
	IGKC	Homo sapiens			cancer	peripheral blood mononuclear cells	4717
IGHM	IGLC2	Homo sapiens			NFKB1 or CTLA4 haploinsufficiency	peripheral blood mononuclear cells	11929
	IGLC2	Homo sapiens			No information	mixture of lung lymph node, mesenteric lymph node, lung	1479
IGHA1	IGKC	Homo sapiens			No information	liver	723
	IGLC3	Homo sapiens			No information	duodenum	68
IGHG1	IGKC	Homo sapiens			No information	sigmoid colon	95
IGHA2	IGLC2	Homo sapiens	memory		allergy	peripheral blood	1
IGHA1	IGLC6	Mus musculus			healthy	spleen	5
	IGLC2	Homo sapiens			healthy	lymph node	660
IGHD	IGLC2	Homo sapiens	plasmablast		No information	peripheral blood	527
		Homo sapiens			No information	spleen	1649
IGHG4	IGLC2	Homo sapiens			rheumatoid arthritis	synovial tissue	48
IGHD	IGLC7	Homo sapiens			No information	peripheral blood mononuclear cells	10
IGHM	IGLC2	Homo sapiens			Sjogren's syndrome	Salivary gland	1165
IGHG2	IGLC2	Homo sapiens			Sjogren's syndrome	Salivary gland	5
	IGLC2	Homo sapiens	plasmablast		No information	blood	20026
	IGLC1	Homo sapiens		IghE	Allergic Fungal Rhinosinusitis	nasal polyp	977
IGHG3	IGLC2	Homo sapiens			COVID-19	tracheal aspirate	120
IGHM	IGLC2	Homo sapiens			COVID-19	peripheral blood	67575
IGHD	IGKC	Mus musculus	plasma cell		No information	bone marrow	2054
IGHG1	IGLC2	Homo sapiens			No information	peripheral blood	8309
IGHA1	IGLC2	Homo sapiens			No information	muscle	38
IGHG3	IGLC3	Homo sapiens			No information	mixed	25
IGHE	IGKC	Homo sapiens			No information	skin	6
	IGKC	Homo sapiens	transitional stage		allergy	peripheral blood	27
IGHG1		Homo sapiens	plasmablast		No information	blood	17269
IGHG2	IGLC3	Homo sapiens			No information	lymph node	1131
IGHA1	IGLC6	Mus musculus			No information	lung	180
IGHA1	IGLC1	Homo sapiens			No information	peripheral blood mononuclear cells	5117
IGHA1	IGLC3	Mus musculus	plasma cell		No information	bone marrow	1048
IGHA2	IGLC1	Homo sapiens			No information	gut	20
IGHG2	IGLC1	Homo sapiens			healthy	peripheral blood	421
IGHA1	IGLC7	Homo sapiens	plasmablast		No information	peripheral blood	50
IGHD		Homo sapiens			No information	mixture of lung lymph node, mesenteric lymph node, lung	165
IGHM	IGLC2	Homo sapiens			Primary sclerosing cholangitis	colon epithelium	116
IGHG4		Homo sapiens			healthy	bone marrow	120
IGHD	IGLC6	Homo sapiens			No information	peripheral blood mononuclear cells	9
IGHD		Mus musculus			healthy	blood	19
IGHA1	IGLC3	Homo sapiens			No information	bone marrow	72
IGHA1		Homo sapiens			No information	ascending colon	105
IGHD	IGKC	Homo sapiens			No information	sigmoid colon	12
IGHG1	IGKC	Homo sapiens			No information	peripheral blood mononuclear cells	54400
IGHA1	IGKC	Homo sapiens			healthy	lymph node	983
IGHG2	IGKC	Homo sapiens	plasmablast		healthy	peripheral blood mononuclear cells	113
IGHA1	IGLC3	Homo sapiens			COVID-19	cerebrospinal fluid	37
IGHA1	IGLC1	Homo sapiens			No information	peripheral blood	1742
IGHG2	IGKC	Mus musculus	AID-EYFP+		No information	spleen	3978
IGHD	IGLC1	Homo sapiens			NFKB1 or CTLA4 haploinsufficiency	peripheral blood mononuclear cells	231
IGHG1	IGLC2	Homo sapiens			COVID-19	peripheral blood	56342
IGHG1	IGKC	Mus musculus			LCMV	brain	113
	IGKC	Homo sapiens			No information	spleen	9858
IGHM	IGLC3	Homo sapiens			No information	duodenum	60
	IGLC1	Mus musculus			healthy	spleen	186
IGHG3	IGLC1	Homo sapiens			healthy	peripheral blood	304
IGHG4	IGLC2	Homo sapiens			healthy	lymph node	63
	IGLC1	Homo sapiens			Sjogren's syndrome	Salivary gland	95
IGHD	IGKC	Homo sapiens	plasmablast		No information	blood	1129
IGHG2	IGLC2	Mus musculus	AID-EYFP+		No information	spleen	8
IGHE	IGLC3	Mus musculus	AID-EYFP+		No information	spleen	42
		Homo sapiens			cancer	peripheral blood mononuclear cells	1246
IGHA2	IGLC2	Homo sapiens			idiopathic nephrotic syndrome	peripheral blood mononuclear cells	57
IGHA1		Homo sapiens			No information	skin	2
IGHA1	IGLC6	Homo sapiens			No information	spleen	4
	IGKC	Homo sapiens			No information	duodenum	2665
IGHA1	IGLC6	Homo sapiens			No information	caecum	7
		Homo sapiens			No information	transverse colon	248
	IGLC2	Homo sapiens			No information	appendix	116
IGHE	IGLC1	Homo sapiens	naive		healthy	peripheral blood	3
IGHD	IGLC2	Homo sapiens			healthy	peripheral blood mononuclear cells	9015
IGHG3	IGLC2	Homo sapiens			COVID-19	peripheral blood mononuclear cells	1110
IGHA2	IGLC3	Homo sapiens			No information	lymph node	175
IGHG2		Mus musculus	AID-EYFP+		No information	spleen	229
IGHA1		Homo sapiens			Primary sclerosing cholangitis	colon epithelium	828
IGHG2	IGLC3	Homo sapiens			COVID-19	peripheral blood	1523
IGHG1	IGKC	Homo sapiens			healthy	peripheral blood	30606
IGHG3	IGLC3	Mus musculus	plasma cell		No information	bone marrow	112
		Mus musculus			LCMV	brain	90
IGHD	IGLC3	Mus musculus	lymphocyte		experimental autoimmune encephalomyelitis (EAE)	brain	21
IGHA1		Homo sapiens			No information	lung-draining lymph node	135
IGHG2	IGKC	Homo sapiens			No information	spleen	2419
IGHG3	IGKC	Homo sapiens			healthy	peripheral blood	2411
IGHG4	IGLC3	Homo sapiens			rheumatoid arthritis	synovial tissue	31
IGHD	IGKC	Homo sapiens	naive		healthy	peripheral blood	1870
	IGLC1	Mus musculus			healthy	bone marrow	157
IGHA1	IGLC1	Homo sapiens			COVID-19	cerebrospinal fluid	197
	IGLC3	Homo sapiens			Sjogren's syndrome	Salivary gland	48
IGHG1	IGKC	Mus musculus			No information	lung	2151
IGHA2	IGLC2	Homo sapiens			HIV	peripheral blood	65
	IGKC	Homo sapiens			ebola	peripheral blood mononuclear cells	1513
IGHG1	IGLC2	Homo sapiens			uveitis	aqueous humor	66
IGHG3	IGKC	Homo sapiens			No information	liver	39
IGHG1	IGLC2	Homo sapiens			No information	mixed	2142
IGHA1	IGLC3	Homo sapiens			Sjogren's syndrome	Salivary gland	291
	IGLC6	Homo sapiens			healthy	peripheral blood mononuclear cells	31
IGHA2	IGLC1	Homo sapiens			ebola	peripheral blood mononuclear cells	102
IGHD	IGLC2	Homo sapiens		IghE	Allergic Fungal Rhinosinusitis	nasal polyp	49
IGHG2		Mus musculus			urothelial carcinoma	Subcutaneously injected urothelial carcinoma tumor	25
IGHG2	IGKC	Homo sapiens			Primary sclerosing cholangitis	colon epithelium	362
IGHG3	IGKC	Mus musculus			No information	spleen	1133
		Mus musculus	plasma cell		No information	bone marrow	1122
IGHM	IGKC	Homo sapiens			No information	transverse colon	119
IGHM	IGLC6	Homo sapiens			No information	mixed	11
	IGKC	Homo sapiens			No information	descending colon	64
IGHG4	IGKC	Mus musculus			healthy	bone marrow	1470
IGHA1	IGKC	Mus musculus	plasmablast		experimental autoimmune encephalomyelitis (EAE)	Inguinal lymph nodes	542
IGHG2		Homo sapiens			healthy	peripheral blood mononuclear cells	938
IGHG1	IGKC	Homo sapiens			COVID-19	cerebrospinal fluid	980
IGHG3	IGLC2	Mus musculus	AID-EYFP+		No information	spleen	35
IGHG3	IGLC3	Mus musculus			No information	spleen	61
IGHM	IGLC1	Homo sapiens			No information	spleen	3825
IGHM	IGLC2	Homo sapiens			No information	lung-draining lymph node	1533
	IGLC1	Homo sapiens			No information	transverse colon	81
IGHG1	IGKC	Homo sapiens			No information	descending colon	15
	IGLC2	Homo sapiens			Esophageal/gastroesophageal junction tumor	Immune and tumor cells	463
		Homo sapiens			healthy	lymph node	399
	IGLC1	Homo sapiens			COVID-19	cerebrospinal fluid	95
IGHG1	IGLC1	Homo sapiens			HIV	peripheral blood mononuclear cells	266
IGHG4	IGLC3	Homo sapiens			healthy	peripheral blood mononuclear cells	36
IGHD	IGKC	Homo sapiens	plasmablast		No information	peripheral blood mononuclear cells	199
IGHA2	IGLC3	Homo sapiens			healthy	bone marrow	458
IGHG2	IGKC	Mus musculus			No information	spleen	1111
IGHG4	IGKC	Mus musculus			No information	spleen	82
IGHE		Mus musculus			LCMV	brain	3
	IGKC	Homo sapiens			No information	bone marrow	428
IGHM	IGLC2	Homo sapiens			No information	peripheral blood mononuclear cells	162901
IGHG4	IGKC	Homo sapiens			No information	peripheral blood mononuclear cells	1605
IGHG1	IGLC7	Homo sapiens			COVID-19	peripheral blood mononuclear cells	44
	IGKC	Homo sapiens	plasmablast		No information	blood	33324
IGHE		Homo sapiens			No information	lymph node	74
IGHG3		Mus musculus			No information	mediastinal lymph node	209
IGHG3	IGLC3	Homo sapiens			No information	mixture of lung lymph node, mesenteric lymph node, lung	32
IGHM		Homo sapiens			healthy	peripheral blood	5915
IGHG4	IGKC	Homo sapiens			No information	mesenteric lymph node	41
IGHG4	IGKC	Homo sapiens			No information	mixed	113
IGHE	IGLC3	Homo sapiens			COVID-19	peripheral blood	94
IGHA2	IGLC2	Homo sapiens			healthy	peripheral blood mononuclear cells	3595
IGHA1	IGLC1	Homo sapiens			ebola	peripheral blood mononuclear cells	255
IGHA2	IGLC3	Homo sapiens			ebola	peripheral blood mononuclear cells	40
IGHG2	IGLC1	Homo sapiens			healthy	bone marrow	1147
	IGLC2	Mus musculus			No information	spleen	9
IGHG3	IGKC	Homo sapiens			No information	mixture of lung lymph node, mesenteric lymph node, lung	182
IGHM	IGLC1	Homo sapiens			idiopathic nephrotic syndrome	peripheral blood mononuclear cells	113
IGHM		Homo sapiens			COVID-19	peripheral blood	19857
IGHG1	IGKC	Homo sapiens			No information	mesenteric lymph node	718
IGHA1		Homo sapiens			No information	liver	48
IGHA1		Mus musculus			No information	lung	455
IGHE	IGKC	Homo sapiens			cancer	peripheral blood mononuclear cells	36
IGHG1	IGLC6	Homo sapiens			ebola	peripheral blood mononuclear cells	101
IGHA1	IGLC2	Homo sapiens		IghE	Allergic Fungal Rhinosinusitis	nasal polyp	4635
IGHG1	IGLC2	Homo sapiens	plasmablast		No information	peripheral blood mononuclear cells	13248
IGHD	IGKC	Mus musculus			urothelial carcinoma	Subcutaneously injected urothelial carcinoma tumor	2049
IGHG1	IGLC3	Homo sapiens			COVID-19	tracheal aspirate	42
	IGLC2	Homo sapiens			COVID-19	peripheral blood	39494
IGHG3		Mus musculus	lymphocyte		experimental autoimmune encephalomyelitis (EAE)	brain	110
IGHG1	IGLC3	Homo sapiens			No information	spleen	305
IGHA2		Homo sapiens			No information	ileum	165
	IGLC1	Homo sapiens			Esophageal/gastroesophageal junction tumor	Immune and tumor cells	208
IGHG3		Homo sapiens			healthy	peripheral blood mononuclear cells	392
IGHA2		Homo sapiens			No information	peripheral blood	156
IGHG4	IGKC	Mus musculus	AID-EYFP+		No information	spleen	1680
IGHM	IGLC2	Homo sapiens		IghE	Allergic Fungal Rhinosinusitis	nasal polyp	481
IGHE		Homo sapiens	plasmablast		No information	peripheral blood mononuclear cells	2
IGHM	IGLC7	Mus musculus			healthy	bone marrow	4
IGHG1	IGLC6	Mus musculus			healthy	bone marrow	11
IGHM	IGLC6	Mus musculus			No information	spleen	13
IGHA1		Mus musculus	plasma cell		No information	bone marrow	236
IGHG1	IGLC2	Mus musculus	plasma cell		No information	bone marrow	47
IGHE	IGKC	Mus musculus	plasma cell		LCMV	bone marrow	80
IGHM	IGLC6	Homo sapiens			No information	spleen	32
IGHG3		Homo sapiens			No information	mixed	37
IGHA2	IGKC	Homo sapiens			Esophageal/gastroesophageal junction tumor	Immune and tumor cells	144
IGHG1	IGLC3	Homo sapiens			healthy	peripheral blood mononuclear cells	1837
IGHG2	IGLC3	Homo sapiens	plasmablast		No information	blood	44
IGHG4	IGKC	Homo sapiens	plasmablast		No information	peripheral blood	3229
IGHM	IGLC7	Homo sapiens		IghE	Allergic Fungal Rhinosinusitis	nasal polyp	8
IGHG3	IGLC7	Homo sapiens		IghE	Allergic Fungal Rhinosinusitis	nasal polyp	3
IGHD	IGLC1	Mus musculus			urothelial carcinoma	Subcutaneously injected urothelial carcinoma tumor	39
IGHD	IGLC1	Homo sapiens			COVID-19	tracheal aspirate	25
IGHA1	IGLC3	Homo sapiens			healthy	peripheral blood	3642
		Homo sapiens			No information	gut	36
IGHG3	IGKC	Homo sapiens			No information	muscle	3
IGHA2	IGLC1	Homo sapiens			No information	appendix	42
IGHG2	IGLC2	Homo sapiens			rheumatoid arthritis	synovial tissue	173
IGHG1	IGLC6	Homo sapiens			No information	peripheral blood mononuclear cells	23
IGHM	IGLC2	Homo sapiens			healthy	peripheral blood mononuclear cells	94784
IGHA1	IGLC2	Mus musculus			No information	lung	83
IGHG3	IGKC	Mus musculus	plasma cell		No information	bone marrow	5383
IGHG1	IGLC2	Mus musculus			LCMV	brain	1
IGHG2	IGLC2	Homo sapiens			No information	peripheral blood	2588
IGHG2		Homo sapiens			No information	sigmoid colon	6
	IGKC	Mus musculus			healthy	bone marrow	10531
IGHM		Mus musculus			healthy	bone marrow	2697
IGHM	IGLC6	Mus musculus			healthy	bone marrow	69
IGHE	IGKC	Mus musculus			healthy	bone marrow	174
IGHA1	IGLC2	Homo sapiens			No information	peripheral blood mononuclear cells	17020
IGHG2	IGLC7	Mus musculus	plasmablast		experimental autoimmune encephalomyelitis (EAE)	Inguinal lymph nodes	23
IGHG2	IGLC2	Homo sapiens			healthy	peripheral blood	1226
IGHE	IGKC	Mus musculus			No information	mediastinal lymph node	345
IGHG3	IGLC6	Homo sapiens	plasmablast		No information	peripheral blood	3
IGHA1	IGKC	Homo sapiens		IghE	Allergic Fungal Rhinosinusitis	nasal polyp	13949
IGHM		Mus musculus			healthy	thymus	11
IGHG1	IGLC1	Homo sapiens			COVID-19	peripheral blood	20687
IGHG3		Mus musculus			LCMV	brain	33
IGHG2	IGLC6	Mus musculus	lymphocyte		experimental autoimmune encephalomyelitis (EAE)	brain	2
IGHG3	IGKC	Homo sapiens			No information	mesenteric lymph node	26
IGHG1	IGLC1	Homo sapiens			No information	bone marrow	72
	IGLC2	Homo sapiens			No information	liver	83
IGHG2		Homo sapiens			No information	bone marrow	30
IGHD	IGLC2	Homo sapiens			No information	mixed	489
IGHG1		Homo sapiens			No information	mixed	275
	IGKC	Homo sapiens			rheumatoid arthritis	synovial tissue	4824
IGHG2	IGLC1	Homo sapiens			No information	peripheral blood mononuclear cells	1181
IGHA2		Homo sapiens			Esophageal/gastroesophageal junction tumor	Immune and tumor cells	29
IGHA2	IGLC2	Homo sapiens			No information	lymph node	970
IGHA2		Homo sapiens	plasmablast		No information	peripheral blood	1282
	IGLC1	Homo sapiens			NFKB1 or CTLA4 haploinsufficiency	peripheral blood mononuclear cells	285
IGHA1	IGLC2	Homo sapiens			ebola	peripheral blood mononuclear cells	935
IGHD	IGLC7	Homo sapiens			healthy	peripheral blood mononuclear cells	5
IGHD	IGLC2	Homo sapiens			No information	mixture of lung lymph node, mesenteric lymph node, lung	1913
IGHM	IGKC	Homo sapiens			COVID-19	peripheral blood	143048
IGHG1	IGLC2	Homo sapiens			healthy	peripheral blood	10877
IGHM	IGKC	Homo sapiens			No information	spleen	34744
IGHA2	IGLC2	Homo sapiens			No information	caecum	1366
IGHM		Homo sapiens			No information	omentum	19
	IGLC2	Homo sapiens	transitional stage		allergy	peripheral blood	16
IGHG1	IGLC7	Homo sapiens			No information	peripheral blood mononuclear cells	56
IGHG1	IGLC1	Homo sapiens	plasmablast		No information	peripheral blood	5315
IGHA2	IGLC3	Homo sapiens			HIV	peripheral blood	4
IGHG1	IGKC	Mus musculus	AID-EYFP+		No information	spleen	9946
IGHA2		Mus musculus	AID-EYFP+		No information	spleen	65
IGHM		Homo sapiens			No information	mixture of lung lymph node, mesenteric lymph node, lung	620
IGHA1	IGLC2	Homo sapiens			uveitis	aqueous humor	90
IGHA1	IGLC1	Homo sapiens			No information	transverse colon	162
IGHM	IGLC2	Homo sapiens			No information	mixed	6887
IGHG1		Homo sapiens			healthy	peripheral blood	1367
IGHG4		Mus musculus			healthy	spleen	24
IGHD	IGKC	Homo sapiens			No information	lymph node	16942
IGHA1		Homo sapiens			No information	lymph node	5771
IGHG2	IGLC3	Mus musculus			No information	mediastinal lymph node	95
IGHA2	IGKC	Homo sapiens		IghE	Allergic Fungal Rhinosinusitis	nasal polyp	20164
	IGLC7	Homo sapiens			COVID-19	peripheral blood	119
IGHG2	IGLC1	Homo sapiens			No information	lung-draining lymph node	13
IGHG2	IGLC2	Homo sapiens			No information	spleen	813
IGHG2		Homo sapiens			healthy	lymph node	50
IGHD		Homo sapiens			COVID-19	peripheral blood mononuclear cells	69
IGHM	IGLC3	Homo sapiens	plasmablast		No information	blood	170
IGHE	IGLC1	Homo sapiens	plasmablast		No information	peripheral blood	38
	IGLC3	Mus musculus	AID-EYFP+		No information	spleen	581
	IGLC7	Mus musculus	AID-EYFP+		No information	spleen	9
IGHM	IGLC3	Homo sapiens		IghE	Allergic Fungal Rhinosinusitis	nasal polyp	224
		Homo sapiens			No information	skin	20
	IGLC2	Homo sapiens			No information	lung-draining lymph node	485
IGHA2	IGLC3	Homo sapiens			No information	caecum	199
IGHM	IGLC3	Homo sapiens	double negative memory		allergy	peripheral blood	2
	IGLC3	Homo sapiens	naive		healthy	peripheral blood	40
IGHD	IGKC	Homo sapiens			Esophageal/gastroesophageal junction tumor	Immune and tumor cells	329
IGHG1	IGLC3	Homo sapiens			healthy	lymph node	795
IGHG3		Homo sapiens			healthy	lymph node	78
IGHG1	IGLC3	Homo sapiens			Sjogren's syndrome	Salivary gland	313
IGHD	IGLC3	Mus musculus			No information	mediastinal lymph node	50
IGHG2	IGLC6	Homo sapiens			No information	peripheral blood	18
IGHG1		Homo sapiens			ebola	peripheral blood mononuclear cells	1545
IGHA2	IGLC2	Homo sapiens	plasmablast		No information	peripheral blood mononuclear cells	1334
IGHD		Mus musculus			urothelial carcinoma	Subcutaneously injected urothelial carcinoma tumor	64
IGHM	IGLC3	Homo sapiens			idiopathic nephrotic syndrome	peripheral blood mononuclear cells	34
IGHA1	IGLC6	Homo sapiens			COVID-19	tracheal aspirate	1
IGHA1	IGKC	Homo sapiens			healthy	peripheral blood	16208
IGHG2	IGLC3	Homo sapiens			healthy	peripheral blood	484
IGHG1	IGLC1	Homo sapiens			No information	lung-draining lymph node	196
IGHM	IGLC1	Homo sapiens	naive		healthy	peripheral blood	1101
IGHA2	IGLC3	Homo sapiens	plasmablast		No information	blood	79
IGHG1	IGLC1	Homo sapiens			Primary sclerosing cholangitis	colon epithelium	365
IGHG3	IGKC	Homo sapiens			COVID-19	peripheral blood	7569
IGHE	IGKC	Mus musculus	plasma cell		No information	bone marrow	385
IGHA1	IGLC3	Mus musculus	lymphocyte		experimental autoimmune encephalomyelitis (EAE)	brain	2
IGHG1		Homo sapiens			No information	lung	17
IGHG3	IGKC	Homo sapiens			No information	ileum	9
IGHG1	IGLC2	Homo sapiens			No information	peripheral blood mononuclear cells	20647
IGHG3	IGLC2	Homo sapiens			healthy	peripheral blood	718
IGHG1	IGKC	Homo sapiens			healthy	lymph node	11297
IGHA1		Homo sapiens			healthy	peripheral blood mononuclear cells	5307
IGHD	IGLC1	Homo sapiens	plasmablast		No information	blood	199
IGHG2		Mus musculus			No information	lung	54
IGHG2	IGLC6	Mus musculus	AID-EYFP+		No information	spleen	10
	IGKC	Mus musculus	germinal center		healthy	Popliteal lymph node	147
IGHG4	IGKC	Mus musculus			urothelial carcinoma	Subcutaneously injected urothelial carcinoma tumor	61
IGHG1		Mus musculus			healthy	blood	5
	IGLC1	Homo sapiens			No information	lung	16
IGHM	IGLC3	Homo sapiens			No information	lung-draining lymph node	165
IGHA1	IGKC	Homo sapiens			No information	mesenteric lymph node	1438
IGHG1	IGLC1	Homo sapiens			No information	mesenteric lymph node	80
IGHD	IGLC2	Homo sapiens			No information	caecum	7
IGHG1	IGLC1	Homo sapiens			healthy	lymph node	1372
IGHG3	IGLC3	Mus musculus	AID-EYFP+		No information	spleen	550
	IGLC2	Homo sapiens			cancer	peripheral blood mononuclear cells	1986
IGHG1	IGLC3	Homo sapiens			cancer	peripheral blood mononuclear cells	218
IGHG3	IGKC	Homo sapiens			uveitis	aqueous humor	14
IGHM	IGKC	Homo sapiens			No information	skin	2791
IGHA2	IGLC2	Homo sapiens			No information	lung-draining lymph node	66
IGHG3	IGLC1	Homo sapiens			No information	lung-draining lymph node	37
IGHA1	IGLC1	Homo sapiens			No information	ileum	335
IGHM	IGKC	Homo sapiens			No information	muscle	56
IGHA1	IGLC2	Homo sapiens			No information	mixed	4900
IGHA1	IGLC3	Homo sapiens			COVID-19	peripheral blood mononuclear cells	1399
	IGLC6	Homo sapiens			healthy	peripheral blood	11
IGHA1	IGLC2	Homo sapiens			healthy	lymph node	778
IGHA1	IGLC1	Homo sapiens			NFKB1 or CTLA4 haploinsufficiency	peripheral blood mononuclear cells	40
IGHG2	IGLC6	Homo sapiens			ebola	peripheral blood mononuclear cells	11
IGHM	IGLC6	Homo sapiens	plasmablast		No information	peripheral blood mononuclear cells	2
IGHG2		Homo sapiens			healthy	bone marrow	918
IGHA1	IGKC	Homo sapiens			idiopathic nephrotic syndrome	peripheral blood mononuclear cells	359
IGHA1	IGKC	Mus musculus	lymphocyte		experimental autoimmune encephalomyelitis (EAE)	brain	127
IGHD		Homo sapiens			No information	spleen	366
IGHD	IGKC	Homo sapiens			No information	duodenum	33
IGHG4		Homo sapiens			healthy	peripheral blood	75
IGHD	IGLC1	Homo sapiens	plasmablast		healthy	peripheral blood mononuclear cells	7
IGHM	IGLC2	Homo sapiens			No information	lymph node	41206
IGHA2	IGKC	Homo sapiens			No information	lymph node	1850
IGHG1	IGLC1	Homo sapiens		IghE	Allergic Fungal Rhinosinusitis	nasal polyp	1032
IGHM	IGLC1	Mus musculus			urothelial carcinoma	Subcutaneously injected urothelial carcinoma tumor	110
IGHG3	IGLC1	Mus musculus			No information	spleen	7
IGHD	IGKC	Mus musculus			LCMV	brain	65
		Homo sapiens			No information	mesenteric lymph node	77
IGHG1	IGLC1	Homo sapiens			No information	spleen	377
IGHA1	IGLC1	Homo sapiens			No information	bone marrow	73
IGHG2	IGLC2	Homo sapiens			No information	thymus	2
IGHM	IGLC2	Homo sapiens			No information	caecum	50
	IGLC1	Homo sapiens			healthy	lymph node	186
IGHG1	IGLC3	Homo sapiens			No information	lymph node	18716
IGHD	IGLC1	Mus musculus			No information	mediastinal lymph node	41
IGHD	IGKC	Mus musculus	AID-EYFP+		No information	spleen	3736
IGHD		Mus musculus	AID-EYFP+		No information	spleen	281
IGHG1	IGLC3	Homo sapiens		IghE	Allergic Fungal Rhinosinusitis	nasal polyp	981
IGHM	IGKC	Homo sapiens			diffuse midline glioma	cerebrospinal fluid	30
IGHA1		Mus musculus			healthy	lymph node	3
IGHG2	IGLC1	Mus musculus	plasma cell		No information	bone marrow	11
IGHM	IGLC6	Mus musculus	lymphocyte		experimental autoimmune encephalomyelitis (EAE)	brain	84
IGHM	IGLC1	Homo sapiens			No information	skin	370
	IGLC1	Homo sapiens			No information	spleen	689
IGHA1	IGLC2	Homo sapiens			No information	liver	240
IGHD	IGLC3	Mus musculus	plasmablast		experimental autoimmune encephalomyelitis (EAE)	Inguinal lymph nodes	80
IGHA1		Homo sapiens			healthy	lymph node	84
IGHA2	IGLC1	Homo sapiens	plasmablast		No information	peripheral blood	502
	IGKC	Homo sapiens			HIV	peripheral blood	20
IGHA1	IGLC3	Homo sapiens			cancer	peripheral blood mononuclear cells	458
IGHA2	IGKC	Homo sapiens			NFKB1 or CTLA4 haploinsufficiency	peripheral blood mononuclear cells	42
IGHG4	IGLC1	Homo sapiens			healthy	bone marrow	87
IGHM	IGKC	Mus musculus			No information	spleen	3265
IGHM	IGLC3	Homo sapiens			COVID-19	peripheral blood	10801
IGHG2	IGKC	Mus musculus	lymphocyte		LCMV	brain	21
IGHA1		Mus musculus			LCMV	brain	17
	IGLC2	Homo sapiens			No information	ileum	340
IGHM	IGLC1	Homo sapiens			No information	caecum	10
		Homo sapiens			rheumatoid arthritis	synovial tissue	1979
IGHM	IGLC3	Homo sapiens			COVID-19	peripheral blood mononuclear cells	909
IGHG2	IGKC	Homo sapiens			No information	lymph node	29282
IGHG1		Mus musculus	AID-EYFP+		No information	spleen	728
IGHG4		Homo sapiens		IghE	Allergic Fungal Rhinosinusitis	nasal polyp	151
IGHA2	IGLC1	Homo sapiens			healthy	bone marrow	654
IGHM		Homo sapiens			healthy	bone marrow	1486
IGHD	IGLC2	Mus musculus			healthy	blood	4
IGHG2		Mus musculus	plasma cell		No information	bone marrow	110
	IGLC3	Homo sapiens			No information	caecum	38
IGHG1	IGKC	Homo sapiens			No information	duodenum	47
IGHA2	IGLC2	Homo sapiens			No information	muscle	8
IGHD	IGLC7	Homo sapiens			No information	sigmoid colon	1
	IGLC1	Homo sapiens			No information	descending colon	173
IGHM	IGLC3	Homo sapiens			No information	appendix	1
IGHG3	IGKC	Homo sapiens			COVID-19	peripheral blood mononuclear cells	1793
IGHA1	IGLC3	Mus musculus	plasmablast		experimental autoimmune encephalomyelitis (EAE)	Inguinal lymph nodes	78
IGHG2	IGLC2	Homo sapiens	plasmablast		healthy	peripheral blood mononuclear cells	6
IGHA1	IGLC2	Homo sapiens	plasmablast		No information	peripheral blood	10847
IGHA1	IGLC1	Homo sapiens	plasmablast		No information	peripheral blood	3791
	IGKC	Mus musculus	germinal center		Born to S. mansoni infected mothers	Popliteal lymph node	279
IGHG2	IGKC	Homo sapiens	plasmablast		No information	peripheral blood mononuclear cells	5416
IGHE	IGLC2	Homo sapiens			healthy	bone marrow	120
IGHE	IGLC1	Homo sapiens			healthy	bone marrow	21
IGHA2		Homo sapiens			healthy	peripheral blood	187
IGHM	IGLC1	Mus musculus	lymphocyte		experimental autoimmune encephalomyelitis (EAE)	brain	138
IGHA1	IGKC	Homo sapiens			No information	ileum	2359
IGHA2	IGKC	Homo sapiens			No information	appendix	304
IGHG2		Mus musculus			healthy	bone marrow	71
IGHA2		Mus musculus	plasmablast		experimental autoimmune encephalomyelitis (EAE)	Inguinal lymph nodes	231
IGHA1	IGLC1	Homo sapiens			healthy	peripheral blood mononuclear cells	5946
IGHA2	IGKC	Homo sapiens	plasmablast		healthy	peripheral blood mononuclear cells	82
IGHG1	IGKC	Mus musculus			No information	mediastinal lymph node	1129
IGHG2	IGLC2	Homo sapiens			NFKB1 or CTLA4 haploinsufficiency	peripheral blood mononuclear cells	20
IGHD	IGLC6	Homo sapiens			COVID-19	peripheral blood	15
IGHG3		Mus musculus	plasma cell		LCMV	bone marrow	340
IGHD	IGKC	Homo sapiens			No information	lung-draining lymph node	419
IGHG1		Homo sapiens			No information	bone marrow	61
IGHG3	IGLC1	Homo sapiens			No information	mixed	54
IGHG1	IGKC	Homo sapiens	double negative memory		allergy	peripheral blood	20
IGHG3	IGLC3	Homo sapiens			healthy	lymph node	130
	IGKC	Homo sapiens	plasmablast		healthy	peripheral blood mononuclear cells	90
IGHG3	IGLC1	Homo sapiens			No information	lymph node	1225
IGHA1	IGKC	Mus musculus	AID-EYFP+		No information	spleen	7094
IGHG2	IGKC	Homo sapiens			ebola	peripheral blood mononuclear cells	2627
IGHG1	IGLC7	Homo sapiens			ebola	peripheral blood mononuclear cells	78
IGHA1	IGLC2	Homo sapiens	plasmablast		No information	peripheral blood mononuclear cells	9070
IGHA1	IGLC1	Homo sapiens			COVID-19	peripheral blood	34316
	IGKC	Mus musculus	lymphocyte		experimental autoimmune encephalomyelitis (EAE)	brain	616
IGHA2	IGLC1	Homo sapiens			No information	mesenteric lymph node	122
IGHG1	IGLC2	Homo sapiens	double negative memory		allergy	peripheral blood	8
IGHA1	IGLC1	Homo sapiens			rheumatoid arthritis	synovial tissue	276
	IGLC2	Homo sapiens			Sjogren's syndrome	Salivary gland	261
IGHG1	IGLC6	Homo sapiens			Sjogren's syndrome	Salivary gland	6
		Homo sapiens			No information	peripheral blood	702
IGHG2	IGLC3	Homo sapiens			No information	peripheral blood	1525
IGHG2	IGLC3	Mus musculus			colon cancer	tumor	67
IGHA1	IGKC	Homo sapiens			Pancreatic ductal adenocarcinoma	pancreas	183
IGHA1	IGLC2	Homo sapiens			No information	spleen	1639
IGHM		Homo sapiens			No information	mixed	817
IGHG1	IGLC1	Homo sapiens			Systemic lupus erythematosus	peripheral blood mononuclear cells	7
IGHM	IGLC6	Homo sapiens			No information	peripheral blood mononuclear cells	138
IGHA1	IGLC2	Mus musculus	plasmablast		experimental autoimmune encephalomyelitis (EAE)	Inguinal lymph nodes	25
IGHM	IGKC	Homo sapiens			healthy	lymph node	7746
IGHA2	IGLC1	Homo sapiens			healthy	peripheral blood mononuclear cells	1033
IGHG1	IGKC	Mus musculus	germinal center		healthy	Popliteal lymph node	196
IGHA2	IGKC	Mus musculus	germinal center		healthy	Popliteal lymph node	23
IGHA2	IGLC2	Homo sapiens			NFKB1 or CTLA4 haploinsufficiency	peripheral blood mononuclear cells	29
IGHA1	IGLC3	Homo sapiens			COVID-19	peripheral blood	9916
IGHG2	IGKC	Homo sapiens			No information	mesenteric lymph node	309
IGHG2	IGLC2	Homo sapiens			No information	mixed	392
	IGKC	Homo sapiens			No information	ascending colon	382
IGHG1	IGLC1	Homo sapiens			COVID-19	peripheral blood mononuclear cells	2933
	IGKC	Homo sapiens			healthy	lymph node	1570
IGHG4	IGKC	Homo sapiens			Sjogren's syndrome	Salivary gland	4
IGHG1	IGLC1	Homo sapiens	plasmablast		No information	blood	6843
IGHG3		Homo sapiens			No information	lymph node	1582
IGHM	IGLC7	Homo sapiens			healthy	peripheral blood mononuclear cells	94
IGHA1	IGLC2	Homo sapiens			No information	mixture of lung lymph node, mesenteric lymph node, lung	247
	IGKC	Homo sapiens			uveitis	aqueous humor	429
	IGLC1	Homo sapiens			idiopathic nephrotic syndrome	peripheral blood mononuclear cells	161
IGHA2	IGLC1	Homo sapiens			idiopathic nephrotic syndrome	peripheral blood mononuclear cells	19
IGHA2		Homo sapiens			COVID-19	peripheral blood	3464
	IGLC2	Homo sapiens			No information	mixed	1592
IGHG1	IGKC	Homo sapiens			healthy	peripheral blood mononuclear cells	19290
IGHA1	IGLC3	Homo sapiens			healthy	peripheral blood mononuclear cells	4029
		Homo sapiens			COVID-19	cerebrospinal fluid	91
	IGKC	Mus musculus			No information	mediastinal lymph node	2067
IGHG4	IGLC3	Mus musculus			No information	lung	13
	IGLC7	Homo sapiens			COVID-19	peripheral blood mononuclear cells	9
IGHA2	IGKC	Homo sapiens			No information	peripheral blood	3677
IGHA2	IGLC3	Homo sapiens			No information	peripheral blood mononuclear cells	975
IGHG4	IGLC3	Homo sapiens			No information	peripheral blood mononuclear cells	92
IGHA2	IGKC	Mus musculus	plasma cell		LCMV	bone marrow	44
	IGLC1	Homo sapiens			No information	gut	22
IGHA1	IGLC3	Homo sapiens			No information	mesenteric lymph node	143
IGHG3	IGLC3	Homo sapiens			No information	spleen	27
IGHA1	IGKC	Homo sapiens			No information	peripheral blood	12040
IGHA2	IGLC3	Homo sapiens			No information	transverse colon	60
IGHG4	IGLC2	Homo sapiens			No information	mixed	85
IGHG2	IGKC	Homo sapiens			COVID-19	cerebrospinal fluid	171
IGHM	IGKC	Homo sapiens			Sjogren's syndrome	Salivary gland	6112
	IGLC3	Homo sapiens		IghE	Allergic Fungal Rhinosinusitis	nasal polyp	286
IGHM		Homo sapiens	plasmablast		No information	peripheral blood mononuclear cells	384
IGHG4	IGLC3	Homo sapiens	plasmablast		No information	peripheral blood mononuclear cells	47
	IGLC1	Mus musculus	plasma cell		No information	bone marrow	164
	IGKC	Mus musculus			LCMV	brain	403
IGHM	IGLC1	Homo sapiens			No information	mixed	1861
		Homo sapiens			No information	appendix	94
IGHG2	IGLC1	Homo sapiens			rheumatoid arthritis	synovial tissue	65
IGHE	IGLC3	Homo sapiens			healthy	peripheral blood	16
IGHG2	IGLC2	Homo sapiens	plasmablast		No information	peripheral blood mononuclear cells	1385
IGHE	IGLC2	Mus musculus			urothelial carcinoma	Subcutaneously injected urothelial carcinoma tumor	1
IGHM	IGLC7	Mus musculus	plasma cell		LCMV	bone marrow	1
IGHG1		Mus musculus	lymphocyte		experimental autoimmune encephalomyelitis (EAE)	brain	24
IGHG1		Homo sapiens			No information	gut	3
IGHG4	IGKC	Homo sapiens			rheumatoid arthritis	synovial tissue	314
	IGKC	Mus musculus			No information	Peyer's patch	270
IGHA2	IGLC1	Homo sapiens	plasmablast		No information	blood	295
IGHG3	IGLC2	Homo sapiens			No information	peripheral blood	1731
	IGLC2	Homo sapiens			uveitis	aqueous humor	96
IGHA2	IGLC2	Homo sapiens			COVID-19	peripheral blood	15509
IGHE		Mus musculus	plasma cell		No information	bone marrow	15
IGHA2	IGLC2	Mus musculus	plasma cell		No information	bone marrow	4
IGHE	IGKC	Homo sapiens			No information	peripheral blood	56
IGHA2	IGLC2	Homo sapiens			No information	sigmoid colon	501
IGHA1		Homo sapiens			No information	sigmoid colon	616
IGHG1	IGLC6	Mus musculus			healthy	spleen	39
IGHG1	IGLC6	Mus musculus	plasmablast		experimental autoimmune encephalomyelitis (EAE)	Inguinal lymph nodes	175
	IGKC	Homo sapiens			healthy	peripheral blood mononuclear cells	50535
IGHG2	IGLC3	Homo sapiens			healthy	peripheral blood mononuclear cells	887
	IGKC	Homo sapiens			Sjogren's syndrome	Salivary gland	1301
	IGLC6	Homo sapiens			No information	lymph node	63
	IGLC3	Mus musculus			No information	mediastinal lymph node	81
IGHD	IGLC1	Homo sapiens	plasmablast		No information	peripheral blood mononuclear cells	29
IGHG2	IGLC2	Mus musculus			urothelial carcinoma	Subcutaneously injected urothelial carcinoma tumor	8
IGHG3	IGLC1	Mus musculus			urothelial carcinoma	Subcutaneously injected urothelial carcinoma tumor	6
IGHD	IGKC	Homo sapiens			idiopathic nephrotic syndrome	peripheral blood mononuclear cells	180
IGHD		Homo sapiens			idiopathic nephrotic syndrome	peripheral blood mononuclear cells	31
IGHA1	IGKC	Mus musculus			LCMV	spleen	18
IGHG1	IGKC	Mus musculus			MCMV	spleen	35
IGHM	IGLC2	Homo sapiens			No information	bone marrow	749
IGHA1	IGLC3	Homo sapiens			No information	ileum	22
	IGLC7	Homo sapiens			No information	omentum	1
IGHG2		Homo sapiens			No information	mixed	36
IGHG4	IGLC1	Homo sapiens			rheumatoid arthritis	synovial tissue	13
IGHG4	IGLC2	Homo sapiens	plasmablast		No information	peripheral blood	555
IGHG2	IGLC1	Homo sapiens			No information	peripheral blood	791
IGHG2		Homo sapiens			ebola	peripheral blood mononuclear cells	138
IGHD		Homo sapiens			healthy	bone marrow	450
IGHG3	IGKC	Mus musculus			LCMV	spleen	194
IGHD	IGLC1	Homo sapiens			No information	spleen	368
IGHG1	IGKC	Homo sapiens			No information	gut	49
IGHA1	IGLC1	Homo sapiens			No information	caecum	324
	IGKC	Homo sapiens			No information	mixed	5027
IGHG3	IGLC1	Homo sapiens			No information	peripheral blood mononuclear cells	866
IGHG4		Homo sapiens			No information	lymph node	1260
IGHD	IGLC1	Homo sapiens	plasmablast		No information	peripheral blood	175
IGHE	IGKC	Homo sapiens			NFKB1 or CTLA4 haploinsufficiency	peripheral blood mononuclear cells	29
IGHE	IGLC3	Homo sapiens			Primary sclerosing cholangitis	colon epithelium	3
	IGLC3	Homo sapiens			COVID-19	tracheal aspirate	52
	IGLC2	Mus musculus	plasma cell		No information	bone marrow	175
IGHD	IGLC2	Homo sapiens			No information	mesenteric lymph node	112
IGHG1	IGKC	Homo sapiens			No information	lung	80
IGHA1		Homo sapiens			No information	transverse colon	282
IGHD	IGKC	Homo sapiens			healthy	peripheral blood mononuclear cells	20957
IGHA1	IGKC	Homo sapiens			ebola	peripheral blood mononuclear cells	2551
IGHE	IGLC2	Homo sapiens			No information	peripheral blood mononuclear cells	248
IGHG1		Homo sapiens			healthy	bone marrow	6608
IGHG4	IGLC2	Homo sapiens			COVID-19	peripheral blood	236
IGHM	IGLC3	Homo sapiens			No information	mesenteric lymph node	188
	IGLC7	Homo sapiens			No information	mesenteric lymph node	2
IGHM	IGKC	Homo sapiens			No information	sigmoid colon	140
IGHD	IGKC	Homo sapiens	transitional stage		allergy	peripheral blood	98
IGHG2		Homo sapiens			No information	mesenteric lymph node	27
IGHG2	IGLC2	Homo sapiens			Esophageal/gastroesophageal junction tumor	Immune and tumor cells	39
IGHA1		Homo sapiens			Sjogren's syndrome	Salivary gland	225
IGHG2	IGKC	Homo sapiens	plasmablast		No information	peripheral blood	8495
IGHA2	IGLC2	Homo sapiens			No information	peripheral blood	1203
IGHM	IGKC	Mus musculus	germinal center		Born to S. mansoni infected mothers	Popliteal lymph node	124
IGHM	IGLC7	Homo sapiens			cancer	peripheral blood mononuclear cells	9
IGHA2	IGLC7	Homo sapiens		IghE	Allergic Fungal Rhinosinusitis	nasal polyp	32
IGHG2	IGLC7	Homo sapiens		IghE	Allergic Fungal Rhinosinusitis	nasal polyp	22
IGHA1	IGLC1	Homo sapiens	plasmablast		No information	peripheral blood mononuclear cells	2368
IGHG1	IGKC	Homo sapiens			healthy	bone marrow	67550
IGHG1	IGLC3	Homo sapiens			COVID-19	peripheral blood	7845
IGHG3	IGLC3	Mus musculus	plasma cell		LCMV	bone marrow	90
IGHD	IGLC1	Homo sapiens			No information	lung-draining lymph node	41
IGHA2	IGLC3	Homo sapiens			No information	bone marrow	6
IGHG3	IGLC2	Homo sapiens			Sjogren's syndrome	Salivary gland	17
IGHD	IGLC2	Homo sapiens			No information	lymph node	7707
IGHG3	IGLC1	Homo sapiens	plasmablast		No information	peripheral blood	338
IGHG2	IGKC	Homo sapiens			HIV	peripheral blood mononuclear cells	117
IGHM	IGKC	Mus musculus	germinal center		healthy	Popliteal lymph node	94
IGHG3	IGLC2	Homo sapiens			No information	mixture of lung lymph node, mesenteric lymph node, lung	113
	IGLC3	Mus musculus	plasma cell		LCMV	bone marrow	41
IGHG2	IGLC2	Homo sapiens			No information	lung-draining lymph node	80
	IGLC3	Homo sapiens			No information	mixed	202
IGHA2	IGLC2	Homo sapiens			No information	jejunum	12
IGHM	IGLC1	Mus musculus			healthy	spleen	151
IGHG3	IGLC1	Mus musculus			healthy	spleen	70
IGHM	IGKC	Mus musculus	plasmablast		experimental autoimmune encephalomyelitis (EAE)	Inguinal lymph nodes	1432
IGHG3	IGLC1	Mus musculus	plasmablast		experimental autoimmune encephalomyelitis (EAE)	Inguinal lymph nodes	985
IGHM	IGLC7	Homo sapiens			No information	lymph node	87
IGHG1	IGLC2	Homo sapiens			HIV	peripheral blood mononuclear cells	970
IGHM	IGLC1	Homo sapiens			NFKB1 or CTLA4 haploinsufficiency	peripheral blood mononuclear cells	3050
IGHM	IGKC	Homo sapiens			ebola	peripheral blood mononuclear cells	77
IGHD	IGLC1	Homo sapiens			ebola	peripheral blood mononuclear cells	10
IGHG1	IGLC1	Homo sapiens			diffuse midline glioma	cerebrospinal fluid	18
	IGLC3	Homo sapiens			healthy	peripheral blood	1418
IGHM		Homo sapiens			No information	spleen	3565
IGHA2	IGKC	Homo sapiens			No information	lung-draining lymph node	142
IGHG2	IGLC3	Homo sapiens			No information	mesenteric lymph node	5
IGHG2	IGKC	Homo sapiens			No information	bone marrow	627
IGHG2	IGLC2	Homo sapiens			No information	mesenteric lymph node	47
IGHA1	IGLC2	Homo sapiens			No information	ascending colon	171
IGHG3	IGKC	Homo sapiens			Esophageal/gastroesophageal junction tumor	Immune and tumor cells	216
IGHG2	IGLC2	Mus musculus	plasmablast		experimental autoimmune encephalomyelitis (EAE)	Inguinal lymph nodes	139
IGHM	IGKC	Homo sapiens	plasmablast		healthy	peripheral blood mononuclear cells	624
	IGLC2	Mus musculus			No information	lung	26
IGHG3		Mus musculus			colon cancer	tumor	22
IGHM	IGKC	Homo sapiens			No information	mixture of lung lymph node, mesenteric lymph node, lung	15903
IGHG1	IGLC3	Mus musculus			urothelial carcinoma	Subcutaneously injected urothelial carcinoma tumor	12
IGHG4	IGKC	Mus musculus			healthy	blood	3
IGHA1	IGLC1	Homo sapiens			COVID-19	tracheal aspirate	99
IGHD		Mus musculus	lymphocyte		experimental autoimmune encephalomyelitis (EAE)	brain	41
IGHG2	IGKC	Homo sapiens			No information	thymus	27
IGHM	IGKC	Homo sapiens			No information	thymus	19
IGHM	IGKC	Homo sapiens	naive		allergy	peripheral blood	40
IGHD	IGLC2	Homo sapiens			Esophageal/gastroesophageal junction tumor	Immune and tumor cells	67
	IGLC6	Mus musculus	plasmablast		experimental autoimmune encephalomyelitis (EAE)	Inguinal lymph nodes	445
IGHM	IGLC1	Mus musculus	plasmablast		experimental autoimmune encephalomyelitis (EAE)	Inguinal lymph nodes	92
IGHA1	IGLC1	Homo sapiens			idiopathic nephrotic syndrome	peripheral blood mononuclear cells	64
IGHG2		Homo sapiens			No information	gut	2
IGHA2	IGKC	Homo sapiens			No information	mesenteric lymph node	341
IGHG3	IGLC2	Homo sapiens			No information	liver	25
IGHD	IGLC2	Homo sapiens			rheumatoid arthritis	synovial tissue	174
		Homo sapiens	naive		healthy	peripheral blood	118
IGHG4	IGLC1	Homo sapiens			No information	lymph node	522
IGHD	IGLC3	Homo sapiens			No information	lymph node	1022
	IGLC2	Mus musculus	AID-EYFP+		No information	spleen	90
IGHD	IGLC2	Homo sapiens			No information	skin	78
IGHD		Homo sapiens			No information	peripheral blood mononuclear cells	4398
IGHA2	IGLC7	Homo sapiens			healthy	peripheral blood mononuclear cells	7
IGHA2		Homo sapiens			COVID-19	peripheral blood mononuclear cells	412
	IGLC3	Homo sapiens			No information	peripheral blood	407
IGHD	IGKC	Homo sapiens			No information	liver	33
	IGKC	Homo sapiens	memory	IghM	allergy	peripheral blood	33
IGHM	IGKC	Homo sapiens			No information	descending colon	19
IGHD	IGKC	Mus musculus			healthy	bone marrow	1308
IGHG2		Mus musculus			healthy	spleen	48
IGHE	IGLC1	Mus musculus			healthy	spleen	10
IGHA2	IGLC2	Homo sapiens			COVID-19	peripheral blood mononuclear cells	1614
IGHM	IGLC1	Mus musculus			No information	lung	354
IGHG3	IGLC2	Homo sapiens			cancer	peripheral blood mononuclear cells	216
	IGLC2	Homo sapiens			COVID-19	tracheal aspirate	845
IGHG1	IGLC2	Homo sapiens			No information	muscle	10
IGHA2	IGLC6	Homo sapiens			No information	mixed	6
IGHG2		Homo sapiens			NFKB1 or CTLA4 haploinsufficiency	peripheral blood mononuclear cells	3
IGHA2	IGLC6	Homo sapiens			No information	mesenteric lymph node	1
IGHM	IGLC7	Homo sapiens	plasmablast		No information	peripheral blood	12
IGHG3	IGLC7	Mus musculus	AID-EYFP+		No information	spleen	5
IGHG3	IGKC	Homo sapiens	transitional stage		allergy	peripheral blood	2
	IGKC	Homo sapiens			No information	jejunum	4
IGHE	IGLC3	Homo sapiens			ebola	peripheral blood mononuclear cells	3
IGHG3	IGLC7	Homo sapiens			healthy	bone marrow	3
IGHA2	IGLC3	Mus musculus			urothelial carcinoma	Subcutaneously injected urothelial carcinoma tumor	1
IGHG3	IGKC	Homo sapiens			Systemic lupus erythematosus	peripheral blood mononuclear cells	8
IGHG4	IGLC7	Homo sapiens		IghE	Allergic Fungal Rhinosinusitis	nasal polyp	2
IGHA1	IGLC3	Homo sapiens			No information	descending colon	16
IGHG1		Homo sapiens			No information	sigmoid colon	14
IGHA2	IGLC3	Homo sapiens			healthy	lymph node	12
IGHD		Homo sapiens			Sjogren's syndrome	Salivary gland	19
IGHG2	IGLC3	Homo sapiens			Pancreatic ductal adenocarcinoma	pancreas	5
IGHG3	IGLC3	Homo sapiens			COVID-19	tracheal aspirate	14
IGHG1	IGLC2	Mus musculus			No information	mediastinal lymph node	6
IGHA2	IGLC3	Mus musculus			No information	mediastinal lymph node	2
IGHG3		Mus musculus			urothelial carcinoma	Subcutaneously injected urothelial carcinoma tumor	37
IGHD	IGKC	Mus musculus			healthy	blood	57
IGHD	IGLC1	Mus musculus			No information	spleen	4
IGHM	IGLC2	Mus musculus	lymphocyte		experimental autoimmune encephalomyelitis (EAE)	brain	2
	IGLC1	Homo sapiens	naive		allergy	peripheral blood	4
IGHD		Homo sapiens			No information	ileum	2
	IGLC7	Homo sapiens		IghE	Allergic Fungal Rhinosinusitis	nasal polyp	14
IGHG1	IGLC7	Homo sapiens	plasmablast		No information	blood	45
IGHA1	IGLC3	Mus musculus			urothelial carcinoma	Subcutaneously injected urothelial carcinoma tumor	11
IGHG2	IGLC2	Homo sapiens			No information	caecum	11
IGHM	IGLC6	Homo sapiens			HIV	peripheral blood mononuclear cells	2
	IGLC7	Homo sapiens			No information	mixture of lung lymph node, mesenteric lymph node, lung	2
IGHE		Homo sapiens	naive		healthy	peripheral blood	1
IGHG1	IGLC2	Homo sapiens			No information	descending colon	6
IGHA2	IGLC3	Homo sapiens			rheumatoid arthritis	synovial tissue	13
IGHG3		Homo sapiens			idiopathic nephrotic syndrome	peripheral blood mononuclear cells	8
IGHG1	IGLC3	Homo sapiens			No information	thymus	9
IGHM		Homo sapiens			HIV	peripheral blood mononuclear cells	40
	IGLC2	Homo sapiens			No information	skin	113
IGHM	IGLC6	Homo sapiens	naive		healthy	peripheral blood	17
IGHG4	IGKC	Homo sapiens			Pancreatic ductal adenocarcinoma	pancreas	7
IGHG2	IGLC3	Homo sapiens			Sjogren's syndrome	Salivary gland	7
IGHM		Mus musculus			MCMV	spleen	10
IGHA1	IGLC7	Homo sapiens			No information	transverse colon	3
	IGLC1	Mus musculus			healthy	blood	3
IGHG1	IGLC6	Mus musculus	germinal center		Born to S. mansoni infected mothers	Popliteal lymph node	2
IGHG2	IGLC7	Homo sapiens	plasmablast		No information	peripheral blood mononuclear cells	1
IGHG2	IGLC1	Homo sapiens			No information	mixture of lung lymph node, mesenteric lymph node, lung	14
IGHG4	IGKC	Homo sapiens			No information	sigmoid colon	16
IGHG1	IGLC6	Homo sapiens			rheumatoid arthritis	synovial tissue	2
IGHG1	IGLC7	Homo sapiens			No information	spleen	13
IGHM	IGLC3	Mus musculus			LCMV	brain	8
IGHG2	IGLC3	Homo sapiens			No information	muscle	1
IGHA2	IGKC	Mus musculus			healthy	lymph node	4
IGHG4	IGLC2	Homo sapiens			COVID-19	peripheral blood mononuclear cells	19
IGHG4		Mus musculus	lymphocyte		experimental autoimmune encephalomyelitis (EAE)	brain	5
IGHG3	IGLC7	Homo sapiens			healthy	lymph node	2
	IGLC6	Homo sapiens			No information	caecum	3
IGHM	IGLC3	Homo sapiens	transitional stage		allergy	peripheral blood	23
IGHA1	IGLC6	Homo sapiens			No information	lung	1
IGHG3	IGKC	Mus musculus	germinal center		healthy	Popliteal lymph node	24
IGHG1	IGLC7	Homo sapiens			No information	bone marrow	1
IGHG4	IGKC	Mus musculus			healthy	lymph node	2
IGHG1	IGLC2	Homo sapiens			No information	duodenum	6
	IGLC1	Homo sapiens			uveitis	aqueous humor	31
IGHG2	IGLC7	Homo sapiens			No information	peripheral blood mononuclear cells	14
IGHA2	IGLC3	Homo sapiens			Sjogren's syndrome	Salivary gland	14
IGHE	IGLC2	Homo sapiens			cancer	peripheral blood mononuclear cells	25
IGHG1	IGLC6	Homo sapiens			healthy	peripheral blood mononuclear cells	16
IGHM		Homo sapiens			Pancreatic ductal adenocarcinoma	pancreas	3
IGHG1	IGKC	Mus musculus	lymphocyte		LCMV	brain	15
		Homo sapiens			No information	omentum	12
IGHA2	IGLC2	Homo sapiens			No information	liver	39
	IGLC3	Homo sapiens			No information	sigmoid colon	7
IGHD	IGLC3	Homo sapiens	plasmablast		No information	blood	50
IGHG1		Mus musculus			urothelial carcinoma	Subcutaneously injected urothelial carcinoma tumor	43
IGHA1	IGLC6	Homo sapiens			healthy	peripheral blood	19
IGHD	IGKC	Homo sapiens			No information	lung	8
IGHG1	IGLC7	Mus musculus			healthy	spleen	2
IGHA1	IGLC2	Mus musculus	AID-EYFP+		No information	spleen	17
IGHA2	IGLC3	Homo sapiens			No information	ileum	68
IGHG1	IGLC6	Mus musculus	plasma cell		No information	bone marrow	11
IGHM	IGLC1	Homo sapiens			Esophageal/gastroesophageal junction tumor	Immune and tumor cells	20
IGHM	IGLC1	Mus musculus			LCMV	brain	9
[truncated: 1,795 more rows]

## Sheet: heavy_kappa_pairing_preferences
heavy_v_subgroup	kappa_v_subgroup	count
IGHV1-46	IGKV1-5	7668
IGHV3-74	IGKV1D-12	342
IGHV1-46	IGKV1-27	1738
IGHV3-53	IGKV3-11	6440
IGHV3-30-3	IGKV2-30	2513
IGHV4-NL1	IGKV1-27	1184
IGHV1-58	IGKV2-28	457
IGHV4-31	IGKV5-2	103
IGHV3-64	IGKV2-40	14
IGHV4-NL1	IGKV1-8	580
IGHV3-7	IGKV3-20	22651
IGHV3-49	IGKV2-28	5017
IGHV3-64D	IGKV2-40	87
IGHV3-13	IGKV1D-39	5905
IGHV3-43D	IGKV1-5	300
IGHV3-7	IGKV1-8	2319
IGHV3-73	IGKV2-30	883
IGHV4-NL1	IGKV1D-33	3843
IGHV3-66	IGKV3-15	5130
IGHV3-64D	IGKV1D-8	81
IGHV3-64	IGKV1-27	187
IGHV5-10-1	IGKV2D-26	15
IGHV4-30-2	IGKV1-16	42
IGHV3-74	IGKV2-40	79
IGHV3-15	IGKV3-20	24422
IGHV1-18	IGKV2-28	9278
IGHV3-21	IGKV2-30	2298
IGHV3-53	IGKV2-29	143
IGHV1-8	IGKV2-29	169
IGHV3-11	IGKV3D-20	274
IGHV3-64D	IGKV5-2	15
IGHV4-NL1	IGKV4-1	4251
IGHV3-21	IGKV3-15	12729
IGHV3-20	IGKV4-1	755
IGHV2-70D	IGKV1D-33	604
IGHV1-2	IGKV1D-8	319
IGHV4-59	IGKV6-21	118
IGHV3-66	IGKV1-27	743
IGHV3-23	IGKV2D-26	165
IGHV3-21	IGKV2-28	8139
IGHV3-7	IGKV1-6	3759
IGHV3-53	IGKV1-8	579
IGHV4-4	IGKV2-29	107
IGHV3-48	IGKV3D-15	897
IGHV2-26	IGKV1D-13	80
IGHV1-45	IGKV1D-12	8
IGHV4-30-4	IGKV2D-30	10
IGHV4-4	IGKV3-15	9446
IGHV1-69	IGKV1D-13	1277
IGHV3-64	IGKV2-28	380
IGHV4-31	IGKV2-28	3583
IGHV5-51	IGKV1-12	3372
IGHV1-24	IGKV1-9	1140
IGHV3-43	IGKV1-8	148
IGHV3-49	IGKV3D-20	127
IGHV1-69-2	IGKV1-NL1	49
IGHV3-9	IGKV6-21	54
IGHV4-59	IGKV1-16	1765
IGHV4-34	IGKV3D-11	48
IGHV2-5	IGKV2-29	220
IGHV3-43	IGKV3D-15	75
IGHV4-38-2	IGKV1D-13	127
IGHV3-20	IGKV1D-39	1306
IGHV4-30-4	IGKV4-1	1954
IGHV3-48	IGKV1-27	2119
IGHV4-39	IGKV2-24	1835
IGHV1-69	IGKV3-7	107
IGHV1-58	IGKV1-6	16
IGHV4-39	IGKV3D-20	1197
IGHV3-73	IGKV1-NL1	128
IGHV2-70D	IGKV4-1	3217
IGHV1-8	IGKV6D-21	47
IGHV1-24	IGKV6D-21	114
IGHV3-21	IGKV3D-11	30
IGHV3-20	IGKV2-30	171
IGHV4-30-2	IGKV1-6	56
IGHV4-4	IGKV3D-11	35
IGHV3-53	IGKV1-12	1478
IGHV1-24	IGKV1D-39	5007
IGHV1-3	IGKV1-17	992
IGHV1-18	IGKV1-8	1569
IGHV3-64D	IGKV6-21	18
IGHV3-30-3	IGKV1D-43	35
IGHV3-11	IGKV3-15	8120
IGHV1-2	IGKV3-15	6910
IGHV3-30-3	IGKV3-15	9084
IGHV4-39	IGKV1-12	7633
IGHV1-18	IGKV1-12	3409
IGHV3-43	IGKV3-20	1395
IGHV4-59	IGKV1D-12	965
IGHV3-64D	IGKV2-28	906
IGHV3-15	IGKV3D-20	282
IGHV2-26	IGKV3D-20	117
IGHV3-15	IGKV3-15	7863
IGHV4-30-2	IGKV2-28	690
IGHV3-73	IGKV1D-33	1662
IGHV3-15	IGKV6D-21	472
IGHV3-33	IGKV1D-8	562
IGHV7-4-1	IGKV1-9	275
IGHV4-39	IGKV3D-7	124
IGHV3-49	IGKV6D-21	149
IGHV4-31	IGKV4-1	7160
IGHV2-5	IGKV1D-13	626
IGHV4-31	IGKV1-17	1467
IGHV4-30-4	IGKV3-20	3774
IGHV3-43	IGKV3-11	860
IGHV2-70	IGKV2-28	4870
IGHV2-70	IGKV2-30	950
IGHV6-1	IGKV1-17	404
IGHV5-10-1	IGKV1-17	566
IGHV4-30-4	IGKV2-40	71
IGHV1-58	IGKV1-17	99
IGHV3-73	IGKV1-12	350
IGHV2-26	IGKV2D-30	27
IGHV3-33	IGKV1D-12	1146
IGHV3-73	IGKV2-24	353
IGHV1-24	IGKV1-12	842
IGHV3-7	IGKV3D-11	22
IGHV2-26	IGKV6-21	28
IGHV4-38-2	IGKV1-6	213
IGHV3-9	IGKV1-12	1824
IGHV3-30	IGKV3-20	47572
IGHV3-30-3	IGKV6D-21	333
IGHV4-4	IGKV1D-13	494
IGHV3-33	IGKV2-28	5939
IGHV4-30-4	IGKV1-6	268
IGHV3-30-3	IGKV2-40	186
IGHV4-59	IGKV2D-30	66
IGHV1-69	IGKV3-20	52597
IGHV1-8	IGKV4-1	4923
IGHV3-48	IGKV1-17	2051
IGHV2-5	IGKV1-17	1312
IGHV2-70	IGKV2-24	383
IGHV4-30-4	IGKV1-16	456
IGHV3-43D	IGKV1D-8	11
IGHV3-23	IGKV3-15	28658
IGHV4-34	IGKV1-5	14140
IGHV3-11	IGKV1-27	1134
IGHV3-11	IGKV1-12	2099
IGHV4-NL1	IGKV1D-39	6374
IGHV3-7	IGKV2-29	473
IGHV4-30-4	IGKV1-NL1	57
IGHV3-30	IGKV3D-7	99
IGHV3-48	IGKV3D-11	27
IGHV2-5	IGKV1D-39	11613
IGHV3-30	IGKV1-6	2157
IGHV4-38-2	IGKV2-30	772
IGHV4-38-2	IGKV2-24	279
IGHV3-9	IGKV1D-16	235
IGHV4-38-2	IGKV5-2	51
IGHV3-16	IGKV3-20	5
IGHV3-66	IGKV2-40	61
IGHV3-20	IGKV6D-21	11
IGHV7-4-1	IGKV2-40	17
IGHV1-46	IGKV3-11	10712
IGHV3-23	IGKV3D-15	2053
IGHV2-5	IGKV2-18	21
IGHV2-5	IGKV3D-11	31
IGHV3-7	IGKV6-21	68
IGHV3-21	IGKV1-17	3091
IGHV3-9	IGKV2D-29	1107
IGHV4-39	IGKV1D-12	1418
IGHV3-11	IGKV1-NL1	253
IGHV4-61	IGKV3D-20	284
IGHV4-30-2	IGKV3D-15	97
IGHV3-21	IGKV5-2	139
IGHV4-38-2	IGKV1D-12	254
IGHV3-13	IGKV1-6	94
IGHV4-30-4	IGKV3D-15	138
IGHV4-39	IGKV2-30	5262
IGHV1-24	IGKV3-11	4436
IGHV3-7	IGKV1-5	16516
IGHV3-64	IGKV1D-33	419
IGHV3-69-1	IGKV3-15	40
IGHV4-38-2	IGKV6D-21	152
IGHV3-43D	IGKV2-24	28
IGHV6-1	IGKV1-6	132
IGHV2-70	IGKV1D-43	26
IGHV3-9	IGKV3D-7	18
IGHV3-9	IGKV3-20	11926
IGHV4-31	IGKV1-5	6438
IGHV2-70	IGKV2-29	48
IGHV3-53	IGKV2-40	192
IGHV4-59	IGKV1D-16	300
IGHV2-26	IGKV2-40	53
IGHV4-34	IGKV1D-12	637
IGHV3-43	IGKV1-12	191
IGHV3-9	IGKV1D-13	552
IGHV3-43	IGKV1-27	289
IGHV1-24	IGKV5-2	42
IGHV1-3	IGKV3-20	12297
IGHV1-8	IGKV1-17	829
IGHV2-5	IGKV1-9	2771
IGHV4-31	IGKV1D-8	283
IGHV3-64	IGKV1D-39	830
IGHV3-NL1	IGKV1-5	31
IGHV5-10-1	IGKV2D-30	26
IGHV6-1	IGKV3-15	2536
IGHV2-70D	IGKV3-15	759
IGHV4-4	IGKV3D-15	480
IGHV3-15	IGKV2D-30	87
IGHV4-39	IGKV6-21	143
IGHV1-2	IGKV3D-7	51
IGHV3-35	IGKV1D-33	6
IGHV4-NL1	IGKV3D-15	166
IGHV3-72	IGKV3-20	2077
IGHV5-10-1	IGKV1-8	271
IGHV1-69-2	IGKV1D-39	957
IGHV1-3	IGKV2-40	215
IGHV4-30-2	IGKV2D-29	119
IGHV5-10-1	IGKV1D-12	370
IGHV3-43	IGKV1D-33	441
IGHV4-59	IGKV5-2	236
IGHV1-45	IGKV2-28	42
IGHV3-53	IGKV3-7	16
IGHV4-30-2	IGKV1D-8	47
IGHV5-10-1	IGKV1D-13	153
IGHV3-64D	IGKV1-17	435
IGHV4-31	IGKV2-18	10
IGHV4-4	IGKV1-8	1172
IGHV4-61	IGKV1-5	3265
IGHV3-30	IGKV3D-20	840
IGHV4-4	IGKV5-2	112
IGHV3-23	IGKV1-NL1	1385
IGHV1-69-2	IGKV1-9	183
IGHV3-73	IGKV1D-8	30
IGHV3-15	IGKV2D-29	1496
IGHV2-70	IGKV4-1	5288
IGHV3-48	IGKV1-12	3380
IGHV3-64	IGKV3-20	906
IGHV6-1	IGKV1D-8	135
IGHV2-5	IGKV1-NL1	233
IGHV5-51	IGKV5-2	125
IGHV3-48	IGKV5-2	223
IGHV1-45	IGKV1-27	21
IGHV1-8	IGKV3-15	4116
IGHV4-4	IGKV1-16	1254
IGHV5-10-1	IGKV3-20	9216
IGHV4-59	IGKV2D-29	811
IGHV3-15	IGKV1-16	1738
IGHV1-69	IGKV2D-30	150
IGHV1-2	IGKV3D-20	510
IGHV3-15	IGKV6-21	88
IGHV3-69-1	IGKV4-1	26
IGHV3-43D	IGKV2D-24	18
IGHV3-30	IGKV1D-8	1086
IGHV1-69	IGKV1D-33	13971
IGHV4-34	IGKV1D-13	597
IGHV1-46	IGKV3D-15	508
IGHV3-43D	IGKV2-30	139
IGHV3-64D	IGKV1-8	203
IGHV3-49	IGKV1-16	747
IGHV3-43	IGKV3D-20	123
IGHV1-8	IGKV1-NL1	103
IGHV3-43D	IGKV1-6	28
IGHV3-69-1	IGKV1D-39	41
IGHV3-23	IGKV2D-29	2945
IGHV1-46	IGKV4-1	8783
IGHV4-34	IGKV3-15	14281
IGHV3-53	IGKV1-9	7808
IGHV2-70	IGKV2D-29	508
IGHV1-3	IGKV1-9	1632
IGHV3-72	IGKV2-30	606
IGHV3-64D	IGKV1-12	214
IGHV3-64	IGKV2D-29	119
IGHV3-13	IGKV1-16	153
IGHV4-38-2	IGKV3-7	13
IGHV1-46	IGKV2-28	4340
IGHV4-34	IGKV2-24	1908
IGHV3-15	IGKV1-8	448
IGHV5-51	IGKV1-NL1	560
IGHV3-66	IGKV2-28	1738
IGHV3-48	IGKV6-21	183
IGHV4-30-2	IGKV1-9	319
IGHV3-30	IGKV3-7	63
IGHV1-24	IGKV3D-20	188
IGHV4-39	IGKV3-7	61
IGHV3-43	IGKV1-NL1	29
IGHV3-15	IGKV1-12	1619
IGHV2-5	IGKV5-2	127
IGHV1-69	IGKV3D-20	3764
IGHV2-70	IGKV1D-16	49
IGHV4-30-2	IGKV2-24	162
IGHV3-64D	IGKV1-27	273
IGHV1-18	IGKV5-2	166
IGHV4-30-2	IGKV2D-26	6
IGHV4-38-2	IGKV4-1	3825
IGHV7-4-1	IGKV3-11	1506
IGHV4-39	IGKV3D-15	1640
IGHV4-31	IGKV2D-29	435
IGHV3-9	IGKV3-7	12
IGHV4-4	IGKV3-11	8440
IGHV1-46	IGKV3-15	6443
IGHV1-58	IGKV3-15	684
IGHV5-51	IGKV1-8	955
IGHV4-39	IGKV2-29	220
IGHV4-4	IGKV2D-29	456
IGHV3-9	IGKV3D-15	551
IGHV2-5	IGKV6-21	59
IGHV3-64	IGKV1-8	89
IGHV4-28	IGKV3-11	54
IGHV4-31	IGKV1D-13	473
IGHV3-15	IGKV1D-12	347
IGHV1-3	IGKV3-11	7239
IGHV4-30-2	IGKV1-5	1045
IGHV2-26	IGKV1-12	843
IGHV2-70	IGKV1-27	591
IGHV2-26	IGKV1-9	534
IGHV4-59	IGKV1-8	1763
IGHV1-8	IGKV6-21	95
IGHV4-39	IGKV5-2	346
IGHV3-30-3	IGKV3D-7	33
IGHV1-18	IGKV3-11	16045
IGHV3-11	IGKV1-6	540
IGHV1-2	IGKV1D-43	61
IGHV5-10-1	IGKV1D-43	22
IGHV3-13	IGKV1-NL1	43
IGHV3-49	IGKV1-NL1	82
IGHV4-28	IGKV1-9	32
IGHV3-33	IGKV2-30	3376
IGHV6-1	IGKV3-11	2594
IGHV4-34	IGKV1D-16	359
IGHV4-31	IGKV3D-20	516
IGHV1-18	IGKV3D-7	46
IGHV3-49	IGKV2-24	803
IGHV3-9	IGKV1D-12	311
IGHV4-4	IGKV2-24	1411
IGHV7-4-1	IGKV2-29	183
IGHV1-46	IGKV3-7	11
IGHV4-59	IGKV1-6	851
IGHV1-8	IGKV1-12	1059
IGHV5-10-1	IGKV1-27	1600
IGHV3-53	IGKV1D-13	338
IGHV4-NL1	IGKV2-24	260
IGHV3-48	IGKV2-29	276
IGHV3-20	IGKV3D-20	62
IGHV3-13	IGKV1-27	410
IGHV4-30-2	IGKV1-8	279
IGHV1-24	IGKV1D-33	1392
IGHV1-18	IGKV2-29	413
IGHV1-2	IGKV1-17	2954
IGHV1-58	IGKV1D-8	29
IGHV6-1	IGKV1-27	391
IGHV3-66	IGKV1-6	394
IGHV5-10-1	IGKV1-16	501
IGHV1-69	IGKV2-40	848
IGHV1-69-2	IGKV1-6	90
IGHV3-64D	IGKV1-NL1	23
IGHV4-4	IGKV1D-39	14029
IGHV7-4-1	IGKV1D-39	2961
IGHV3-7	IGKV1-16	2386
IGHV3-66	IGKV1-9	2056
IGHV5-51	IGKV2-40	1023
IGHV3-11	IGKV2D-29	914
IGHV3-43D	IGKV1-8	92
IGHV3-73	IGKV1-6	80
IGHV1-69-2	IGKV1D-16	13
IGHV4-30-4	IGKV1-27	242
IGHV2-26	IGKV2-29	1375
IGHV3-30	IGKV1D-33	17837
IGHV4-31	IGKV3D-15	576
IGHV4-59	IGKV1D-39	20056
IGHV2-70D	IGKV3-20	2009
IGHV1-46	IGKV6-21	76
IGHV2-70	IGKV2D-30	32
IGHV3-7	IGKV1D-39	16856
IGHV3-7	IGKV2D-30	147
IGHV1-69	IGKV1-27	4218
IGHV3-7	IGKV1D-16	370
IGHV3-33	IGKV1D-43	40
IGHV2-70D	IGKV1-NL1	48
IGHV3-33	IGKV6D-21	521
IGHV7-4-1	IGKV1-12	349
IGHV3-11	IGKV1-17	2711
IGHV4-30-4	IGKV1D-12	261
IGHV3-13	IGKV2-28	882
IGHV3-20	IGKV1-9	166
IGHV4-30-2	IGKV3-11	1392
IGHV5-51	IGKV1D-12	708
IGHV3-11	IGKV3D-7	43
IGHV3-64D	IGKV3D-15	124
IGHV2-26	IGKV1D-12	141
IGHV5-51	IGKV4-1	17674
IGHV2-5	IGKV1-27	944
IGHV3-33	IGKV1D-13	1158
IGHV3-11	IGKV1D-33	3852
IGHV3-48	IGKV1D-39	16578
IGHV3-48	IGKV1D-33	5343
IGHV2-70	IGKV1D-12	422
IGHV6-1	IGKV1-8	378
IGHV1-69	IGKV2-29	705
IGHV3-48	IGKV3-20	16036
IGHV5-51	IGKV1-27	2954
IGHV3-7	IGKV2-24	2204
IGHV3-64D	IGKV1D-39	2182
IGHV3-48	IGKV2-24	2024
IGHV1-3	IGKV2-29	169
IGHV3-73	IGKV1-17	414
IGHV3-43D	IGKV3-15	456
IGHV1-69-2	IGKV1-5	1598
IGHV3-66	IGKV2-24	453
IGHV4-38-2	IGKV1-8	579
IGHV7-4-1	IGKV5-2	111
IGHV1-2	IGKV4-1	12594
IGHV4-59	IGKV1-27	1104
IGHV3-33	IGKV4-1	8112
IGHV2-5	IGKV3D-15	832
IGHV2-26	IGKV2-28	1444
IGHV3-53	IGKV1D-12	642
IGHV3-53	IGKV1-NL1	135
IGHV3-20	IGKV1D-12	37
IGHV3-64D	IGKV6D-21	23
IGHV3-23	IGKV4-1	26722
IGHV1-18	IGKV1D-12	689
IGHV3-21	IGKV1D-13	940
IGHV4-34	IGKV2-28	8751
IGHV4-61	IGKV1-12	1260
IGHV1-3	IGKV3D-15	349
IGHV4-38-2	IGKV3D-20	249
IGHV2-70D	IGKV2-24	109
IGHV4-61	IGKV2D-30	30
IGHV1-18	IGKV2-24	1789
IGHV1-2	IGKV1D-39	14089
IGHV1-2	IGKV1-9	2529
IGHV3-11	IGKV1-8	598
IGHV4-61	IGKV2-29	34
IGHV3-48	IGKV6D-21	577
IGHV7-4-1	IGKV3D-15	204
IGHV1-45	IGKV1D-39	149
IGHV7-4-1	IGKV1D-8	62
IGHV4-39	IGKV1-5	19634
IGHV4-59	IGKV1-17	1605
IGHV1-58	IGKV1-NL1	17
IGHV4-31	IGKV2-24	859
IGHV3-33	IGKV3D-7	45
IGHV1-18	IGKV3-20	30273
IGHV1-18	IGKV3D-20	902
IGHV4-30-4	IGKV1D-39	4801
IGHV3-7	IGKV1-9	3901
IGHV3-43D	IGKV3-11	425
IGHV3-64D	IGKV2-30	1033
IGHV3-74	IGKV1D-8	78
IGHV4-61	IGKV1D-16	63
IGHV3-53	IGKV1-5	7701
IGHV4-30-2	IGKV3-20	2192
IGHV3-33	IGKV1D-16	246
IGHV3-20	IGKV1-17	190
IGHV3-64D	IGKV3D-20	96
IGHV3-15	IGKV3D-7	39
IGHV1-58	IGKV1D-16	14
IGHV4-30-4	IGKV2-29	24
IGHV4-30-4	IGKV2-28	1259
IGHV3-21	IGKV3-11	11249
IGHV3-49	IGKV3-20	4730
IGHV3-49	IGKV4-1	3325
IGHV3-30	IGKV2D-29	5242
IGHV4-38-2	IGKV2-28	1617
IGHV3-23	IGKV5-2	316
IGHV4-4	IGKV6-21	93
IGHV4-61	IGKV1D-43	18
IGHV3-9	IGKV2-30	2581
IGHV3-30	IGKV1D-13	1973
IGHV1-3	IGKV1-27	579
IGHV3-43	IGKV2-30	291
IGHV1-46	IGKV1-6	559
IGHV3-15	IGKV1-NL1	290
IGHV3-64D	IGKV3D-11	12
IGHV5-10-1	IGKV2-29	76
IGHV3-9	IGKV4-1	6408
IGHV3-13	IGKV1D-13	383
IGHV1-46	IGKV2-24	1667
IGHV3-72	IGKV1D-39	1661
IGHV5-51	IGKV2-28	11136
IGHV3-72	IGKV1-16	2285
IGHV4-38-2	IGKV1D-16	101
IGHV3-33	IGKV2-40	373
IGHV3-69-1	IGKV1-17	6
IGHV1-45	IGKV1D-33	87
IGHV3-43	IGKV1D-8	30
IGHV3-30	IGKV2-28	15375
IGHV3-74	IGKV1-16	1042
IGHV3-20	IGKV1-5	959
IGHV3-23	IGKV1D-16	943
IGHV3-74	IGKV1D-16	153
IGHV3-73	IGKV3D-15	115
IGHV1-69-2	IGKV2-24	198
IGHV4-NL1	IGKV1D-12	235
IGHV3-7	IGKV2-30	10642
IGHV1-3	IGKV2D-29	460
IGHV2-70D	IGKV1D-13	20
IGHV3-23	IGKV1-5	30336
IGHV3-73	IGKV1-27	590
IGHV3-11	IGKV2-24	14589
IGHV3-21	IGKV1D-16	313
IGHV3-7	IGKV5-2	775
IGHV2-26	IGKV3D-7	9
IGHV4-38-2	IGKV2-18	11
IGHV3-30	IGKV1-27	4212
IGHV4-30-2	IGKV1D-33	700
IGHV3-66	IGKV1D-33	2121
IGHV1-69-2	IGKV1D-33	1229
IGHV5-51	IGKV3D-11	66
IGHV1-58	IGKV2D-29	167
IGHV3-21	IGKV3-20	19519
IGHV4-31	IGKV1D-33	5230
IGHV1-69	IGKV2-24	2881
IGHV3-30-3	IGKV1D-16	119
IGHV3-72	IGKV6D-21	26
IGHV7-4-1	IGKV1-8	300
IGHV4-38-2	IGKV1D-8	193
IGHV5-51	IGKV1-9	3609
IGHV1-45	IGKV2-30	21
IGHV3-23	IGKV2-29	740
IGHV3-20	IGKV3-11	731
IGHV2-70D	IGKV2-40	19
IGHV4-59	IGKV3D-7	50
IGHV4-31	IGKV2D-26	19
IGHV1-18	IGKV3-15	16936
IGHV3-13	IGKV3-11	1817
IGHV3-73	IGKV2-28	2541
IGHV6-1	IGKV2D-29	535
IGHV4-34	IGKV3D-15	1021
IGHV3-30	IGKV3D-15	1839
IGHV4-38-2	IGKV1-9	784
IGHV4-4	IGKV6D-21	300
IGHV3-66	IGKV1D-12	189
IGHV7-4-1	IGKV4-1	2947
IGHV3-7	IGKV3D-15	989
IGHV3-53	IGKV1D-33	7050
IGHV2-70D	IGKV2-28	1069
IGHV3-33	IGKV2D-29	1212
IGHV2-70	IGKV1-8	360
IGHV3-74	IGKV2-29	231
IGHV1-69-2	IGKV2D-29	140
IGHV4-30-4	IGKV5-2	27
IGHV4-38-2	IGKV2D-30	26
IGHV3-53	IGKV2-28	4009
IGHV4-NL1	IGKV1-12	861
IGHV3-11	IGKV1-16	1361
IGHV3-13	IGKV1D-16	24
IGHV1-69	IGKV5-2	177
IGHV6-1	IGKV2-40	58
IGHV1-24	IGKV1-6	478
IGHV2-70D	IGKV1-17	155
IGHV1-8	IGKV3D-15	213
IGHV3-NL1	IGKV3-20	30
IGHV3-15	IGKV1-9	884
IGHV1-2	IGKV2-29	230
IGHV5-10-1	IGKV2-40	264
IGHV3-72	IGKV2-24	208
IGHV3-7	IGKV3-7	40
IGHV4-30-2	IGKV1-12	299
IGHV2-70	IGKV1D-39	21772
IGHV3-33	IGKV1D-39	10797
IGHV5-10-1	IGKV1D-33	3733
IGHV3-33	IGKV3D-11	49
IGHV4-28	IGKV3-20	333
IGHV3-21	IGKV2D-30	70
IGHV1-18	IGKV1D-43	58
IGHV3-13	IGKV3D-11	14
IGHV4-34	IGKV4-1	18428
IGHV4-34	IGKV1D-33	4979
IGHV1-3	IGKV1-5	7310
IGHV3-49	IGKV1-9	615
IGHV3-9	IGKV1-8	629
IGHV4-NL1	IGKV2D-29	140
IGHV3-64	IGKV2-24	70
IGHV4-59	IGKV6D-21	572
IGHV2-70D	IGKV2-30	210
IGHV1-18	IGKV2D-30	128
IGHV3-30-3	IGKV2D-30	23
IGHV7-4-1	IGKV1D-33	1069
IGHV4-61	IGKV1D-12	383
IGHV3-21	IGKV3D-20	374
IGHV2-70D	IGKV3-11	888
IGHV1-69-2	IGKV6-21	10
IGHV2-5	IGKV1D-43	45
IGHV3-7	IGKV3-11	12910
IGHV1-69	IGKV2-28	15861
IGHV1-24	IGKV1-8	475
IGHV1-3	IGKV1D-13	196
IGHV5-51	IGKV1D-16	248
IGHV1-24	IGKV2-40	226
IGHV3-73	IGKV3-20	3668
IGHV1-2	IGKV2-24	922
IGHV5-10-1	IGKV1D-8	104
IGHV3-20	IGKV1D-33	323
IGHV4-NL1	IGKV1D-13	81
IGHV2-26	IGKV2-30	548
IGHV3-73	IGKV1D-12	173
IGHV3-30-3	IGKV2-18	17
IGHV5-51	IGKV2D-29	1932
IGHV4-4	IGKV2-28	4686
IGHV4-38-2	IGKV3-20	7979
IGHV3-13	IGKV1-9	379
IGHV4-59	IGKV2-29	200
IGHV3-43	IGKV1-6	84
IGHV3-73	IGKV2D-30	15
IGHV4-31	IGKV1-9	1919
IGHV2-5	IGKV1D-33	3964
IGHV3-15	IGKV1D-13	199
IGHV1-2	IGKV1D-12	720
IGHV1-58	IGKV1-16	105
IGHV1-3	IGKV1-16	870
IGHV3-35	IGKV3-20	14
IGHV1-46	IGKV2D-30	32
IGHV3-20	IGKV5-2	12
IGHV5-51	IGKV3D-7	93
IGHV3-73	IGKV3-15	1356
IGHV4-39	IGKV2-28	10770
IGHV3-66	IGKV2-30	948
IGHV5-51	IGKV2D-26	25
IGHV1-69-2	IGKV1D-8	20
IGHV2-5	IGKV3-11	8059
IGHV6-1	IGKV1D-39	4944
IGHV3-74	IGKV1-17	1298
IGHV4-38-2	IGKV3-11	4480
IGHV1-8	IGKV2-24	435
IGHV3-11	IGKV1-9	1279
IGHV3-30-3	IGKV1-12	2619
IGHV3-20	IGKV3D-15	212
IGHV3-74	IGKV3D-7	61
IGHV1-58	IGKV1D-12	34
IGHV3-20	IGKV2-24	305
IGHV1-24	IGKV3D-7	21
IGHV3-23	IGKV3D-7	131
IGHV2-26	IGKV3-11	1813
IGHV4-NL1	IGKV1D-43	12
IGHV4-4	IGKV4-1	7939
IGHV1-3	IGKV1-12	1074
IGHV4-39	IGKV1-16	2644
IGHV3-53	IGKV1D-16	96
IGHV3-48	IGKV1D-8	749
IGHV4-4	IGKV2D-26	11
IGHV3-13	IGKV2-30	389
IGHV4-30-4	IGKV1D-13	148
IGHV4-61	IGKV1-8	448
IGHV1-24	IGKV1D-12	312
IGHV1-69	IGKV3D-15	1676
IGHV4-30-2	IGKV3-15	1252
IGHV2-70D	IGKV1-16	111
IGHV4-NL1	IGKV2-30	546
IGHV3-11	IGKV1D-16	101
IGHV1-3	IGKV1-NL1	154
IGHV3-64D	IGKV1D-13	34
IGHV3-30	IGKV2D-30	95
IGHV4-30-2	IGKV6D-21	50
IGHV4-NL1	IGKV2-29	18
IGHV3-21	IGKV1-5	13603
IGHV5-51	IGKV2-30	4496
IGHV3-13	IGKV1-12	782
IGHV3-48	IGKV1D-16	178
IGHV3-53	IGKV3D-15	447
IGHV3-64D	IGKV3-15	2334
IGHV3-20	IGKV3-15	1033
IGHV7-4-1	IGKV3D-20	81
IGHV3-21	IGKV6-21	63
IGHV4-30-2	IGKV5-2	37
IGHV3-11	IGKV1-5	6270
IGHV3-30	IGKV1-17	7039
IGHV3-49	IGKV3D-15	175
IGHV3-74	IGKV1-6	421
IGHV3-7	IGKV2-40	163
IGHV3-72	IGKV2-40	17
IGHV4-39	IGKV3-20	44024
IGHV3-30-3	IGKV4-1	12829
IGHV4-39	IGKV1D-33	12091
IGHV3-49	IGKV1D-39	5363
IGHV5-51	IGKV2-24	1494
IGHV3-74	IGKV1-8	380
IGHV1-46	IGKV1D-16	186
IGHV4-59	IGKV2D-24	11
IGHV3-48	IGKV1-5	10928
IGHV5-51	IGKV3-20	35092
IGHV3-30	IGKV3-11	27610
IGHV3-30-3	IGKV1-9	3996
IGHV1-58	IGKV1D-39	962
IGHV3-30	IGKV1D-12	1664
IGHV3-7	IGKV1D-12	750
IGHV3-15	IGKV2-28	6000
IGHV5-10-1	IGKV1D-39	6390
IGHV1-2	IGKV1-6	768
IGHV1-8	IGKV1-8	696
IGHV3-30-3	IGKV1D-8	282
IGHV4-4	IGKV1D-8	249
IGHV3-35	IGKV4-1	13
IGHV3-66	IGKV2D-30	24
IGHV1-46	IGKV1D-33	4777
IGHV3-30-3	IGKV3-20	21241
IGHV1-3	IGKV1D-12	431
IGHV2-26	IGKV1-5	2483
IGHV1-69-2	IGKV3-11	1205
IGHV1-69-2	IGKV1-27	356
IGHV4-NL1	IGKV1-6	285
IGHV1-18	IGKV1-5	14404
IGHV5-51	IGKV1-17	2205
IGHV1-24	IGKV1-5	3505
IGHV3-30-3	IGKV1-5	8579
IGHV4-59	IGKV3-11	11078
IGHV4-NL1	IGKV1-5	6844
IGHV4-NL1	IGKV5-2	62
IGHV3-66	IGKV1-16	266
IGHV3-48	IGKV3D-20	331
IGHV3-48	IGKV1-NL1	405
IGHV5-10-1	IGKV6-21	34
IGHV3-23	IGKV1-8	5069
IGHV1-3	IGKV1-8	511
IGHV3-30	IGKV2-24	2762
IGHV4-34	IGKV2-29	278
IGHV1-46	IGKV3D-20	460
IGHV4-38-2	IGKV2D-26	14
IGHV5-51	IGKV6-21	66
IGHV5-10-1	IGKV1D-16	99
IGHV1-69	IGKV1D-17	12
IGHV3-30	IGKV3-15	22218
IGHV3-9	IGKV2-28	3398
IGHV3-7	IGKV1D-33	4650
IGHV1-69	IGKV1-17	4131
IGHV1-8	IGKV2-40	169
IGHV2-5	IGKV2-24	1135
IGHV2-5	IGKV2D-30	77
IGHV3-21	IGKV2-40	382
IGHV3-73	IGKV6D-21	78
IGHV3-69-1	IGKV3-20	44
IGHV7-4-1	IGKV3D-11	5
IGHV1-69	IGKV3-15	19393
IGHV1-2	IGKV3-11	7688
IGHV4-59	IGKV3-15	8558
IGHV3-72	IGKV2-28	947
IGHV4-4	IGKV1-NL1	232
IGHV3-48	IGKV1-6	1248
IGHV3-43D	IGKV1-16	55
IGHV2-26	IGKV4-1	2167
IGHV1-24	IGKV3D-15	179
IGHV4-4	IGKV3D-7	51
IGHV4-38-2	IGKV3D-7	14
IGHV4-38-2	IGKV2-29	72
IGHV3-21	IGKV1D-33	5571
IGHV4-39	IGKV2D-30	116
IGHV1-2	IGKV1-12	2333
IGHV4-39	IGKV1-9	5901
IGHV6-1	IGKV1D-16	37
IGHV1-3	IGKV6-21	23
IGHV1-69-2	IGKV2-30	554
IGHV3-74	IGKV1-27	639
IGHV3-20	IGKV1-6	75
IGHV1-18	IGKV1D-39	24097
IGHV3-23	IGKV2-24	4613
IGHV3-72	IGKV3-15	698
IGHV2-26	IGKV3-15	2951
IGHV4-61	IGKV2-24	307
IGHV3-49	IGKV1-6	304
IGHV3-72	IGKV1-27	101
IGHV3-69-1	IGKV1D-33	23
IGHV3-64	IGKV6-21	6
IGHV4-28	IGKV1D-33	40
IGHV1-69-2	IGKV5-2	16
IGHV3-74	IGKV3-11	4859
IGHV3-30-3	IGKV1D-39	11121
IGHV4-39	IGKV1-8	2982
IGHV1-69	IGKV3D-7	192
IGHV4-39	IGKV2D-26	18
IGHV7-4-1	IGKV1D-13	31
IGHV3-11	IGKV5-2	74
IGHV1-2	IGKV1-5	8193
IGHV3-23	IGKV1D-39	31142
IGHV3-30-3	IGKV1D-13	512
IGHV3-33	IGKV1-17	2177
IGHV2-70	IGKV1-17	874
IGHV2-5	IGKV1-8	1325
IGHV3-30	IGKV2-40	716
IGHV3-7	IGKV3D-20	388
IGHV3-64	IGKV1-16	187
IGHV3-48	IGKV3-15	13372
IGHV3-30-3	IGKV2-28	4301
IGHV3-72	IGKV3-11	784
IGHV3-7	IGKV2D-29	1210
IGHV3-74	IGKV2D-30	57
IGHV3-30-3	IGKV6-21	50
IGHV6-1	IGKV3D-20	126
IGHV3-21	IGKV1D-12	1111
IGHV1-18	IGKV1-27	2758
IGHV4-59	IGKV1D-33	5919
IGHV3-9	IGKV1-27	1213
IGHV3-21	IGKV1D-8	522
IGHV2-26	IGKV2D-29	151
IGHV3-64D	IGKV1-6	75
IGHV7-4-1	IGKV3-15	1667
IGHV3-74	IGKV1D-13	251
IGHV2-70D	IGKV1-8	52
IGHV4-28	IGKV4-1	40
IGHV1-2	IGKV3D-15	810
IGHV3-9	IGKV1-16	798
IGHV6-1	IGKV5-2	34
IGHV3-23	IGKV3D-11	188
IGHV1-8	IGKV1D-13	448
IGHV4-38-2	IGKV1-17	710
IGHV3-23	IGKV3-11	29648
IGHV3-53	IGKV3-20	11384
IGHV3-72	IGKV1D-33	644
IGHV3-53	IGKV3-15	12255
IGHV3-73	IGKV1-5	1983
IGHV4-59	IGKV1-9	2906
IGHV3-66	IGKV1-5	2787
IGHV4-61	IGKV3D-15	211
IGHV3-74	IGKV6D-21	248
IGHV3-43	IGKV1D-13	40
IGHV5-10-1	IGKV3-7	8
IGHV1-46	IGKV2-30	2231
IGHV4-59	IGKV1-5	9478
IGHV3-9	IGKV1D-33	4107
IGHV2-70D	IGKV1D-39	2882
IGHV4-NL1	IGKV1-16	224
IGHV3-11	IGKV2D-30	44
IGHV3-15	IGKV2-29	227
IGHV3-30	IGKV6-21	211
IGHV7-4-1	IGKV1-6	81
IGHV3-30	IGKV2-18	58
IGHV4-34	IGKV6D-21	585
IGHV4-34	IGKV1D-43	71
IGHV3-9	IGKV1D-39	9338
IGHV4-38-2	IGKV2D-29	253
IGHV3-23	IGKV1D-43	97
IGHV1-46	IGKV1D-8	168
IGHV3-43D	IGKV1D-39	497
IGHV4-38-2	IGKV2-40	69
IGHV1-58	IGKV1-8	39
IGHV3-53	IGKV2D-30	31
IGHV4-39	IGKV4-1	22740
IGHV4-61	IGKV3-20	6121
IGHV3-23	IGKV3-20	40397
IGHV3-23	IGKV6D-21	1065
IGHV3-33	IGKV2-24	1299
IGHV2-70	IGKV3D-20	227
IGHV1-69	IGKV2-18	54
IGHV3-30	IGKV1-NL1	469
IGHV3-64D	IGKV1-16	366
IGHV1-46	IGKV5-2	127
IGHV5-51	IGKV1D-39	19416
IGHV4-39	IGKV1-27	3221
IGHV3-7	IGKV1D-13	761
IGHV2-26	IGKV1D-33	951
IGHV6-1	IGKV4-1	5906
IGHV3-30	IGKV2-29	836
IGHV3-74	IGKV2D-29	647
IGHV3-49	IGKV2-40	246
IGHV3-9	IGKV2-29	163
IGHV2-70	IGKV3D-11	38
IGHV4-61	IGKV2-30	872
IGHV2-5	IGKV2-28	6469
IGHV3-23	IGKV1-16	6195
IGHV1-69	IGKV6D-21	653
IGHV4-34	IGKV3-20	27024
IGHV3-48	IGKV1D-13	569
IGHV1-18	IGKV1D-13	434
IGHV4-34	IGKV2D-26	11
IGHV1-69	IGKV2D-24	9
IGHV1-46	IGKV1D-13	431
IGHV3-11	IGKV2-30	3940
IGHV4-31	IGKV1-27	1151
IGHV1-24	IGKV2-28	2021
IGHV3-64	IGKV4-1	483
IGHV3-49	IGKV2D-29	784
IGHV1-58	IGKV3D-15	67
IGHV3-64	IGKV1-9	214
IGHV1-45	IGKV3D-15	17
IGHV4-NL1	IGKV3-20	8155
IGHV3-30	IGKV6D-21	1069
IGHV4-31	IGKV1D-12	528
IGHV1-8	IGKV5-2	68
IGHV3-66	IGKV2-29	39
IGHV4-59	IGKV3D-11	82
IGHV2-70D	IGKV2-29	14
IGHV4-NL1	IGKV1D-16	52
IGHV6-1	IGKV2-18	10
IGHV3-43D	IGKV6D-21	26
IGHV3-20	IGKV1-NL1	37
IGHV4-61	IGKV4-1	4883
IGHV3-9	IGKV3-15	6059
IGHV3-49	IGKV3-11	2344
IGHV3-33	IGKV2D-30	63
IGHV2-70	IGKV1D-13	80
IGHV4-59	IGKV2-40	155
IGHV3-30-3	IGKV5-2	193
IGHV3-30-3	IGKV3D-20	379
IGHV7-4-1	IGKV1-NL1	50
IGHV1-18	IGKV1D-16	234
IGHV1-18	IGKV3D-11	38
IGHV4-34	IGKV3-11	11788
IGHV3-20	IGKV3-20	3806
IGHV1-3	IGKV3D-20	270
IGHV4-34	IGKV2D-30	62
IGHV1-46	IGKV2-29	186
IGHV1-18	IGKV1-NL1	707
IGHV3-15	IGKV1-27	1487
IGHV3-13	IGKV3D-20	45
IGHV2-5	IGKV1-5	12176
IGHV3-72	IGKV4-1	1874
IGHV4-30-4	IGKV1D-33	1445
IGHV3-15	IGKV1-17	2176
IGHV2-26	IGKV1-6	132
IGHV3-64D	IGKV2-29	32
IGHV3-15	IGKV3-11	5695
IGHV4-NL1	IGKV3-11	2571
IGHV1-46	IGKV1-17	1970
IGHV1-8	IGKV1D-8	265
IGHV3-23	IGKV6-21	297
IGHV3-30-3	IGKV1-NL1	110
IGHV1-24	IGKV6-21	67
IGHV3-15	IGKV1-6	226
IGHV3-20	IGKV1-27	183
IGHV4-NL1	IGKV2-40	50
IGHV3-13	IGKV2-24	121
IGHV1-3	IGKV2-30	1494
IGHV3-73	IGKV4-1	6245
IGHV3-30-3	IGKV1D-12	717
IGHV1-8	IGKV2-30	1106
IGHV2-70	IGKV1D-33	2861
IGHV3-64D	IGKV2-24	386
IGHV1-69	IGKV6-21	131
IGHV3-64	IGKV1-17	170
IGHV4-30-2	IGKV1-27	83
IGHV3-30	IGKV1D-43	139
IGHV3-15	IGKV2-30	3432
IGHV4-31	IGKV2-30	1303
IGHV3-30	IGKV1-5	20996
IGHV3-23	IGKV1-9	7821
IGHV4-4	IGKV1-17	1340
IGHV3-74	IGKV3-7	226
IGHV3-66	IGKV3-20	4514
IGHV2-5	IGKV3D-20	394
IGHV3-21	IGKV2-29	280
IGHV1-69-2	IGKV3D-15	44
IGHV3-43D	IGKV1-27	142
IGHV3-30	IGKV2D-26	31
IGHV4-30-4	IGKV3D-20	79
IGHV3-7	IGKV4-1	15109
IGHV3-74	IGKV1-5	5325
IGHV3-23	IGKV1-12	6883
IGHV3-11	IGKV2-29	292
IGHV3-72	IGKV1-17	1630
IGHV1-8	IGKV3-11	6621
IGHV2-70	IGKV3D-15	341
IGHV3-23	IGKV1D-8	1622
IGHV3-9	IGKV5-2	139
IGHV4-39	IGKV3D-11	62
IGHV3-33	IGKV2-18	17
IGHV3-15	IGKV3D-11	61
IGHV3-NL1	IGKV1D-39	17
IGHV3-66	IGKV1D-8	96
IGHV4-30-4	IGKV6D-21	74
IGHV4-30-4	IGKV6-21	34
IGHV3-11	IGKV3-20	12316
IGHV5-51	IGKV1D-13	1164
IGHV3-13	IGKV4-1	1564
IGHV3-21	IGKV2-24	1027
IGHV1-24	IGKV1-NL1	66
IGHV3-9	IGKV2D-26	6
IGHV3-30	IGKV4-1	26944
IGHV4-4	IGKV1-9	1702
IGHV2-5	IGKV3-15	7539
IGHV4-39	IGKV2D-29	1485
IGHV3-30-3	IGKV1-27	1334
IGHV1-58	IGKV6D-21	129
IGHV4-30-2	IGKV1D-13	183
IGHV4-59	IGKV2-30	1990
IGHV1-24	IGKV1D-13	111
IGHV5-10-1	IGKV1-12	702
IGHV2-70D	IGKV3D-15	91
IGHV1-45	IGKV4-1	78
IGHV1-58	IGKV5-2	57
IGHV3-23	IGKV2-30	7954
IGHV4-30-4	IGKV3-11	2620
IGHV3-53	IGKV1D-39	9756
IGHV4-61	IGKV2-28	2781
IGHV3-53	IGKV6D-21	238
IGHV1-2	IGKV6D-21	193
IGHV4-31	IGKV3-15	6886
IGHV3-13	IGKV6D-21	141
IGHV1-24	IGKV4-1	3561
IGHV3-49	IGKV1-5	3443
IGHV3-7	IGKV2-28	7775
IGHV3-30-3	IGKV1-17	1915
IGHV5-10-1	IGKV3-15	3393
IGHV1-58	IGKV2-40	65
IGHV3-23	IGKV2D-24	22
IGHV3-43	IGKV6-21	5
IGHV3-73	IGKV3D-20	141
IGHV4-4	IGKV1D-33	5342
IGHV2-70	IGKV1-9	1724
IGHV4-34	IGKV1-NL1	507
IGHV3-11	IGKV2-40	292
IGHV3-64	IGKV1-12	111
IGHV2-5	IGKV2D-24	7
IGHV2-70	IGKV1-16	522
IGHV4-4	IGKV3D-20	475
IGHV3-53	IGKV2D-29	578
IGHV3-49	IGKV1D-12	194
IGHV4-28	IGKV2-28	90
IGHV4-39	IGKV6D-21	1119
IGHV2-70	IGKV3-11	4412
IGHV3-30	IGKV5-2	580
IGHV1-18	IGKV1D-17	7
IGHV3-73	IGKV1-9	547
IGHV4-31	IGKV1D-43	21
IGHV1-2	IGKV1-NL1	420
IGHV2-26	IGKV1D-8	93
IGHV1-8	IGKV1D-12	141
IGHV4-59	IGKV3-20	28862
IGHV4-31	IGKV2D-30	45
IGHV3-53	IGKV1-16	468
IGHV6-1	IGKV1-16	295
IGHV3-48	IGKV2D-29	751
IGHV1-3	IGKV6D-21	215
IGHV3-64D	IGKV1-9	323
IGHV2-5	IGKV3D-7	38
IGHV2-5	IGKV6D-21	393
IGHV3-11	IGKV1D-8	317
IGHV6-1	IGKV2-28	2418
IGHV3-64D	IGKV4-1	1436
IGHV2-26	IGKV2-24	335
IGHV3-30-3	IGKV3D-15	420
IGHV3-74	IGKV1-NL1	367
IGHV4-39	IGKV2D-24	9
IGHV3-13	IGKV3D-15	129
IGHV2-5	IGKV3-7	22
IGHV4-30-4	IGKV3D-7	17
IGHV3-33	IGKV6-21	41
IGHV4-31	IGKV3D-11	23
IGHV3-33	IGKV1-12	2410
IGHV3-30-3	IGKV1D-33	7019
IGHV5-10-1	IGKV4-1	3994
IGHV6-1	IGKV1D-13	57
IGHV3-7	IGKV2-18	10
IGHV1-46	IGKV1-NL1	242
IGHV1-3	IGKV3D-7	44
IGHV4-61	IGKV3-11	3783
IGHV3-9	IGKV3-11	6878
IGHV3-48	IGKV4-1	7847
IGHV3-74	IGKV3-15	4207
IGHV3-33	IGKV3-20	12881
IGHV1-18	IGKV1-6	1130
IGHV1-2	IGKV1D-13	546
IGHV4-31	IGKV1-6	386
IGHV5-10-1	IGKV3D-20	206
IGHV5-51	IGKV1-16	1579
IGHV1-18	IGKV6-21	160
IGHV3-66	IGKV3D-20	85
IGHV3-30	IGKV2-30	7813
IGHV5-51	IGKV1-5	12901
IGHV4-34	IGKV1-17	9120
IGHV3-9	IGKV1-17	928
IGHV3-9	IGKV1-9	1577
IGHV1-8	IGKV1-16	652
IGHV3-74	IGKV1-9	1729
IGHV3-20	IGKV1-16	146
IGHV1-69-2	IGKV1-12	268
IGHV3-23	IGKV2-40	638
IGHV2-70D	IGKV1-9	219
IGHV1-18	IGKV1-16	2869
IGHV1-18	IGKV1D-8	612
IGHV3-23	IGKV2D-30	193
IGHV1-8	IGKV1-6	235
IGHV3-33	IGKV3D-20	289
IGHV7-4-1	IGKV2-24	202
IGHV3-64	IGKV1D-13	42
IGHV3-43D	IGKV1-9	156
IGHV1-46	IGKV3D-7	17
IGHV3-74	IGKV2-28	9605
IGHV5-51	IGKV1D-33	9125
IGHV1-8	IGKV1D-39	10001
IGHV3-15	IGKV1D-33	5652
IGHV1-46	IGKV1-16	1664
IGHV4-38-2	IGKV1D-33	2272
IGHV1-46	IGKV2D-29	2200
IGHV4-59	IGKV1-NL1	432
IGHV1-58	IGKV1D-13	228
IGHV3-69-1	IGKV2-28	24
IGHV3-33	IGKV5-2	143
IGHV3-64	IGKV1-6	9
IGHV3-43	IGKV1D-43	8
IGHV3-48	IGKV2-28	6778
IGHV4-31	IGKV1-8	802
IGHV6-1	IGKV1-12	690
IGHV1-24	IGKV2D-29	286
IGHV4-34	IGKV2D-29	1287
IGHV3-7	IGKV3D-7	56
IGHV3-21	IGKV6D-21	317
IGHV1-46	IGKV2-40	318
IGHV1-45	IGKV1-17	16
IGHV3-15	IGKV4-1	12737
IGHV4-31	IGKV3-11	7499
IGHV3-33	IGKV1-16	1551
IGHV1-24	IGKV1-16	780
IGHV3-13	IGKV3-7	57
IGHV6-1	IGKV1-9	526
IGHV1-24	IGKV1D-16	57
IGHV4-NL1	IGKV3D-20	216
IGHV3-53	IGKV3D-20	198
IGHV3-30-3	IGKV3-7	27
IGHV3-7	IGKV2D-26	29
IGHV3-43	IGKV4-1	606
IGHV3-30-3	IGKV1-16	1015
IGHV3-48	IGKV1-9	2656
IGHV3-74	IGKV2-30	3989
IGHV4-59	IGKV3D-15	666
IGHV4-61	IGKV1-9	1003
IGHV3-43D	IGKV3-20	656
IGHV5-51	IGKV2-29	355
IGHV4-61	IGKV1-NL1	191
IGHV3-64D	IGKV1D-12	147
IGHV1-2	IGKV6-21	74
IGHV4-NL1	IGKV6D-21	95
IGHV1-2	IGKV2D-30	66
IGHV1-46	IGKV1D-39	10447
IGHV1-18	IGKV1-9	3460
IGHV4-61	IGKV1-6	283
IGHV2-5	IGKV2-40	765
IGHV4-4	IGKV1D-16	104
IGHV3-11	IGKV3D-11	17
IGHV3-73	IGKV1D-16	44
IGHV3-20	IGKV1D-8	39
IGHV4-34	IGKV1D-39	24315
IGHV6-1	IGKV2-29	228
IGHV3-49	IGKV3D-11	7
IGHV4-31	IGKV2-40	229
IGHV4-61	IGKV2D-26	5
IGHV1-45	IGKV1-9	101
IGHV4-59	IGKV4-1	19275
IGHV1-3	IGKV1D-39	8928
IGHV3-43D	IGKV1-12	87
IGHV3-49	IGKV1-8	310
IGHV1-3	IGKV1-6	205
IGHV2-70D	IGKV1D-16	11
IGHV3-72	IGKV6-21	27
IGHV5-51	IGKV2D-30	99
IGHV3-15	IGKV1D-16	86
IGHV3-NL1	IGKV3-15	26
IGHV3-15	IGKV1D-39	10735
IGHV3-21	IGKV1D-39	16032
IGHV2-5	IGKV2D-29	687
IGHV3-30	IGKV1-12	6072
IGHV1-3	IGKV2-28	5228
IGHV4-59	IGKV2-28	6585
IGHV3-43	IGKV2-24	103
IGHV3-9	IGKV1-6	1830
IGHV1-69	IGKV1D-12	1122
IGHV4-31	IGKV1-NL1	348
IGHV4-61	IGKV5-2	68
IGHV3-9	IGKV2D-30	42
IGHV4-38-2	IGKV1-27	585
IGHV2-26	IGKV6D-21	61
IGHV4-38-2	IGKV3-15	4262
IGHV2-5	IGKV1D-16	156
IGHV7-4-1	IGKV6D-21	29
IGHV7-4-1	IGKV6-21	54
IGHV3-20	IGKV1D-13	58
IGHV3-11	IGKV3D-15	638
IGHV4-34	IGKV1-6	1511
IGHV1-2	IGKV1-16	1874
IGHV5-51	IGKV3D-20	1150
IGHV1-24	IGKV2-24	4133
IGHV4-NL1	IGKV1-17	398
IGHV1-18	IGKV2-18	25
IGHV3-23	IGKV1D-12	2096
IGHV4-4	IGKV1-12	1618
IGHV4-34	IGKV1-8	3825
IGHV4-31	IGKV1-12	2668
IGHV4-34	IGKV2-40	266
IGHV3-9	IGKV2-24	518
IGHV1-2	IGKV1D-16	134
IGHV1-24	IGKV1-27	589
IGHV2-70	IGKV1-NL1	145
IGHV3-35	IGKV3-11	7
IGHV1-45	IGKV1-12	11
IGHV1-45	IGKV3-15	115
IGHV3-33	IGKV1-5	8499
IGHV6-1	IGKV6D-21	117
IGHV4-30-4	IGKV1D-8	145
IGHV2-70	IGKV2-40	116
IGHV1-18	IGKV1-17	4367
IGHV5-10-1	IGKV1-9	614
IGHV3-30	IGKV2D-24	24
IGHV2-5	IGKV1-12	3080
IGHV1-58	IGKV1-5	485
IGHV6-1	IGKV6-21	109
IGHV4-39	IGKV2-40	491
IGHV3-7	IGKV1-NL1	1029
IGHV2-70D	IGKV1-27	62
IGHV3-21	IGKV3-7	29
IGHV1-58	IGKV3D-20	57
IGHV3-21	IGKV3D-7	44
IGHV4-31	IGKV3-20	13978
IGHV3-23	IGKV1-27	6114
IGHV4-61	IGKV6D-21	125
IGHV3-11	IGKV6D-21	421
IGHV4-59	IGKV2-24	873
IGHV4-31	IGKV6-21	55
IGHV3-21	IGKV1-NL1	391
IGHV5-10-1	IGKV3D-15	241
IGHV3-48	IGKV2D-30	69
IGHV1-46	IGKV1-8	603
IGHV3-66	IGKV1-12	797
IGHV3-43	IGKV1-16	103
IGHV1-18	IGKV2-40	829
IGHV4-38-2	IGKV1-16	407
IGHV7-4-1	IGKV1-27	451
IGHV3-49	IGKV1D-33	2387
IGHV4-38-2	IGKV1-5	4245
IGHV7-81	IGKV2D-29	17
IGHV3-21	IGKV4-1	8230
IGHV4-61	IGKV1D-13	311
IGHV4-34	IGKV3D-20	475
IGHV4-39	IGKV1D-16	344
IGHV1-2	IGKV1-27	2059
IGHV1-24	IGKV1D-8	132
IGHV1-8	IGKV2D-30	23
IGHV6-1	IGKV2-24	366
IGHV7-4-1	IGKV1D-16	29
IGHV1-58	IGKV1D-33	536
IGHV1-58	IGKV2-30	302
IGHV4-61	IGKV1D-39	8288
IGHV3-21	IGKV1-16	2254
IGHV1-69-2	IGKV3D-20	120
IGHV5-10-1	IGKV2D-29	447
IGHV2-70	IGKV6-21	25
IGHV1-69	IGKV1-16	3564
IGHV2-70	IGKV1-12	1179
IGHV5-51	IGKV1-6	1405
IGHV3-33	IGKV1-NL1	254
IGHV1-45	IGKV1-5	159
IGHV2-5	IGKV3-20	14572
IGHV3-72	IGKV1-12	481
IGHV3-49	IGKV1-12	1154
IGHV3-21	IGKV1-12	3595
IGHV1-69	IGKV1D-16	251
IGHV3-64D	IGKV1D-33	1032
IGHV3-13	IGKV2D-29	162
IGHV3-73	IGKV1-8	164
IGHV1-8	IGKV2D-29	383
IGHV4-61	IGKV1-27	352
IGHV4-38-2	IGKV3D-15	366
IGHV3-13	IGKV1D-12	73
IGHV1-69	IGKV2-30	5435
IGHV1-69	IGKV4-1	26454
IGHV1-3	IGKV4-1	9386
IGHV4-4	IGKV1D-12	334
IGHV3-48	IGKV1-16	1810
IGHV1-45	IGKV3-11	99
IGHV3-64	IGKV3-15	829
IGHV1-58	IGKV2D-30	20
IGHV1-2	IGKV3-7	17
IGHV3-23	IGKV1D-33	14665
IGHV3-72	IGKV1-5	2347
IGHV2-26	IGKV1-27	411
IGHV4-59	IGKV1D-43	57
IGHV3-7	IGKV1D-8	431
IGHV1-3	IGKV5-2	174
IGHV3-53	IGKV1D-8	153
IGHV3-43D	IGKV2-40	21
IGHV3-72	IGKV1D-16	150
IGHV3-33	IGKV3-11	9523
IGHV3-33	IGKV1-27	2015
IGHV3-72	IGKV1-6	408
IGHV4-30-4	IGKV1-12	1300
IGHV3-66	IGKV3-11	2568
IGHV3-74	IGKV6-21	55
IGHV3-9	IGKV2-40	76
IGHV3-43	IGKV3-15	1071
IGHV3-73	IGKV1D-13	39
IGHV4-38-2	IGKV1-NL1	263
IGHV3-64	IGKV3D-15	63
IGHV4-34	IGKV3-7	52
IGHV3-33	IGKV1-9	3842
IGHV3-64D	IGKV1-5	1596
IGHV1-58	IGKV1-9	120
IGHV2-70D	IGKV1-5	1314
IGHV2-26	IGKV3-20	5517
IGHV1-18	IGKV3D-15	1086
IGHV1-3	IGKV1D-8	537
IGHV3-21	IGKV2D-29	926
IGHV3-23	IGKV3-7	66
IGHV3-15	IGKV3D-15	914
IGHV3-30	IGKV1D-39	27798
IGHV3-11	IGKV4-1	7189
IGHV5-10-1	IGKV3-11	2308
IGHV1-3	IGKV2D-30	72
IGHV1-24	IGKV1-17	5412
IGHV3-72	IGKV2D-29	308
IGHV3-43D	IGKV1D-33	260
IGHV3-9	IGKV1-NL1	222
IGHV4-NL1	IGKV2-28	2522
IGHV3-66	IGKV1D-16	67
IGHV3-9	IGKV1D-43	14
IGHV3-11	IGKV1D-12	516
IGHV3-53	IGKV1-6	635
IGHV4-34	IGKV5-2	162
IGHV4-34	IGKV6-21	112
IGHV3-30	IGKV1-9	6969
IGHV1-3	IGKV2-24	772
IGHV3-73	IGKV2D-29	432
IGHV3-66	IGKV6D-21	127
IGHV3-9	IGKV3D-20	305
IGHV3-72	IGKV1-8	170
IGHV4-NL1	IGKV6-21	23
IGHV2-70D	IGKV2D-29	100
IGHV3-66	IGKV6-21	33
IGHV1-69-2	IGKV1D-12	44
IGHV3-15	IGKV1D-8	124
IGHV3-72	IGKV1D-13	67
IGHV3-49	IGKV1D-43	28
IGHV3-11	IGKV3-11	8187
IGHV3-30-3	IGKV2D-29	662
IGHV2-5	IGKV2-30	2064
IGHV1-58	IGKV1-27	285
IGHV1-58	IGKV3-20	2922
IGHV6-1	IGKV2-30	741
IGHV4-38-2	IGKV1D-39	6454
IGHV4-NL1	IGKV3-15	2552
IGHV3-74	IGKV3D-20	237
IGHV2-26	IGKV1-17	454
IGHV3-13	IGKV1D-8	65
IGHV3-74	IGKV5-2	83
IGHV1-69-2	IGKV1-17	384
IGHV5-10-1	IGKV2-24	410
IGHV4-59	IGKV3-7	22
IGHV1-2	IGKV3-20	20628
IGHV4-4	IGKV2-30	1704
IGHV3-74	IGKV3-20	11997
IGHV1-46	IGKV3-20	16730
IGHV6-1	IGKV3-20	8264
IGHV1-18	IGKV2D-29	2233
IGHV1-69-2	IGKV3-15	726
IGHV2-26	IGKV5-2	54
IGHV3-66	IGKV5-2	47
IGHV3-43	IGKV2-40	9
IGHV3-15	IGKV2-24	1187
IGHV3-30-3	IGKV3-11	8367
IGHV3-73	IGKV1D-39	4800
IGHV1-69	IGKV1-5	17833
IGHV3-15	IGKV2-40	220
IGHV1-24	IGKV2-30	967
IGHV3-48	IGKV2-40	459
IGHV3-66	IGKV4-1	1618
IGHV3-73	IGKV3-11	2670
IGHV1-46	IGKV1D-12	335
IGHV4-NL1	IGKV1-NL1	131
IGHV3-9	IGKV1D-8	133
IGHV1-24	IGKV3-15	3081
IGHV3-21	IGKV3D-15	842
IGHV3-53	IGKV2-30	1925
IGHV5-51	IGKV3D-15	1255
IGHV3-64D	IGKV3-20	2120
IGHV4-31	IGKV6D-21	288
IGHV3-43D	IGKV4-1	312
IGHV3-66	IGKV1D-13	130
IGHV3-NL1	IGKV4-1	17
IGHV3-48	IGKV2-30	4450
IGHV5-51	IGKV3-11	14395
IGHV3-11	IGKV1D-13	738
IGHV1-18	IGKV6D-21	515
IGHV4-39	IGKV1-17	4285
IGHV3-7	IGKV1-12	2719
IGHV4-61	IGKV1-17	455
IGHV4-30-4	IGKV1-9	516
IGHV3-9	IGKV6D-21	124
IGHV4-30-4	IGKV2-24	176
IGHV3-23	IGKV1-17	7596
IGHV3-33	IGKV1-6	1089
IGHV3-13	IGKV1-8	229
IGHV3-43	IGKV1-17	139
IGHV1-69	IGKV3D-11	90
IGHV4-39	IGKV3-15	23124
IGHV4-61	IGKV1D-33	2370
IGHV3-30	IGKV1-16	3896
IGHV4-34	IGKV1-9	10196
IGHV3-53	IGKV1-17	914
IGHV2-5	IGKV1D-12	676
IGHV6-1	IGKV1D-12	241
IGHV3-43D	IGKV1-17	91
IGHV4-39	IGKV3-11	26137
IGHV1-18	IGKV2-30	6705
IGHV1-46	IGKV6D-21	296
IGHV3-49	IGKV1D-13	77
IGHV4-59	IGKV1-12	3122
IGHV3-64	IGKV1-5	583
IGHV4-4	IGKV1-6	595
IGHV4-28	IGKV1D-39	123
IGHV2-70D	IGKV1-12	219
IGHV2-70	IGKV5-2	129
IGHV3-64	IGKV1-NL1	28
IGHV1-69	IGKV1D-39	26269
IGHV3-11	IGKV1D-39	12218
IGHV1-3	IGKV1D-33	2599
IGHV3-43	IGKV2-28	531
IGHV2-70	IGKV3-15	3976
IGHV4-30-4	IGKV1D-16	20
IGHV4-39	IGKV1D-39	29136
IGHV5-51	IGKV6D-21	618
IGHV1-8	IGKV1-5	5038
IGHV4-34	IGKV1D-8	491
IGHV3-43	IGKV1D-39	1359
IGHV1-69	IGKV1-6	1357
IGHV1-69	IGKV2D-29	2469
IGHV4-30-2	IGKV3D-20	58
IGHV2-26	IGKV3D-15	214
IGHV3-66	IGKV1D-43	16
IGHV3-33	IGKV1-8	2100
IGHV1-8	IGKV1-27	766
IGHV4-NL1	IGKV1-9	859
IGHV3-66	IGKV1D-39	3792
IGHV3-11	IGKV6-21	45
IGHV3-7	IGKV1D-43	41
IGHV1-69	IGKV1-NL1	779
IGHV3-23	IGKV1D-13	2213
IGHV4-30-4	IGKV1-8	356
IGHV3-49	IGKV1D-16	45
IGHV5-10-1	IGKV6D-21	218
IGHV4-28	IGKV6D-41	62
IGHV1-8	IGKV1D-16	53
IGHV3-23	IGKV1-6	3268
IGHV1-69	IGKV1-12	3811
IGHV4-30-4	IGKV2D-29	148
IGHV1-69-2	IGKV4-1	1049
IGHV3-48	IGKV3-7	39
IGHV4-61	IGKV2-40	114
IGHV3-23	IGKV2-28	13519
IGHV3-13	IGKV3-20	2419
IGHV3-48	IGKV1D-12	806
IGHV2-70	IGKV3-20	7672
IGHV1-46	IGKV1-9	2611
IGHV4-38-2	IGKV1D-43	7
IGHV1-3	IGKV1D-16	129
IGHV7-4-1	IGKV1D-12	243
IGHV4-31	IGKV3D-7	59
IGHV5-51	IGKV1D-43	59
IGHV1-8	IGKV1D-43	18
IGHV4-30-2	IGKV1-17	96
IGHV3-30	IGKV3D-11	56
IGHV3-74	IGKV4-1	12104
IGHV3-72	IGKV1-9	1869
IGHV4-30-4	IGKV1-5	2047
IGHV4-61	IGKV1-16	414
IGHV3-20	IGKV2-28	638
IGHV3-49	IGKV2-29	148
IGHV1-18	IGKV2D-26	13
IGHV1-2	IGKV2-28	7863
IGHV3-48	IGKV1-8	2099
IGHV3-7	IGKV1-17	3254
IGHV3-23	IGKV3D-20	1636
IGHV3-30-3	IGKV2-24	1138
IGHV3-53	IGKV3D-7	16
IGHV1-2	IGKV5-2	124
IGHV4-30-4	IGKV1D-43	20
IGHV2-70	IGKV1-5	4627
IGHV3-33	IGKV3-15	8196
IGHV1-2	IGKV3D-11	48
IGHV6-1	IGKV1-NL1	71
IGHV4-30-4	IGKV1-17	406
IGHV1-69	IGKV2D-26	35
IGHV1-69-2	IGKV1-16	205
IGHV1-8	IGKV2D-26	6
IGHV4-31	IGKV6D-41	9
IGHV3-13	IGKV2-29	36
IGHV4-31	IGKV1D-39	10730
IGHV1-58	IGKV4-1	1205
IGHV3-30-3	IGKV1-8	1131
IGHV3-30	IGKV1D-16	950
IGHV3-53	IGKV5-2	42
IGHV3-20	IGKV1-12	185
IGHV1-58	IGKV1-12	136
IGHV1-24	IGKV3-20	7842
IGHV4-34	IGKV2-30	2369
IGHV3-21	IGKV1-27	2684
IGHV4-4	IGKV1-5	5864
IGHV3-49	IGKV3-15	2764
IGHV3-20	IGKV2D-29	83
IGHV3-43	IGKV1-9	255
IGHV3-48	IGKV3-11	12475
IGHV7-4-1	IGKV2-30	493
IGHV6-1	IGKV1-5	2315
IGHV3-74	IGKV1-12	1738
IGHV2-70	IGKV1D-8	125
IGHV2-5	IGKV1D-8	473
IGHV4-NL1	IGKV1D-8	152
IGHV5-10-1	IGKV2-30	791
IGHV3-33	IGKV2-29	355
IGHV2-26	IGKV1-NL1	68
IGHV4-38-2	IGKV1-12	967
IGHV4-39	IGKV1-NL1	785
IGHV3-49	IGKV3D-7	21
IGHV4-61	IGKV2D-29	264
IGHV1-8	IGKV3D-20	137
IGHV3-NL1	IGKV1-16	5
IGHV4-31	IGKV1D-16	83
IGHV3-21	IGKV1-9	4292
IGHV5-51	IGKV1D-8	397
IGHV7-4-1	IGKV3-20	3185
IGHV3-53	IGKV4-1	4584
IGHV3-15	IGKV1-5	5668
IGHV3-64	IGKV3-11	586
IGHV3-72	IGKV2-29	35
IGHV3-49	IGKV2-30	1535
IGHV1-69	IGKV1-8	1509
IGHV1-24	IGKV3-7	10
IGHV3-64D	IGKV1D-16	21
IGHV4-NL1	IGKV2D-30	39
IGHV4-34	IGKV1-27	4590
IGHV2-26	IGKV1-8	337
IGHV3-53	IGKV1-27	1036
IGHV1-2	IGKV2D-29	1456
IGHV4-61	IGKV1D-8	115
IGHV4-31	IGKV3-7	18
IGHV2-5	IGKV4-1	16400
IGHV3-74	IGKV1D-33	3599
IGHV4-39	IGKV1D-13	4846
IGHV3-49	IGKV2D-30	14
IGHV4-59	IGKV3D-20	663
IGHV3-66	IGKV1-NL1	69
IGHV3-13	IGKV2-40	37
IGHV2-70D	IGKV1-6	55
IGHV3-48	IGKV2D-26	21
IGHV4-39	IGKV1-6	1740
IGHV3-64D	IGKV3-11	1464
IGHV7-4-1	IGKV1-5	1707
IGHV1-69	IGKV1D-8	523
IGHV1-69-2	IGKV1-8	78
IGHV3-74	IGKV1D-39	9813
IGHV1-69	IGKV3-11	45281
IGHV1-8	IGKV2-28	2040
IGHV1-2	IGKV1D-33	4631
IGHV3-21	IGKV1D-43	58
IGHV4-30-2	IGKV1D-12	192
IGHV3-53	IGKV2-24	756
IGHV3-30-3	IGKV1-6	1050
IGHV2-70D	IGKV1D-12	74
IGHV3-69-1	IGKV1-5	46
IGHV3-66	IGKV1-8	398
IGHV3-NL1	IGKV1-17	8
IGHV3-72	IGKV1D-12	107
IGHV3-43D	IGKV1D-13	30
IGHV4-59	IGKV1D-8	662
IGHV1-18	IGKV1D-33	7170
IGHV3-33	IGKV1D-33	5309
IGHV3-21	IGKV1-6	1515
IGHV4-59	IGKV1D-13	587
IGHV4-4	IGKV1D-43	20
IGHV3-43D	IGKV2D-29	74
IGHV1-58	IGKV2-24	85
IGHV4-39	IGKV1D-43	90
IGHV5-10-1	IGKV3D-7	26
IGHV3-30	IGKV1-8	4269
IGHV5-10-1	IGKV1-5	4935
IGHV5-10-1	IGKV2-28	4537
IGHV1-58	IGKV2D-24	7
IGHV2-70	IGKV1-6	300
IGHV7-4-1	IGKV1-17	276
IGHV5-10-1	IGKV1-NL1	296
IGHV3-72	IGKV1-NL1	33
IGHV1-2	IGKV1-8	920
IGHV4-31	IGKV1-16	1129
IGHV1-8	IGKV1-9	1291
IGHV3-13	IGKV1-17	278
IGHV3-64D	IGKV2D-30	27
IGHV3-11	IGKV2-28	4876
IGHV2-70	IGKV6D-21	87
IGHV2-26	IGKV1D-39	5936
IGHV3-72	IGKV3D-15	64
IGHV3-69-1	IGKV3-11	51
IGHV3-64	IGKV1D-43	5
IGHV1-69	IGKV1-9	4738
IGHV3-43D	IGKV3D-15	120
IGHV3-21	IGKV1-8	3246
IGHV4-34	IGKV1-12	3379
IGHV4-31	IGKV2-29	84
IGHV3-74	IGKV3D-15	440
IGHV3-15	IGKV5-2	65
IGHV4-28	IGKV3-15	79
IGHV4-34	IGKV3D-7	91
IGHV1-69-2	IGKV2-28	944
IGHV4-4	IGKV2-40	155
IGHV3-43D	IGKV2-28	530
IGHV1-69-2	IGKV1D-13	50
IGHV3-43D	IGKV2-29	15
IGHV3-33	IGKV2D-24	30
IGHV1-8	IGKV3-20	9982
IGHV4-34	IGKV1-16	1836
IGHV4-30-2	IGKV4-1	856
IGHV3-73	IGKV2-29	40
IGHV3-7	IGKV1-27	1545
IGHV4-4	IGKV1-27	982
IGHV7-4-1	IGKV1-16	188
IGHV4-30-2	IGKV2-40	25
IGHV6-1	IGKV3D-15	156
IGHV3-7	IGKV3-15	12539
IGHV2-5	IGKV1-16	1527
IGHV4-NL1	IGKV3D-7	40
IGHV3-33	IGKV3D-15	562
IGHV4-30-4	IGKV3-15	2157
IGHV3-66	IGKV3D-15	154
IGHV3-30-3	IGKV2-29	173
IGHV3-NL1	IGKV3-11	28
IGHV3-20	IGKV1-8	130
IGHV7-4-1	IGKV2-28	1815
IGHV1-8	IGKV1D-33	2424
IGHV3-9	IGKV1-5	4590
IGHV3-49	IGKV1-17	2484
IGHV3-43	IGKV1-5	643
IGHV3-66	IGKV2D-29	150
IGHV3-49	IGKV1D-8	49
IGHV3-64	IGKV2-30	479
IGHV3-74	IGKV2D-24	9
IGHV1-2	IGKV2-30	3114
IGHV1-58	IGKV3-11	1253
IGHV3-13	IGKV1D-33	930
IGHV4-30-4	IGKV2-30	386
IGHV2-5	IGKV1-6	690
IGHV4-34	IGKV2-18	18
IGHV2-5	IGKV2D-26	28
IGHV6-1	IGKV3D-7	16
IGHV1-18	IGKV4-1	17590
IGHV3-13	IGKV1-5	1540
IGHV3-7	IGKV6D-21	304
IGHV1-24	IGKV2-29	23
IGHV1-3	IGKV3-15	5438
IGHV3-49	IGKV1-27	556
IGHV4-28	IGKV2-30	19
IGHV1-69	IGKV1D-43	119
IGHV4-61	IGKV3-15	3821
IGHV5-51	IGKV3-15	18130
IGHV4-4	IGKV3-20	18243
IGHV3-74	IGKV2-24	1205
IGHV4-39	IGKV1D-8	783
IGHV1-69-2	IGKV3-20	1804
IGHV4-30-2	IGKV2-30	154
IGHV3-64D	IGKV2D-29	97
IGHV3-13	IGKV3-15	1504
IGHV1-46	IGKV1-12	1397
IGHV6-1	IGKV1D-33	1686
IGHV5-10-1	IGKV1-6	324
IGHV7-4-1	IGKV2D-29	352
IGHV4-61	IGKV6-21	40
IGHV3-43	IGKV2D-29	121
IGHV1-45	IGKV3-20	300
IGHV4-30-2	IGKV1D-39	2576
IGHV3-66	IGKV1-17	483
IGHV3-73	IGKV1-16	386
IGHV2-26	IGKV1-16	214
IGHV1-2	IGKV2-40	335
IGHV1-69-2	IGKV6D-21	21
IGHV2-70D	IGKV3D-7	7
IGHV2-26	IGKV1D-16	37
IGHV5-51	IGKV3-7	58
IGHV3-53	IGKV6-21	68
IGHV3-69-1	IGKV2-24	16
IGHV3-21	IGKV2D-26	15
IGHV4-30-2	IGKV1-NL1	11
IGHV1-69-2	IGKV2-29	16
IGHV2-26	IGKV3-7	13
IGHV3-21	IGKV2D-24	15
IGHV1-24	IGKV3D-11	21
IGHV1-2	IGKV2-18	13
IGHV4-30-2	IGKV2D-24	8
IGHV3-64	IGKV3D-20	21
IGHV4-30-2	IGKV2D-30	6
IGHV3-33	IGKV2D-26	9
IGHV3-NL1	IGKV2-28	13
IGHV1-45	IGKV1-6	14
IGHV3-66	IGKV3D-7	13
IGHV3-43D	IGKV1-NL1	17
IGHV3-35	IGKV1-9	5
IGHV1-18	IGKV3-7	24
IGHV3-15	IGKV3-7	20
IGHV3-64	IGKV6D-21	17
IGHV4-28	IGKV1-27	8
IGHV1-46	IGKV3D-11	22
IGHV3-33	IGKV2D-18	5
IGHV1-2	IGKV2D-24	8
IGHV3-74	IGKV1D-43	17
IGHV1-46	IGKV1D-43	46
IGHV3-38	IGKV2-28	24
IGHV3-69-1	IGKV1-16	6
IGHV3-73	IGKV2-40	24
IGHV3-66	IGKV2D-24	7
IGHV2-70	IGKV3D-7	25
IGHV6-1	IGKV1D-43	10
IGHV3-64D	IGKV1D-43	8
IGHV3-23	IGKV2-18	22
IGHV5-10-1	IGKV5-2	40
IGHV7-4-1	IGKV2D-30	8
IGHV3-73	IGKV5-2	30
IGHV3-72	IGKV3D-20	36
IGHV3-43	IGKV3D-7	15
IGHV1-58	IGKV2-29	6
IGHV1-3	IGKV1D-43	33
IGHV3-15	IGKV2-18	13
IGHV3-30-3	IGKV6D-41	6
IGHV1-45	IGKV1D-16	9
IGHV1-69-2	IGKV3-7	8
IGHV3-48	IGKV1D-43	34
IGHV3-72	IGKV3D-7	10
IGHV3-15	IGKV2D-26	10
IGHV1-8	IGKV3D-11	21
IGHV3-11	IGKV1D-43	24
IGHV3-64	IGKV2D-30	10
IGHV3-NL1	IGKV1D-33	16
IGHV1-2	IGKV6D-41	15
IGHV1-3	IGKV3D-11	20
IGHV3-33	IGKV3-7	9
IGHV4-28	IGKV1-12	10
IGHV1-46	IGKV2-18	11
IGHV3-49	IGKV6-21	15
IGHV3-43	IGKV1D-12	55
IGHV3-NL1	IGKV2-30	10
IGHV3-69-1	IGKV1-8	5
IGHV2-26	IGKV1D-43	5
IGHV3-73	IGKV1D-43	7
IGHV3-38	IGKV1D-33	6
IGHV2-70D	IGKV1D-8	17
IGHV4-28	IGKV1-5	45
IGHV3-74	IGKV3D-11	9
IGHV3-43	IGKV2-29	15
IGHV3-66	IGKV3-7	5
IGHV4-38-2	IGKV6-21	29
IGHV3-48	IGKV3D-7	60
IGHV4-4	IGKV3-7	31
IGHV3-73	IGKV3D-7	8
IGHV1-45	IGKV1-16	17
IGHV3-30	IGKV1D-17	5
IGHV3-15	IGKV1D-43	27
IGHV4-61	IGKV3-7	9
IGHV3-74	IGKV2D-26	7
IGHV3-43D	IGKV3D-20	11
IGHV1-3	IGKV2D-26	7
IGHV5-10-1	IGKV3D-11	31
IGHV1-58	IGKV6-21	11
IGHV4-30-2	IGKV2-29	17
IGHV3-73	IGKV3-7	13
IGHV4-34	IGKV2D-24	8
IGHV2-26	IGKV3D-11	8
IGHV4-30-2	IGKV6D-41	5
IGHV3-53	IGKV3D-11	25
IGHV3-21	IGKV2-18	16
IGHV4-30-2	IGKV3D-11	7
IGHV3-43	IGKV6D-21	20
IGHV4-30-2	IGKV1D-16	6
IGHV3-43	IGKV1D-16	16
IGHV3-72	IGKV1D-8	21
IGHV3-13	IGKV5-2	10
IGHV4-4	IGKV2D-30	38
IGHV3-49	IGKV5-2	34
IGHV3-20	IGKV2-40	15
IGHV2-70D	IGKV6D-21	13
IGHV3-69-1	IGKV1-9	12
IGHV3-11	IGKV2-18	8
IGHV3-9	IGKV3D-11	25
IGHV1-69-2	IGKV2-40	16
IGHV4-61	IGKV3D-7	15
IGHV3-11	IGKV2D-26	11
IGHV3-20	IGKV1D-43	12
IGHV4-39	IGKV2-18	18
IGHV3-13	IGKV1D-43	6
IGHV3-43D	IGKV1D-12	30
IGHV3-48	IGKV2-18	5
IGHV1-45	IGKV1-8	17
IGHV1-18	IGKV6D-41	7
IGHV4-30-4	IGKV3D-11	6
IGHV4-59	IGKV2D-26	10
IGHV3-11	IGKV3-7	18
IGHV3-53	IGKV1D-43	17
IGHV3-74	IGKV2-18	6
IGHV2-70D	IGKV3D-20	15
IGHV6-1	IGKV2D-30	20
IGHV3-30-3	IGKV3D-11	16
IGHV3-30	IGKV6D-41	8
IGHV3-20	IGKV2-29	7
IGHV3-64	IGKV1D-8	11
IGHV3-35	IGKV1-6	5
IGHV6-1	IGKV3-7	13
IGHV4-34	IGKV6D-41	11
IGHV1-3	IGKV3-7	8
IGHV5-51	IGKV2-18	15
IGHV3-35	IGKV1D-39	7
IGHV5-51	IGKV2D-24	11
IGHV5-10-1	IGKV2-18	8
IGHV3-13	IGKV2D-30	16
IGHV3-30-3	IGKV2D-26	6
IGHV4-NL1	IGKV2-18	10
IGHV3-20	IGKV2D-30	5
IGHV2-70	IGKV3-7	20
IGHV6-1	IGKV3D-11	5
IGHV1-3	IGKV2-18	12
IGHV3-69-1	IGKV1-27	13
IGHV2-70D	IGKV3D-11	6
IGHV3-49	IGKV2D-24	6
IGHV1-24	IGKV1D-43	12
IGHV2-70D	IGKV2D-26	10
IGHV4-NL1	IGKV3-7	16
IGHV2-70D	IGKV2D-30	16
IGHV1-18	IGKV2D-24	9
IGHV3-13	IGKV6-21	5
IGHV3-73	IGKV2-18	8
IGHV1-69-2	IGKV3D-7	5
IGHV3-72	IGKV5-2	9
IGHV3-64	IGKV1D-12	20
IGHV3-20	IGKV1D-16	19
IGHV3-72	IGKV2D-30	5
IGHV3-35	IGKV2-28	10
IGHV1-45	IGKV3D-20	7
IGHV3-38-3	IGKV4-1	5
IGHV4-59	IGKV2-18	14
IGHV4-4	IGKV2-18	19
IGHV1-58	IGKV1D-43	12
IGHV4-30-2	IGKV2-18	7
IGHV3-13	IGKV3D-7	9
IGHV3-35	IGKV1-5	7
IGHV3-64D	IGKV3-7	8
IGHV4-30-4	IGKV3-7	7
IGHV1-69	IGKV6D-41	7
IGHV1-69-2	IGKV2D-30	7
IGHV7-81	IGKV4-1	6
IGHV4-38-2	IGKV3D-11	6
IGHV1-46	IGKV6D-41	5
IGHV3-13	IGKV2D-26	5
IGHV3-35	IGKV1-17	5
IGHV7-4-1	IGKV3-7	5
IGHV3-35	IGKV3-15	11
IGHV1-69-2	IGKV3D-11	20
IGHV3-72	IGKV1D-43	6
IGHV1-2	IGKV2D-26	10
IGHV4-4	IGKV2D-18	5
IGHV4-NL1	IGKV2D-26	5
IGHV3-16	IGKV3-15	9
IGHV4-39	IGKV6D-41	8
IGHV3-64D	IGKV2D-26	6
IGHV1-3	IGKV2D-24	11
IGHV3-64	IGKV2-29	5
IGHV1-24	IGKV2-18	6
IGHV3-64	IGKV5-2	5
IGHV1-8	IGKV3-7	7
IGHV3-73	IGKV3D-11	5
IGHV1-24	IGKV2D-30	8
IGHV3-23	IGKV6D-41	5
IGHV6-1	IGKV2D-24	6
IGHV3-69-1	IGKV1-6	5
IGHV4-28	IGKV2D-29	6

## Sheet: heavy_lambda_pairing_preference
heavy_v_subgroup	lambda_v_subgroup	count
IGHV3-21	IGLV2-8	3272
IGHV1-8	IGLV2-8	1593
IGHV4-34	IGLV7-43	1056
IGHV4-61	IGLV3-25	1895
IGHV5-51	IGLV3-1	10181
IGHV3-48	IGLV2-11	2850
IGHV6-1	IGLV5-52	13
IGHV3-43D	IGLV1-47	274
IGHV4-61	IGLV3-9	243
IGHV3-15	IGLV3-25	4926
IGHV3-11	IGLV3-25	4260
IGHV3-53	IGLV3-25	2422
IGHV3-30-3	IGLV1-51	3933
IGHV3-48	IGLV4-69	2215
IGHV4-30-4	IGLV3-19	1039
IGHV1-46	IGLV6-57	1722
IGHV4-61	IGLV5-45	140
IGHV4-4	IGLV4-60	124
IGHV3-49	IGLV1-50	26
IGHV4-61	IGLV3-12	15
IGHV4-61	IGLV1-51	1762
IGHV1-8	IGLV3-16	50
IGHV1-69	IGLV7-46	2569
IGHV3-11	IGLV2-11	1689
IGHV4-NL1	IGLV2-14	2834
IGHV3-53	IGLV7-46	923
IGHV3-13	IGLV8-61	882
IGHV3-15	IGLV3-19	1304
IGHV3-21	IGLV1-40	4933
IGHV4-38-2	IGLV2-8	2973
IGHV3-72	IGLV1-40	397
IGHV2-70D	IGLV1-36	39
IGHV3-72	IGLV4-60	44
IGHV4-NL1	IGLV3-21	1995
IGHV4-30-4	IGLV2-23	1739
IGHV4-31	IGLV3-9	283
IGHV3-30-3	IGLV1-47	1866
IGHV4-NL1	IGLV3-19	1202
IGHV6-1	IGLV5-39	33
IGHV3-43	IGLV5-37	31
IGHV1-69	IGLV3-21	9904
IGHV3-15	IGLV3-1	5275
IGHV3-74	IGLV3-1	6321
IGHV2-70	IGLV1-44	3350
IGHV3-66	IGLV10-54	63
IGHV1-18	IGLV3-16	88
IGHV4-30-4	IGLV1-36	49
IGHV1-69	IGLV6-57	3818
IGHV3-23	IGLV3-16	198
IGHV3-30-3	IGLV6-57	2024
IGHV2-26	IGLV4-69	1322
IGHV1-2	IGLV5-37	231
IGHV3-53	IGLV1-44	2140
IGHV3-53	IGLV3-9	580
IGHV1-69-2	IGLV1-51	358
IGHV1-24	IGLV2-18	90
IGHV4-39	IGLV3-21	12322
IGHV1-69	IGLV5-48	14
IGHV1-58	IGLV4-69	366
IGHV4-38-2	IGLV1-47	1710
IGHV4-38-2	IGLV7-43	533
IGHV2-70D	IGLV3-9	73
IGHV1-8	IGLV1-50	36
IGHV3-30	IGLV3-21	14327
IGHV3-21	IGLV6-57	3113
IGHV3-30-3	IGLV2-14	6452
IGHV3-9	IGLV6-57	1556
IGHV3-23	IGLV3-12	73
IGHV1-8	IGLV2-11	1047
IGHV1-46	IGLV2-8	4559
IGHV4-59	IGLV7-43	1135
IGHV2-5	IGLV6-57	1802
IGHV3-21	IGLV4-69	3049
IGHV1-58	IGLV1-47	577
IGHV2-26	IGLV5-45	76
IGHV3-73	IGLV1-50	39
IGHV1-69-2	IGLV3-9	57
IGHV4-NL1	IGLV8-61	361
IGHV7-4-1	IGLV7-43	212
IGHV3-30-3	IGLV5-45	497
IGHV1-45	IGLV1-36	18
IGHV4-31	IGLV1-40	5465
IGHV3-15	IGLV1-40	3993
IGHV1-2	IGLV10-54	467
IGHV3-9	IGLV3-12	59
IGHV3-53	IGLV2-18	221
IGHV2-26	IGLV10-54	39
IGHV5-51	IGLV3-12	40
IGHV1-2	IGLV5-48	14
IGHV3-30	IGLV3-1	13676
IGHV3-49	IGLV2-23	861
IGHV3-53	IGLV1-51	1870
IGHV1-18	IGLV3-1	6936
IGHV3-7	IGLV2-11	3988
IGHV3-73	IGLV2-18	681
IGHV2-70D	IGLV2-14	1090
IGHV7-4-1	IGLV3-10	424
IGHV3-64D	IGLV10-54	110
IGHV3-43	IGLV8-61	46
IGHV3-9	IGLV3-21	5490
IGHV3-49	IGLV1-36	144
IGHV1-2	IGLV3-9	582
IGHV3-9	IGLV7-46	325
IGHV1-69	IGLV4-60	327
IGHV3-74	IGLV3-16	91
IGHV5-51	IGLV3-19	6611
IGHV3-30	IGLV7-43	1808
IGHV4-30-4	IGLV6-57	396
IGHV3-33	IGLV3-27	354
IGHV3-74	IGLV7-43	1044
IGHV4-28	IGLV3-21	22
IGHV3-72	IGLV2-11	165
IGHV3-48	IGLV1-50	85
IGHV1-2	IGLV2-23	7739
IGHV2-5	IGLV3-25	5174
IGHV3-53	IGLV3-27	197
IGHV1-18	IGLV5-45	608
IGHV3-43D	IGLV1-51	323
IGHV4-61	IGLV10-54	150
IGHV3-43D	IGLV1-40	596
IGHV5-10-1	IGLV5-37	49
IGHV4-NL1	IGLV1-47	1221
IGHV3-21	IGLV2-18	218
IGHV1-8	IGLV3-21	4016
IGHV4-4	IGLV3-27	127
IGHV4-NL1	IGLV2-8	1127
IGHV4-NL1	IGLV3-25	1961
IGHV3-11	IGLV3-9	487
IGHV3-73	IGLV7-43	203
IGHV4-30-2	IGLV10-54	15
IGHV3-23	IGLV3-21	15681
IGHV4-30-2	IGLV3-25	487
IGHV1-18	IGLV2-8	4898
IGHV4-30-2	IGLV2-11	308
IGHV3-72	IGLV10-54	58
IGHV3-11	IGLV2-14	8651
IGHV1-2	IGLV3-1	7367
IGHV3-48	IGLV6-57	1550
IGHV3-21	IGLV3-21	8144
IGHV1-69	IGLV1-44	8207
IGHV3-49	IGLV3-19	494
IGHV3-69-1	IGLV6-57	9
IGHV3-48	IGLV2-23	6857
IGHV6-1	IGLV3-9	95
IGHV3-33	IGLV3-9	552
IGHV3-53	IGLV3-10	1034
IGHV3-9	IGLV1-36	242
IGHV3-20	IGLV3-10	324
IGHV3-74	IGLV3-19	1566
IGHV3-43	IGLV3-9	95
IGHV5-51	IGLV8-61	1628
IGHV4-34	IGLV5-52	49
IGHV4-28	IGLV1-51	59
IGHV2-70D	IGLV3-16	5
IGHV3-9	IGLV2-23	5073
IGHV1-46	IGLV5-37	66
IGHV4-34	IGLV1-47	6339
IGHV2-5	IGLV7-46	381
IGHV3-73	IGLV3-1	1324
IGHV3-72	IGLV3-25	327
IGHV3-64D	IGLV2-18	33
IGHV3-7	IGLV3-25	6322
IGHV7-4-1	IGLV2-23	976
IGHV1-24	IGLV6-57	551
IGHV2-5	IGLV2-11	2748
IGHV4-38-2	IGLV1-44	3418
IGHV3-30-3	IGLV3-9	375
IGHV4-59	IGLV5-39	14
IGHV1-45	IGLV3-25	30
IGHV3-69-1	IGLV2-14	26
IGHV1-3	IGLV1-47	2149
IGHV6-1	IGLV2-14	3066
IGHV3-9	IGLV1-44	3585
IGHV5-51	IGLV2-18	470
IGHV7-4-1	IGLV1-40	1307
IGHV3-11	IGLV3-19	2010
IGHV4-30-2	IGLV2-14	1578
IGHV2-26	IGLV1-51	1596
IGHV4-39	IGLV1-40	15638
IGHV3-13	IGLV2-23	646
IGHV3-7	IGLV3-19	2912
IGHV4-NL1	IGLV1-40	3029
IGHV6-1	IGLV1-36	109
IGHV3-11	IGLV1-41	17
IGHV1-24	IGLV5-45	191
IGHV3-53	IGLV7-43	332
IGHV1-58	IGLV3-21	404
IGHV4-34	IGLV3-19	11884
IGHV1-69	IGLV3-1	8653
IGHV3-15	IGLV1-36	661
IGHV2-70	IGLV1-47	2286
IGHV3-43	IGLV3-25	344
IGHV3-73	IGLV5-45	124
IGHV4-30-4	IGLV3-27	51
IGHV3-20	IGLV7-43	26
IGHV4-38-2	IGLV1-51	3322
IGHV6-1	IGLV1-40	1596
IGHV4-31	IGLV3-1	4411
IGHV3-43	IGLV1-51	876
IGHV1-8	IGLV7-43	375
IGHV3-48	IGLV3-27	591
IGHV2-70D	IGLV1-47	1655
IGHV3-48	IGLV2-18	278
IGHV4-39	IGLV1-47	12307
IGHV2-5	IGLV2-8	2874
IGHV2-5	IGLV1-47	4038
IGHV1-24	IGLV7-46	319
IGHV4-31	IGLV7-46	597
IGHV3-30-3	IGLV2-18	190
IGHV4-4	IGLV2-18	354
IGHV2-70D	IGLV6-57	204
IGHV2-70	IGLV7-46	303
IGHV2-5	IGLV5-52	26
IGHV1-46	IGLV1-41	15
IGHV1-18	IGLV4-60	171
IGHV5-51	IGLV5-39	22
IGHV4-59	IGLV3-27	163
IGHV2-5	IGLV2-18	617
IGHV4-28	IGLV2-14	208
IGHV2-70D	IGLV7-43	39
IGHV3-20	IGLV4-69	124
IGHV3-NL1	IGLV3-21	14
IGHV1-8	IGLV4-60	51
IGHV1-18	IGLV1-36	663
IGHV4-39	IGLV1-44	13460
IGHV1-58	IGLV7-46	151
IGHV5-10-1	IGLV7-46	529
IGHV2-70D	IGLV2-23	607
IGHV3-30	IGLV10-54	1538
IGHV1-3	IGLV2-14	4241
IGHV1-8	IGLV10-54	221
IGHV3-23	IGLV3-22	17
IGHV4-30-2	IGLV2-18	36
IGHV3-73	IGLV4-60	134
IGHV3-49	IGLV1-44	1568
IGHV4-39	IGLV3-10	3087
IGHV4-39	IGLV3-9	1658
IGHV3-74	IGLV2-11	2666
IGHV4-59	IGLV3-9	986
IGHV1-46	IGLV3-9	321
IGHV7-4-1	IGLV1-44	2027
IGHV1-24	IGLV10-54	101
IGHV3-20	IGLV2-11	377
IGHV1-2	IGLV6-57	2048
IGHV4-34	IGLV2-8	3059
IGHV3-66	IGLV3-19	626
IGHV4-28	IGLV4-69	39
IGHV3-43D	IGLV6-57	116
IGHV4-61	IGLV3-21	1946
IGHV1-3	IGLV1-40	3462
IGHV1-24	IGLV3-25	1623
IGHV4-34	IGLV2-23	6087
IGHV3-66	IGLV3-10	322
IGHV1-45	IGLV2-23	47
IGHV3-30	IGLV3-12	58
IGHV4-31	IGLV7-43	274
IGHV2-5	IGLV3-16	69
IGHV2-70D	IGLV2-18	21
IGHV3-21	IGLV3-10	1694
IGHV3-15	IGLV4-69	2499
IGHV1-3	IGLV2-8	1582
IGHV3-30-3	IGLV3-25	7194
IGHV4-38-2	IGLV4-69	687
IGHV2-70D	IGLV1-40	638
IGHV3-21	IGLV5-52	39
IGHV3-35	IGLV3-25	43
IGHV1-3	IGLV5-39	17
IGHV4-4	IGLV4-69	874
IGHV1-58	IGLV3-25	429
IGHV6-1	IGLV5-37	50
IGHV3-43	IGLV1-36	30
IGHV1-2	IGLV7-43	930
IGHV5-51	IGLV3-25	14722
IGHV1-2	IGLV2-11	4447
IGHV1-18	IGLV3-10	3060
IGHV1-24	IGLV1-44	1779
IGHV4-34	IGLV4-69	1272
IGHV4-NL1	IGLV5-37	35
IGHV3-11	IGLV4-60	129
IGHV7-4-1	IGLV10-54	123
IGHV4-31	IGLV3-22	12
IGHV4-NL1	IGLV7-43	270
IGHV3-49	IGLV5-39	8
IGHV3-23	IGLV8-61	4417
IGHV4-59	IGLV4-60	158
IGHV1-18	IGLV1-50	141
IGHV1-58	IGLV3-10	173
IGHV3-73	IGLV3-9	116
IGHV3-64	IGLV2-8	187
IGHV3-69-1	IGLV1-44	18
IGHV4-38-2	IGLV4-60	126
IGHV3-13	IGLV10-54	56
IGHV2-5	IGLV3-22	25
IGHV4-31	IGLV1-47	2480
IGHV4-39	IGLV3-27	824
IGHV1-69-2	IGLV1-47	495
IGHV1-45	IGLV1-44	112
IGHV2-70	IGLV1-41	5
IGHV1-18	IGLV2-18	506
IGHV2-70	IGLV3-12	34
IGHV3-64	IGLV8-61	85
IGHV3-73	IGLV5-39	14
IGHV1-2	IGLV3-10	2113
IGHV1-24	IGLV3-10	554
IGHV3-15	IGLV2-11	1412
IGHV6-1	IGLV3-27	48
IGHV3-33	IGLV10-54	881
IGHV1-24	IGLV1-50	59
IGHV1-3	IGLV1-36	103
IGHV1-46	IGLV2-18	259
IGHV7-4-1	IGLV2-11	470
IGHV6-1	IGLV8-61	259
IGHV1-3	IGLV3-27	238
IGHV1-24	IGLV8-61	313
IGHV2-70D	IGLV5-45	60
IGHV3-15	IGLV3-21	4147
IGHV1-46	IGLV3-19	3485
IGHV1-46	IGLV2-23	5558
IGHV4-59	IGLV3-21	5451
IGHV1-2	IGLV5-45	601
IGHV3-64D	IGLV6-57	448
IGHV3-72	IGLV5-45	50
IGHV4-4	IGLV2-23	7274
IGHV3-30-3	IGLV3-1	6477
IGHV4-39	IGLV3-1	15892
IGHV3-13	IGLV2-11	223
IGHV3-30	IGLV2-8	6816
IGHV1-18	IGLV2-23	5584
IGHV3-30-3	IGLV2-11	1952
IGHV3-30	IGLV4-60	386
IGHV7-4-1	IGLV1-50	27
IGHV3-NL1	IGLV2-8	6
IGHV1-58	IGLV2-11	63
IGHV3-49	IGLV5-37	54
IGHV4-31	IGLV4-60	50
IGHV3-13	IGLV3-27	154
IGHV3-49	IGLV3-16	24
IGHV5-51	IGLV2-11	5939
IGHV3-48	IGLV3-10	1356
IGHV1-3	IGLV2-23	2435
IGHV4-34	IGLV3-9	1266
IGHV1-2	IGLV1-36	572
IGHV3-73	IGLV8-61	325
IGHV3-11	IGLV1-47	2044
IGHV1-2	IGLV1-47	4259
IGHV5-10-1	IGLV2-14	4242
IGHV5-10-1	IGLV3-1	2407
IGHV3-30	IGLV8-61	3671
IGHV5-10-1	IGLV4-60	181
IGHV3-72	IGLV3-12	7
IGHV3-15	IGLV7-46	3215
IGHV5-51	IGLV1-40	9687
IGHV1-69	IGLV4-69	2548
IGHV3-72	IGLV2-18	71
IGHV3-23	IGLV1-41	55
IGHV4-31	IGLV1-50	64
IGHV3-49	IGLV1-47	1162
IGHV3-49	IGLV7-43	283
IGHV1-58	IGLV1-44	311
IGHV4-39	IGLV1-50	289
IGHV4-59	IGLV10-54	313
IGHV4-38-2	IGLV3-10	625
IGHV3-15	IGLV1-50	38
IGHV4-4	IGLV2-14	9303
IGHV3-15	IGLV3-10	2955
IGHV4-31	IGLV2-23	4754
IGHV2-26	IGLV3-19	878
IGHV4-34	IGLV7-46	1225
IGHV4-59	IGLV5-45	338
IGHV3-64	IGLV1-40	448
IGHV2-26	IGLV8-61	278
IGHV3-43D	IGLV2-23	191
IGHV3-53	IGLV10-54	132
IGHV4-30-4	IGLV4-60	43
IGHV4-30-2	IGLV5-45	50
IGHV3-30	IGLV1-47	7220
IGHV4-4	IGLV1-40	4632
IGHV3-30	IGLV1-40	10693
IGHV4-38-2	IGLV6-57	984
IGHV3-64D	IGLV2-8	252
IGHV1-69-2	IGLV2-14	685
IGHV3-43D	IGLV3-9	29
IGHV1-69	IGLV1-41	36
IGHV1-46	IGLV1-47	3014
IGHV4-39	IGLV5-37	195
IGHV1-46	IGLV3-27	345
IGHV4-39	IGLV10-54	915
IGHV3-74	IGLV1-36	162
IGHV7-4-1	IGLV8-61	251
IGHV3-15	IGLV1-41	18
IGHV3-74	IGLV2-14	10501
IGHV3-7	IGLV3-21	6436
IGHV4-30-2	IGLV3-1	1400
IGHV3-30-3	IGLV7-46	690
IGHV3-53	IGLV3-1	3255
IGHV4-39	IGLV3-16	161
IGHV1-58	IGLV6-57	156
IGHV3-73	IGLV3-21	813
IGHV3-23	IGLV1-44	12958
IGHV3-33	IGLV5-52	38
IGHV1-24	IGLV3-1	2347
IGHV4-38-2	IGLV3-21	3228
IGHV6-1	IGLV3-16	32
IGHV4-4	IGLV10-54	276
IGHV3-30-3	IGLV3-16	113
IGHV1-69	IGLV2-11	5862
IGHV3-74	IGLV5-37	106
IGHV3-49	IGLV3-27	190
IGHV2-26	IGLV2-8	413
IGHV4-34	IGLV5-45	724
IGHV3-20	IGLV3-21	1764
IGHV2-5	IGLV7-43	651
IGHV5-10-1	IGLV6-57	1421
IGHV3-43	IGLV4-69	146
IGHV1-69-2	IGLV7-46	216
IGHV4-30-4	IGLV5-45	79
IGHV4-30-2	IGLV5-52	6
IGHV3-72	IGLV1-50	10
IGHV1-18	IGLV7-43	1970
IGHV3-33	IGLV1-47	2512
IGHV1-8	IGLV1-36	216
IGHV1-69	IGLV8-61	1552
IGHV4-30-4	IGLV2-11	906
IGHV3-13	IGLV1-44	1152
IGHV3-66	IGLV3-25	882
IGHV2-70D	IGLV4-69	253
IGHV6-1	IGLV7-43	193
IGHV3-30	IGLV6-57	6794
IGHV4-38-2	IGLV2-11	1298
IGHV3-30-3	IGLV1-44	3237
IGHV1-69	IGLV10-54	348
IGHV2-26	IGLV3-16	25
IGHV3-33	IGLV3-21	9155
IGHV3-73	IGLV4-69	536
IGHV3-53	IGLV5-37	79
IGHV1-46	IGLV7-46	833
IGHV2-5	IGLV5-45	476
IGHV4-31	IGLV2-18	237
IGHV1-2	IGLV8-61	889
IGHV4-39	IGLV4-69	5277
IGHV1-46	IGLV5-45	333
IGHV4-34	IGLV5-37	109
IGHV3-72	IGLV3-10	216
IGHV3-13	IGLV7-46	95
IGHV3-53	IGLV5-39	12
IGHV1-45	IGLV7-46	30
IGHV4-NL1	IGLV10-54	57
IGHV3-33	IGLV3-25	6087
IGHV3-21	IGLV1-47	3424
IGHV3-11	IGLV2-8	2400
IGHV1-69	IGLV2-8	6357
IGHV1-3	IGLV3-21	2877
IGHV5-51	IGLV5-45	457
IGHV6-1	IGLV3-1	1637
IGHV3-21	IGLV3-22	10
IGHV3-11	IGLV3-1	4308
IGHV3-13	IGLV1-36	78
IGHV3-21	IGLV2-11	2028
IGHV1-69	IGLV5-52	66
IGHV3-9	IGLV1-50	106
IGHV3-9	IGLV5-52	45
IGHV5-51	IGLV6-57	5541
IGHV1-3	IGLV8-61	673
IGHV3-73	IGLV2-11	572
IGHV1-3	IGLV10-54	236
IGHV5-10-1	IGLV3-21	1691
IGHV4-28	IGLV1-44	219
IGHV4-39	IGLV1-41	43
IGHV4-38-2	IGLV5-45	197
IGHV4-30-2	IGLV7-46	95
IGHV3-20	IGLV3-9	44
IGHV4-4	IGLV1-41	15
IGHV3-43D	IGLV10-54	13
IGHV1-46	IGLV3-21	6555
IGHV3-64D	IGLV3-25	431
IGHV4-30-2	IGLV1-51	743
IGHV3-21	IGLV1-50	75
IGHV4-61	IGLV2-14	4342
IGHV3-21	IGLV2-23	3776
IGHV3-49	IGLV10-54	114
IGHV3-72	IGLV6-57	119
IGHV3-13	IGLV4-60	38
IGHV3-11	IGLV1-51	3424
IGHV3-33	IGLV3-10	21262
IGHV4-4	IGLV1-36	330
IGHV3-9	IGLV3-19	1731
IGHV4-30-4	IGLV7-43	122
IGHV3-64	IGLV3-21	386
IGHV1-18	IGLV8-61	1278
IGHV3-23	IGLV1-40	12568
IGHV1-24	IGLV2-14	3172
IGHV1-3	IGLV3-1	3493
IGHV4-31	IGLV3-21	3612
IGHV5-51	IGLV2-8	5803
IGHV4-31	IGLV2-11	2146
IGHV4-4	IGLV8-61	646
IGHV3-7	IGLV6-57	3619
IGHV4-31	IGLV2-8	2616
IGHV4-30-4	IGLV1-44	2107
IGHV3-73	IGLV1-40	1274
IGHV3-43D	IGLV3-19	96
IGHV3-11	IGLV3-12	53
IGHV3-48	IGLV2-14	9285
IGHV4-4	IGLV7-46	756
IGHV3-23	IGLV3-27	964
IGHV1-3	IGLV3-16	131
IGHV1-58	IGLV5-39	5
IGHV3-7	IGLV7-46	2019
IGHV4-59	IGLV2-8	3117
IGHV2-70D	IGLV1-51	521
IGHV1-3	IGLV3-19	1331
IGHV3-73	IGLV3-27	309
IGHV1-8	IGLV5-45	1315
IGHV3-20	IGLV2-23	456
IGHV3-64D	IGLV3-9	77
IGHV4-39	IGLV1-51	12210
IGHV1-58	IGLV1-40	354
IGHV3-21	IGLV7-46	761
IGHV3-73	IGLV1-44	1576
IGHV3-48	IGLV3-16	74
IGHV7-4-1	IGLV3-21	4070
IGHV7-4-1	IGLV4-69	857
IGHV3-30-3	IGLV7-43	441
IGHV3-21	IGLV1-36	482
IGHV1-69-2	IGLV2-18	59
IGHV3-33	IGLV2-14	11551
IGHV1-58	IGLV3-19	204
IGHV1-2	IGLV2-8	5204
IGHV3-48	IGLV5-45	1271
IGHV4-34	IGLV6-57	1880
IGHV3-74	IGLV3-10	1586
IGHV3-20	IGLV7-46	50
IGHV2-26	IGLV1-44	1773
IGHV2-70	IGLV3-25	4540
IGHV3-72	IGLV1-47	2798
IGHV3-33	IGLV3-12	48
IGHV1-69	IGLV5-39	58
IGHV4-61	IGLV2-18	172
IGHV4-39	IGLV2-14	27830
IGHV1-69	IGLV3-19	4241
IGHV1-8	IGLV3-27	500
IGHV3-30	IGLV3-16	267
IGHV1-3	IGLV3-25	3328
IGHV3-13	IGLV3-25	815
IGHV2-26	IGLV2-11	983
IGHV3-9	IGLV3-10	1076
IGHV5-10-1	IGLV3-9	302
IGHV3-64	IGLV1-51	350
IGHV3-64D	IGLV1-40	540
IGHV1-58	IGLV2-8	101
IGHV1-2	IGLV3-12	18
IGHV4-61	IGLV6-57	663
IGHV2-5	IGLV3-27	118
IGHV2-5	IGLV3-12	10
IGHV4-39	IGLV7-43	1856
IGHV4-39	IGLV8-61	4419
IGHV4-30-2	IGLV2-8	768
IGHV3-30	IGLV1-36	687
IGHV4-NL1	IGLV1-36	102
IGHV1-3	IGLV5-45	186
IGHV3-66	IGLV2-8	959
IGHV4-30-4	IGLV1-47	1070
IGHV6-1	IGLV2-18	462
IGHV1-45	IGLV2-8	51
IGHV4-30-2	IGLV8-61	77
IGHV1-8	IGLV5-39	26
IGHV3-48	IGLV3-22	10
IGHV3-43D	IGLV3-27	19
IGHV2-26	IGLV3-21	2152
IGHV3-7	IGLV10-54	1234
IGHV1-45	IGLV3-21	117
IGHV1-46	IGLV2-14	8431
IGHV3-30-3	IGLV4-69	1878
IGHV2-70D	IGLV3-25	780
IGHV3-53	IGLV2-11	1399
IGHV3-30	IGLV3-27	1234
IGHV4-NL1	IGLV1-50	37
IGHV2-70	IGLV3-27	110
IGHV4-38-2	IGLV5-37	24
IGHV3-9	IGLV1-51	5544
IGHV3-7	IGLV8-61	1551
IGHV3-33	IGLV3-1	7213
IGHV4-61	IGLV2-8	1430
IGHV3-11	IGLV7-46	420
IGHV3-72	IGLV2-14	987
IGHV3-66	IGLV7-43	136
IGHV4-31	IGLV3-25	3258
IGHV3-73	IGLV2-23	1069
IGHV3-73	IGLV2-14	2877
IGHV4-59	IGLV3-16	96
IGHV4-61	IGLV1-36	429
IGHV3-43D	IGLV3-1	379
IGHV3-66	IGLV3-9	140
IGHV3-20	IGLV10-54	16
IGHV1-18	IGLV1-41	34
IGHV4-39	IGLV6-57	7015
IGHV3-23	IGLV4-69	5840
IGHV3-33	IGLV1-51	4923
IGHV3-66	IGLV4-69	600
IGHV3-64D	IGLV5-45	54
IGHV3-53	IGLV2-14	4763
IGHV3-74	IGLV1-47	3253
IGHV1-46	IGLV10-54	463
IGHV3-13	IGLV7-43	44
IGHV4-NL1	IGLV4-60	30
IGHV3-64	IGLV1-36	11
IGHV3-30	IGLV3-19	5308
IGHV3-74	IGLV2-23	4514
IGHV4-31	IGLV1-51	3757
IGHV4-30-2	IGLV3-21	681
IGHV4-61	IGLV7-46	263
IGHV4-38-2	IGLV3-27	122
IGHV1-24	IGLV3-16	28
IGHV1-2	IGLV3-25	6018
IGHV1-2	IGLV3-19	3080
IGHV1-45	IGLV1-47	74
IGHV2-70	IGLV7-43	274
IGHV1-69-2	IGLV1-40	515
IGHV2-26	IGLV2-18	137
IGHV4-38-2	IGLV10-54	159
IGHV4-31	IGLV3-10	711
IGHV5-51	IGLV1-50	260
IGHV3-33	IGLV1-36	378
IGHV3-66	IGLV3-27	93
IGHV6-1	IGLV2-8	2448
IGHV6-1	IGLV4-60	54
IGHV3-73	IGLV2-8	614
IGHV3-73	IGLV5-37	26
IGHV3-64	IGLV10-54	23
IGHV3-33	IGLV4-69	1560
IGHV4-59	IGLV4-69	1359
IGHV3-48	IGLV8-61	905
IGHV1-69	IGLV1-36	488
IGHV3-43	IGLV2-23	396
IGHV4-61	IGLV4-60	54
IGHV2-26	IGLV5-52	8
IGHV3-48	IGLV3-21	8611
IGHV4-4	IGLV7-43	724
IGHV4-59	IGLV3-1	8719
IGHV1-46	IGLV7-43	1175
IGHV3-72	IGLV3-21	613
IGHV3-7	IGLV3-27	330
IGHV3-43	IGLV3-21	838
IGHV2-70D	IGLV3-1	624
IGHV4-38-2	IGLV2-23	2292
IGHV3-7	IGLV5-39	44
IGHV3-72	IGLV2-23	390
IGHV4-31	IGLV1-41	11
IGHV4-31	IGLV5-52	23
IGHV3-72	IGLV3-1	675
IGHV3-64D	IGLV2-14	1362
IGHV2-70	IGLV3-21	2838
IGHV4-NL1	IGLV5-45	148
IGHV3-72	IGLV7-43	55
IGHV3-9	IGLV1-47	2514
IGHV1-18	IGLV6-57	4266
IGHV3-7	IGLV1-40	4913
IGHV2-26	IGLV3-1	3521
IGHV3-21	IGLV3-1	6446
IGHV4-31	IGLV6-57	785
IGHV3-49	IGLV6-57	367
IGHV4-59	IGLV5-52	20
IGHV3-11	IGLV2-23	2873
IGHV4-31	IGLV5-45	169
IGHV3-30-3	IGLV5-39	80
IGHV1-8	IGLV2-14	3187
IGHV4-NL1	IGLV3-1	3450
IGHV1-8	IGLV6-57	378
IGHV1-8	IGLV2-18	66
IGHV3-64D	IGLV3-10	194
IGHV5-10-1	IGLV3-16	30
IGHV4-28	IGLV1-40	66
IGHV3-23	IGLV1-47	7264
IGHV3-53	IGLV2-8	2840
IGHV3-33	IGLV3-19	3319
IGHV3-48	IGLV1-40	4093
IGHV1-46	IGLV4-69	1325
IGHV3-43	IGLV3-10	344
IGHV5-10-1	IGLV3-25	2313
IGHV5-10-1	IGLV2-23	2022
IGHV3-43	IGLV1-47	522
IGHV1-69-2	IGLV6-57	191
IGHV3-64D	IGLV2-23	364
IGHV2-5	IGLV5-37	106
IGHV1-2	IGLV1-40	6456
IGHV3-30-3	IGLV3-19	1903
IGHV2-70D	IGLV3-21	1350
IGHV2-70D	IGLV2-8	576
IGHV3-72	IGLV1-51	1142
IGHV3-66	IGLV3-21	1715
IGHV7-4-1	IGLV2-14	1911
IGHV3-74	IGLV3-27	300
IGHV1-8	IGLV8-61	516
IGHV1-46	IGLV1-36	254
IGHV3-7	IGLV3-9	513
IGHV4-39	IGLV4-60	897
IGHV3-73	IGLV6-57	295
IGHV1-58	IGLV7-43	86
IGHV3-64D	IGLV1-51	355
IGHV4-38-2	IGLV7-46	277
IGHV6-1	IGLV10-54	70
IGHV3-9	IGLV2-14	8502
IGHV1-8	IGLV3-25	2424
IGHV1-18	IGLV5-37	223
IGHV4-31	IGLV5-37	165
IGHV4-4	IGLV5-52	29
IGHV1-3	IGLV1-50	55
IGHV3-43	IGLV2-11	154
IGHV3-66	IGLV5-37	67
IGHV7-4-1	IGLV3-19	2193
IGHV6-1	IGLV1-47	1456
IGHV3-11	IGLV1-50	69
IGHV3-53	IGLV3-16	87
IGHV3-72	IGLV3-9	208
IGHV3-43	IGLV7-46	38
IGHV5-10-1	IGLV3-12	21
IGHV3-66	IGLV3-1	1131
IGHV1-2	IGLV3-27	475
IGHV1-3	IGLV2-18	134
IGHV3-15	IGLV5-52	66
IGHV4-30-4	IGLV3-9	270
IGHV3-73	IGLV3-25	5127
IGHV3-30	IGLV5-37	186
IGHV5-51	IGLV7-43	940
IGHV3-48	IGLV7-46	1245
IGHV6-1	IGLV1-44	2562
IGHV3-15	IGLV4-60	518
IGHV3-43	IGLV2-8	376
IGHV3-11	IGLV3-16	79
IGHV1-69-2	IGLV4-60	9
IGHV4-34	IGLV3-12	15
IGHV3-13	IGLV3-19	567
IGHV4-4	IGLV3-10	1190
IGHV3-11	IGLV5-37	112
IGHV2-5	IGLV1-51	3536
IGHV4-38-2	IGLV3-9	478
IGHV3-20	IGLV2-14	1223
IGHV7-4-1	IGLV1-36	114
IGHV1-24	IGLV3-9	314
IGHV3-30	IGLV3-22	44
IGHV3-7	IGLV3-1	10300
IGHV4-59	IGLV1-36	358
IGHV2-70	IGLV10-54	66
IGHV1-3	IGLV1-51	1392
IGHV3-7	IGLV5-52	33
IGHV3-64D	IGLV8-61	153
IGHV3-43D	IGLV3-10	111
IGHV1-18	IGLV3-25	7395
IGHV4-34	IGLV3-25	6911
IGHV3-23	IGLV3-19	4169
IGHV3-13	IGLV1-40	941
IGHV4-4	IGLV1-50	89
IGHV1-2	IGLV1-51	5270
IGHV1-46	IGLV1-40	5364
IGHV2-70	IGLV5-45	265
IGHV4-NL1	IGLV1-44	2333
IGHV1-58	IGLV2-14	486
IGHV1-69	IGLV3-9	936
IGHV4-34	IGLV1-51	9210
IGHV3-69-1	IGLV1-51	23
IGHV3-23	IGLV2-23	8334
IGHV4-30-2	IGLV1-40	1250
IGHV3-23	IGLV2-8	8040
IGHV3-49	IGLV2-18	52
IGHV3-43D	IGLV2-14	607
IGHV3-13	IGLV2-18	101
IGHV3-7	IGLV7-43	1857
IGHV4-4	IGLV6-57	1467
IGHV4-4	IGLV5-37	121
IGHV1-8	IGLV5-37	77
IGHV3-15	IGLV3-27	841
IGHV4-4	IGLV1-47	2197
IGHV3-15	IGLV3-9	467
IGHV3-20	IGLV1-51	387
IGHV3-15	IGLV10-54	275
IGHV7-4-1	IGLV3-9	212
IGHV3-72	IGLV8-61	87
IGHV3-73	IGLV5-52	5
IGHV1-8	IGLV1-51	3043
IGHV3-21	IGLV3-25	4244
IGHV3-7	IGLV3-10	2856
IGHV3-30-3	IGLV3-27	288
IGHV3-11	IGLV7-43	330
IGHV3-15	IGLV5-45	251
IGHV4-39	IGLV5-52	129
IGHV3-7	IGLV1-51	6408
IGHV4-30-4	IGLV1-40	2318
IGHV4-31	IGLV1-36	271
IGHV2-26	IGLV3-10	472
IGHV4-NL1	IGLV3-10	331
IGHV3-7	IGLV2-18	307
IGHV3-43	IGLV3-19	732
IGHV3-13	IGLV6-57	250
IGHV3-49	IGLV5-45	100
IGHV3-20	IGLV8-61	40
IGHV3-66	IGLV5-45	103
IGHV1-24	IGLV2-11	856
IGHV3-9	IGLV8-61	801
IGHV3-11	IGLV2-18	248
IGHV3-33	IGLV1-50	77
IGHV3-30	IGLV2-14	21333
IGHV5-51	IGLV3-21	10122
IGHV4-4	IGLV2-11	1459
IGHV5-10-1	IGLV4-69	479
IGHV4-38-2	IGLV2-18	207
IGHV3-43D	IGLV2-8	83
IGHV2-70D	IGLV5-37	33
IGHV2-5	IGLV3-19	4683
IGHV3-74	IGLV1-51	6480
IGHV4-31	IGLV3-27	161
IGHV4-59	IGLV1-50	82
IGHV3-9	IGLV2-18	238
IGHV5-10-1	IGLV3-27	64
IGHV4-30-4	IGLV8-61	124
IGHV3-48	IGLV4-60	244
IGHV1-45	IGLV6-57	28
IGHV4-4	IGLV3-25	3178
IGHV3-9	IGLV2-8	2669
IGHV1-8	IGLV2-23	1990
IGHV4-34	IGLV3-1	4314
IGHV1-2	IGLV4-69	1558
IGHV6-1	IGLV3-21	1293
IGHV3-74	IGLV10-54	683
IGHV3-64D	IGLV3-21	627
IGHV1-46	IGLV5-52	38
IGHV3-21	IGLV3-16	371
IGHV2-70	IGLV3-19	1364
IGHV3-30	IGLV5-52	118
IGHV2-70	IGLV3-16	50
IGHV3-69-1	IGLV1-47	12
IGHV3-43	IGLV7-43	48
IGHV2-70	IGLV5-39	15
IGHV3-21	IGLV1-44	5595
IGHV4-30-2	IGLV1-47	281
IGHV1-69	IGLV3-16	115
IGHV3-53	IGLV8-61	788
IGHV5-51	IGLV3-9	1783
IGHV3-49	IGLV4-60	42
IGHV3-7	IGLV1-47	3246
IGHV3-43	IGLV1-40	358
IGHV4-31	IGLV1-44	4381
IGHV3-30	IGLV7-46	2225
IGHV3-72	IGLV1-36	37
IGHV1-69	IGLV3-10	1854
IGHV4-34	IGLV3-10	1522
IGHV4-31	IGLV10-54	227
IGHV3-53	IGLV1-50	64
IGHV5-51	IGLV3-22	16
IGHV3-33	IGLV6-57	2268
IGHV1-46	IGLV2-11	3130
IGHV3-21	IGLV7-43	707
IGHV3-33	IGLV1-44	4150
IGHV1-2	IGLV4-60	128
IGHV3-NL1	IGLV1-44	8
IGHV3-33	IGLV5-45	498
IGHV1-58	IGLV8-61	49
IGHV3-33	IGLV7-46	861
IGHV3-64	IGLV2-14	904
IGHV1-46	IGLV5-39	15
IGHV4-38-2	IGLV5-39	16
IGHV1-58	IGLV3-27	43
IGHV3-30	IGLV3-10	6931
IGHV4-30-4	IGLV3-25	1308
IGHV1-8	IGLV3-19	1905
IGHV1-18	IGLV7-46	2170
IGHV3-74	IGLV3-25	3123
IGHV3-43	IGLV6-57	541
IGHV3-72	IGLV1-44	504
IGHV3-20	IGLV1-47	167
IGHV4-30-4	IGLV3-16	29
IGHV3-9	IGLV7-43	409
IGHV3-9	IGLV3-25	2975
IGHV4-31	IGLV2-14	8390
IGHV3-33	IGLV5-37	102
IGHV6-1	IGLV4-69	311
IGHV3-49	IGLV3-10	333
IGHV7-4-1	IGLV3-12	21
IGHV2-70D	IGLV7-46	180
IGHV4-NL1	IGLV2-18	96
IGHV3-30	IGLV5-39	56
IGHV2-70D	IGLV3-19	413
IGHV1-18	IGLV3-27	1001
IGHV1-24	IGLV4-60	41
IGHV4-39	IGLV3-12	101
IGHV3-74	IGLV3-12	15
IGHV3-23	IGLV2-14	26439
IGHV3-30	IGLV1-51	11388
IGHV4-61	IGLV7-43	571
IGHV4-30-4	IGLV1-51	1444
IGHV1-24	IGLV1-51	2373
IGHV1-8	IGLV3-10	764
IGHV3-48	IGLV10-54	1441
IGHV1-24	IGLV1-36	544
IGHV3-43	IGLV3-27	29
IGHV3-64	IGLV7-46	61
IGHV4-30-4	IGLV2-14	2194
IGHV3-53	IGLV6-57	1448
IGHV3-21	IGLV3-19	3723
IGHV4-59	IGLV5-37	212
IGHV7-4-1	IGLV3-27	204
IGHV1-2	IGLV5-39	26
IGHV4-38-2	IGLV2-14	6535
IGHV3-48	IGLV2-8	3690
IGHV4-61	IGLV1-47	1753
IGHV1-46	IGLV1-44	4951
IGHV3-74	IGLV1-40	3318
IGHV3-23	IGLV4-60	1459
IGHV3-21	IGLV8-61	781
IGHV3-20	IGLV5-45	37
IGHV4-NL1	IGLV1-51	1718
IGHV1-24	IGLV2-23	2033
IGHV3-66	IGLV1-36	37
IGHV3-13	IGLV3-9	103
IGHV3-7	IGLV5-45	600
IGHV3-43	IGLV3-1	726
IGHV2-5	IGLV8-61	700
IGHV2-26	IGLV3-27	52
IGHV2-26	IGLV3-25	1521
IGHV1-69-2	IGLV10-54	59
IGHV3-43D	IGLV8-61	46
IGHV3-11	IGLV3-10	1128
IGHV5-10-1	IGLV1-51	1892
IGHV2-26	IGLV2-23	1707
IGHV4-30-4	IGLV10-54	76
IGHV3-30	IGLV1-50	228
IGHV1-3	IGLV1-44	2263
IGHV7-4-1	IGLV2-8	1537
IGHV1-69-2	IGLV3-1	292
IGHV1-24	IGLV7-43	148
IGHV3-43D	IGLV2-11	82
IGHV3-64	IGLV3-19	91
IGHV3-64	IGLV5-45	15
IGHV3-69-1	IGLV2-11	13
IGHV1-2	IGLV3-21	7146
IGHV1-69	IGLV1-47	5950
IGHV7-4-1	IGLV7-46	245
IGHV7-4-1	IGLV2-18	65
IGHV1-46	IGLV3-25	5714
IGHV2-70D	IGLV3-10	223
IGHV3-13	IGLV3-21	997
IGHV3-33	IGLV2-11	2731
IGHV3-64	IGLV3-10	87
IGHV3-66	IGLV1-47	642
IGHV3-20	IGLV3-27	26
IGHV4-61	IGLV1-50	23
IGHV3-15	IGLV2-23	2655
IGHV1-18	IGLV3-19	3203
IGHV3-23	IGLV1-50	207
IGHV3-33	IGLV7-43	685
IGHV3-13	IGLV2-8	346
IGHV3-15	IGLV6-57	3031
IGHV2-5	IGLV1-40	6734
IGHV4-4	IGLV3-1	4449
IGHV3-49	IGLV1-40	1089
IGHV3-11	IGLV6-57	1997
IGHV2-5	IGLV4-69	1252
IGHV4-38-2	IGLV3-16	84
IGHV3-73	IGLV3-16	40
IGHV1-18	IGLV4-69	1864
IGHV3-49	IGLV3-25	604
IGHV1-18	IGLV10-54	496
IGHV4-59	IGLV3-10	1064
IGHV2-26	IGLV6-57	457
IGHV2-70	IGLV2-18	222
IGHV3-64D	IGLV2-11	432
IGHV3-69-1	IGLV3-21	27
IGHV3-30-3	IGLV5-52	34
IGHV4-59	IGLV1-47	4104
IGHV3-73	IGLV7-46	1004
IGHV1-46	IGLV3-16	79
IGHV3-64	IGLV3-1	368
IGHV3-48	IGLV3-25	4118
IGHV4-39	IGLV2-18	845
IGHV7-4-1	IGLV3-1	1879
IGHV3-49	IGLV4-69	248
IGHV5-51	IGLV4-60	860
IGHV2-70D	IGLV2-11	260
IGHV2-26	IGLV1-40	1750
IGHV3-20	IGLV3-1	314
IGHV4-34	IGLV5-48	193
IGHV1-46	IGLV5-48	5
IGHV3-48	IGLV5-52	65
IGHV1-24	IGLV3-21	2483
IGHV5-51	IGLV3-27	472
IGHV1-69	IGLV5-37	202
IGHV3-30	IGLV3-9	1769
IGHV1-18	IGLV3-9	877
IGHV2-70	IGLV2-23	2107
IGHV1-69-2	IGLV3-21	204
IGHV4-30-4	IGLV5-37	55
IGHV3-64	IGLV2-23	252
IGHV3-74	IGLV6-57	1864
IGHV3-73	IGLV3-10	845
IGHV3-72	IGLV4-69	157
IGHV3-9	IGLV10-54	141
IGHV5-10-1	IGLV10-54	122
IGHV3-33	IGLV2-8	3932
IGHV5-51	IGLV1-44	13248
IGHV5-51	IGLV1-47	4619
IGHV2-70	IGLV3-1	3041
IGHV6-1	IGLV3-10	296
IGHV3-73	IGLV1-36	82
IGHV1-2	IGLV2-14	13037
IGHV1-69	IGLV3-25	6307
IGHV3-15	IGLV2-8	2646
IGHV4-30-2	IGLV6-57	218
IGHV1-3	IGLV4-69	548
IGHV2-26	IGLV1-47	983
IGHV3-74	IGLV3-21	4018
IGHV3-66	IGLV7-46	856
IGHV4-30-2	IGLV3-19	335
IGHV1-2	IGLV1-50	94
IGHV4-61	IGLV8-61	431
IGHV3-64	IGLV4-69	139
IGHV2-70D	IGLV4-60	13
IGHV1-69	IGLV3-22	14
IGHV2-5	IGLV2-23	3283
IGHV1-3	IGLV3-10	1115
IGHV4-59	IGLV1-44	6593
IGHV3-53	IGLV1-36	241
IGHV3-30-3	IGLV5-37	128
IGHV3-49	IGLV1-51	1501
IGHV4-34	IGLV1-44	8075
IGHV1-2	IGLV5-52	61
IGHV3-73	IGLV1-47	1700
IGHV3-74	IGLV3-9	403
IGHV3-66	IGLV1-50	17
IGHV3-30	IGLV2-18	804
IGHV3-21	IGLV5-45	478
IGHV4-59	IGLV3-22	8
IGHV3-66	IGLV8-61	412
IGHV4-38-2	IGLV5-52	7
IGHV1-58	IGLV3-9	198
IGHV5-51	IGLV5-37	233
IGHV3-66	IGLV1-40	1347
IGHV4-31	IGLV3-16	58
IGHV1-69	IGLV2-14	17078
IGHV4-61	IGLV3-19	1936
IGHV3-74	IGLV2-8	4699
IGHV3-21	IGLV5-37	148
IGHV4-38-2	IGLV3-19	1893
IGHV3-7	IGLV3-16	90
IGHV6-1	IGLV5-45	247
IGHV3-43D	IGLV3-21	195
IGHV3-64D	IGLV3-19	157
IGHV3-15	IGLV3-16	88
IGHV1-3	IGLV4-60	102
IGHV1-8	IGLV4-69	994
IGHV3-7	IGLV1-36	444
IGHV5-10-1	IGLV5-45	157
IGHV2-70D	IGLV1-44	827
IGHV3-74	IGLV8-61	994
IGHV1-18	IGLV2-14	11069
IGHV3-49	IGLV7-46	470
IGHV4-38-2	IGLV3-1	4394
IGHV3-64D	IGLV7-43	299
IGHV3-74	IGLV4-60	381
IGHV3-48	IGLV3-1	6503
IGHV5-51	IGLV1-36	544
IGHV1-24	IGLV2-8	1896
IGHV1-69	IGLV5-45	677
IGHV4-30-2	IGLV1-44	1192
IGHV2-26	IGLV1-36	151
IGHV7-4-1	IGLV4-60	200
IGHV4-NL1	IGLV3-9	322
IGHV3-23	IGLV3-9	1900
IGHV4-39	IGLV5-39	57
IGHV2-70	IGLV2-11	1042
IGHV6-1	IGLV6-57	307
IGHV7-4-1	IGLV5-45	302
IGHV4-59	IGLV8-61	1309
IGHV1-45	IGLV3-1	82
IGHV1-69-2	IGLV5-45	64
IGHV3-21	IGLV2-14	10842
IGHV4-59	IGLV2-23	4575
IGHV4-30-4	IGLV3-21	1559
IGHV4-NL1	IGLV6-57	1131
IGHV3-64D	IGLV7-46	453
IGHV4-61	IGLV3-22	41
IGHV1-69-2	IGLV7-43	79
IGHV3-43	IGLV5-45	54
IGHV3-30-3	IGLV2-8	2004
IGHV3-48	IGLV5-48	14
IGHV5-10-1	IGLV1-47	1301
IGHV2-26	IGLV7-46	125
IGHV3-43D	IGLV3-25	192
IGHV3-74	IGLV3-22	6
IGHV1-8	IGLV3-1	4425
IGHV3-33	IGLV2-23	4239
IGHV6-1	IGLV3-25	762
IGHV1-24	IGLV3-27	256
IGHV5-10-1	IGLV3-19	1072
IGHV3-13	IGLV2-14	1554
IGHV3-66	IGLV6-57	865
IGHV3-NL1	IGLV3-1	10
IGHV4-39	IGLV3-19	9005
IGHV3-15	IGLV1-47	4199
IGHV3-53	IGLV1-40	4010
IGHV5-51	IGLV4-69	2833
IGHV3-49	IGLV2-14	1548
IGHV3-49	IGLV8-61	218
IGHV3-20	IGLV1-44	289
IGHV4-38-2	IGLV1-36	233
IGHV1-58	IGLV1-51	156
IGHV4-34	IGLV2-14	11734
IGHV4-34	IGLV10-54	1090
IGHV4-61	IGLV2-23	1702
IGHV3-73	IGLV1-51	1130
IGHV3-64D	IGLV4-69	112
IGHV3-48	IGLV7-43	686
IGHV3-30-3	IGLV10-54	375
IGHV7-4-1	IGLV5-52	32
IGHV3-64	IGLV1-44	194
IGHV3-64D	IGLV3-27	91
IGHV2-26	IGLV3-9	303
IGHV4-30-4	IGLV1-50	26
IGHV3-7	IGLV2-8	5721
IGHV2-70	IGLV3-9	613
IGHV1-3	IGLV7-46	1145
IGHV4-34	IGLV1-50	157
IGHV1-46	IGLV3-22	7
IGHV4-4	IGLV3-21	3170
IGHV4-31	IGLV4-69	818
IGHV1-3	IGLV6-57	739
IGHV4-39	IGLV5-45	991
IGHV4-34	IGLV5-39	43
IGHV2-70	IGLV3-10	1008
IGHV3-73	IGLV3-22	64
IGHV3-9	IGLV3-16	76
IGHV4-38-2	IGLV8-61	592
IGHV4-61	IGLV5-37	23
IGHV4-61	IGLV2-11	800
IGHV3-53	IGLV2-23	2387
IGHV3-49	IGLV3-21	1418
IGHV1-2	IGLV7-46	1274
IGHV4-38-2	IGLV1-40	3507
IGHV5-10-1	IGLV2-8	2117
IGHV1-46	IGLV4-60	111
IGHV5-51	IGLV1-51	7163
IGHV5-51	IGLV2-23	7429
IGHV3-53	IGLV3-19	2172
IGHV4-61	IGLV1-40	2499
IGHV3-69-1	IGLV2-23	11
IGHV4-30-4	IGLV7-46	110
IGHV4-28	IGLV6-57	25
IGHV6-1	IGLV3-19	695
IGHV3-23	IGLV7-43	1581
IGHV3-73	IGLV3-19	415
IGHV3-49	IGLV2-11	776
IGHV1-24	IGLV1-40	1649
IGHV2-5	IGLV1-50	119
IGHV5-51	IGLV1-41	10
IGHV3-9	IGLV2-11	3261
IGHV3-23	IGLV10-54	1065
IGHV7-4-1	IGLV1-47	1045
IGHV3-73	IGLV10-54	360
IGHV4-38-2	IGLV1-50	27
IGHV3-23	IGLV3-25	9285
IGHV2-5	IGLV3-21	6721
IGHV4-30-2	IGLV3-10	216
IGHV5-51	IGLV5-52	57
IGHV3-9	IGLV3-27	184
IGHV2-26	IGLV1-50	29
IGHV3-64	IGLV3-25	188
IGHV3-43	IGLV10-54	27
IGHV5-51	IGLV2-14	17940
IGHV3-9	IGLV4-69	1745
IGHV3-21	IGLV3-27	373
IGHV3-66	IGLV2-11	552
IGHV4-NL1	IGLV2-23	1546
IGHV4-34	IGLV2-18	333
IGHV3-21	IGLV5-48	24
IGHV2-70	IGLV2-14	3752
IGHV1-3	IGLV7-43	620
IGHV1-46	IGLV3-1	3690
IGHV4-NL1	IGLV2-11	788
IGHV6-1	IGLV7-46	140
IGHV1-58	IGLV1-36	28
IGHV3-9	IGLV1-40	4220
IGHV4-4	IGLV3-19	3248
IGHV3-30	IGLV2-11	5394
IGHV3-11	IGLV5-52	34
IGHV4-59	IGLV2-11	2647
IGHV5-10-1	IGLV2-11	1025
IGHV1-45	IGLV2-14	428
IGHV3-43D	IGLV7-46	30
IGHV3-30	IGLV1-41	50
IGHV1-8	IGLV1-47	2178
IGHV2-70	IGLV2-8	1371
IGHV1-2	IGLV3-16	101
IGHV3-66	IGLV2-23	780
IGHV1-24	IGLV4-69	771
IGHV1-3	IGLV3-9	343
IGHV1-69-2	IGLV2-11	281
IGHV4-NL1	IGLV3-16	59
IGHV4-59	IGLV2-14	10949
IGHV3-11	IGLV4-69	1551
IGHV3-66	IGLV2-14	2403
IGHV4-34	IGLV4-60	291
IGHV1-69-2	IGLV3-10	316
IGHV3-43D	IGLV1-44	396
IGHV1-69	IGLV1-51	7515
IGHV4-39	IGLV2-11	7202
IGHV3-21	IGLV3-9	761
IGHV3-74	IGLV2-18	791
IGHV3-66	IGLV2-18	93
IGHV3-23	IGLV5-52	86
IGHV1-58	IGLV4-60	14
IGHV3-15	IGLV1-51	4177
IGHV4-61	IGLV3-1	2448
IGHV3-74	IGLV7-46	1173
IGHV1-69-2	IGLV3-25	5006
IGHV7-4-1	IGLV3-25	3469
IGHV1-69-2	IGLV8-61	49
IGHV4-30-2	IGLV3-9	188
IGHV4-38-2	IGLV1-41	20
IGHV3-30	IGLV3-25	17103
IGHV3-15	IGLV1-44	4116
IGHV4-4	IGLV5-45	392
IGHV4-34	IGLV3-21	6379
IGHV3-15	IGLV3-22	28
IGHV3-43	IGLV1-44	680
IGHV3-7	IGLV4-60	437
IGHV2-70D	IGLV8-61	227
IGHV4-30-2	IGLV1-36	46
IGHV3-23	IGLV1-51	14932
IGHV1-8	IGLV1-44	3566
IGHV2-70	IGLV6-57	828
IGHV3-15	IGLV8-61	676
IGHV3-33	IGLV8-61	1344
IGHV3-11	IGLV8-61	711
IGHV4-4	IGLV3-16	82
IGHV3-64	IGLV6-57	90
IGHV4-30-4	IGLV2-8	725
IGHV1-18	IGLV1-44	9230
IGHV3-48	IGLV3-9	695
IGHV3-9	IGLV5-45	218
IGHV3-64D	IGLV1-44	488
IGHV5-10-1	IGLV7-43	229
IGHV3-20	IGLV3-19	241
IGHV3-NL1	IGLV2-14	13
IGHV3-21	IGLV1-51	6134
IGHV3-7	IGLV2-23	4694
IGHV4-59	IGLV1-51	4919
IGHV4-34	IGLV1-40	8555
IGHV3-49	IGLV3-1	1227
IGHV2-5	IGLV3-10	1746
IGHV5-10-1	IGLV1-40	2894
IGHV5-10-1	IGLV1-50	64
IGHV1-24	IGLV5-37	61
IGHV3-7	IGLV2-14	12553
IGHV4-39	IGLV7-46	1809
IGHV3-30-3	IGLV1-40	4694
IGHV3-30-3	IGLV1-36	188
IGHV3-74	IGLV1-44	3426
IGHV3-23	IGLV5-45	836
IGHV2-70	IGLV8-61	703
IGHV3-7	IGLV3-12	60
IGHV4-30-2	IGLV4-69	93
IGHV4-34	IGLV3-22	28
IGHV3-11	IGLV1-36	261
IGHV3-49	IGLV3-9	115
IGHV4-61	IGLV1-44	3930
IGHV3-72	IGLV7-46	224
IGHV3-48	IGLV1-41	23
IGHV4-4	IGLV1-51	3141
IGHV4-59	IGLV2-18	490
IGHV3-33	IGLV5-39	46
IGHV3-33	IGLV4-60	155
IGHV2-70	IGLV5-52	19
IGHV3-21	IGLV3-12	43
IGHV1-3	IGLV5-37	46
IGHV1-69	IGLV7-43	973
IGHV5-51	IGLV10-54	312
IGHV2-5	IGLV2-14	8364
IGHV3-53	IGLV3-21	5428
IGHV1-18	IGLV5-52	83
IGHV2-70	IGLV1-40	3935
IGHV1-24	IGLV1-47	2077
IGHV3-13	IGLV1-47	1370
IGHV4-38-2	IGLV3-25	2471
IGHV3-64	IGLV2-18	35
IGHV3-9	IGLV3-9	409
IGHV3-20	IGLV2-18	14
IGHV2-70	IGLV1-36	167
IGHV5-10-1	IGLV3-10	657
IGHV7-4-1	IGLV1-51	959
IGHV1-69-2	IGLV1-44	626
IGHV5-10-1	IGLV2-18	138
IGHV3-74	IGLV1-50	104
IGHV3-20	IGLV4-60	13
IGHV1-45	IGLV2-11	169
IGHV1-3	IGLV3-22	27
IGHV1-3	IGLV3-12	21
IGHV4-34	IGLV1-36	584
IGHV3-30	IGLV5-45	789
IGHV3-74	IGLV4-69	1265
IGHV3-9	IGLV5-37	94
IGHV7-4-1	IGLV3-16	26
IGHV4-4	IGLV1-44	3534
IGHV3-30-3	IGLV3-10	1486
IGHV2-26	IGLV2-14	2568
IGHV3-66	IGLV4-60	70
IGHV3-11	IGLV1-40	4574
IGHV3-53	IGLV4-69	1592
IGHV3-13	IGLV3-10	212
IGHV3-23	IGLV1-36	1510
IGHV2-26	IGLV7-43	261
IGHV1-46	IGLV8-61	552
IGHV3-30-3	IGLV1-50	78
IGHV3-7	IGLV1-41	24
IGHV3-23	IGLV6-57	5824
IGHV1-58	IGLV3-1	453
IGHV3-72	IGLV2-8	532
IGHV3-7	IGLV5-37	89
IGHV4-31	IGLV8-61	347
IGHV5-51	IGLV3-10	2834
IGHV3-11	IGLV1-44	5606
IGHV1-3	IGLV2-11	3062
IGHV3-64D	IGLV3-1	424
IGHV3-43D	IGLV2-18	33
IGHV3-7	IGLV5-48	14
IGHV3-20	IGLV3-25	289
IGHV1-18	IGLV1-40	7775
IGHV4-39	IGLV1-36	1135
IGHV1-69	IGLV3-27	749
IGHV3-30	IGLV1-44	11588
IGHV4-NL1	IGLV4-69	573
IGHV1-46	IGLV1-50	85
IGHV3-7	IGLV4-69	2198
IGHV1-46	IGLV3-10	1475
IGHV3-48	IGLV1-36	459
IGHV3-48	IGLV5-37	84
IGHV5-10-1	IGLV1-44	3179
IGHV3-21	IGLV10-54	492
IGHV4-NL1	IGLV7-46	259
IGHV3-30	IGLV2-23	8336
IGHV2-5	IGLV3-1	8884
IGHV4-30-4	IGLV3-10	588
IGHV4-NL1	IGLV3-27	126
IGHV3-20	IGLV2-8	308
IGHV4-61	IGLV3-27	75
IGHV3-53	IGLV4-60	141
IGHV3-30-3	IGLV2-23	2676
IGHV3-48	IGLV1-47	3419
IGHV4-30-2	IGLV2-23	1044
IGHV2-5	IGLV5-48	9
IGHV4-59	IGLV3-19	4010
IGHV1-58	IGLV2-23	209
IGHV3-13	IGLV3-1	1436
IGHV3-33	IGLV2-18	848
IGHV1-8	IGLV3-9	971
IGHV4-34	IGLV8-61	704
IGHV1-69-2	IGLV3-16	81
IGHV4-61	IGLV1-41	7
IGHV1-2	IGLV1-44	7703
IGHV3-11	IGLV3-21	5724
IGHV3-30	IGLV4-69	4757
IGHV6-1	IGLV2-23	1197
IGHV4-61	IGLV4-69	602
IGHV3-49	IGLV5-52	15
IGHV1-18	IGLV5-39	71
IGHV3-23	IGLV7-46	2577
IGHV1-69-2	IGLV2-23	461
IGHV2-26	IGLV4-60	59
IGHV3-66	IGLV1-44	881
IGHV2-70	IGLV1-50	118
IGHV3-64D	IGLV3-16	10
IGHV2-70	IGLV5-37	25
IGHV3-7	IGLV3-22	22
IGHV3-23	IGLV5-48	21
IGHV3-64D	IGLV1-36	28
IGHV1-45	IGLV1-40	247
IGHV3-43	IGLV2-18	15
IGHV2-5	IGLV10-54	209
IGHV4-39	IGLV2-8	10013
IGHV4-30-4	IGLV3-1	1803
IGHV6-1	IGLV2-11	705
IGHV2-5	IGLV3-9	706
IGHV4-30-2	IGLV3-27	9
IGHV1-18	IGLV1-51	6637
IGHV4-39	IGLV2-23	12494
IGHV1-69-2	IGLV3-19	467
IGHV3-48	IGLV5-39	103
IGHV3-64	IGLV2-11	256
IGHV5-10-1	IGLV1-36	402
IGHV2-70	IGLV4-60	55
IGHV3-7	IGLV1-50	78
IGHV3-23	IGLV5-39	226
IGHV1-2	IGLV3-22	29
IGHV3-7	IGLV1-44	5227
IGHV2-70	IGLV4-69	777
IGHV4-59	IGLV7-46	707
IGHV4-30-4	IGLV2-18	93
IGHV3-15	IGLV2-14	6873
IGHV2-5	IGLV1-44	5682
IGHV3-13	IGLV1-51	778
IGHV3-13	IGLV4-69	528
IGHV1-18	IGLV1-47	5124
IGHV4-59	IGLV1-40	7272
IGHV3-72	IGLV3-19	209
IGHV3-33	IGLV3-16	259
IGHV3-64D	IGLV1-47	361
IGHV1-24	IGLV3-19	2877
IGHV1-8	IGLV7-46	210
IGHV1-58	IGLV10-54	33
IGHV3-23	IGLV2-11	6342
IGHV1-18	IGLV2-11	3402
IGHV3-49	IGLV2-8	558
IGHV3-30-3	IGLV3-21	4552
IGHV4-59	IGLV6-57	2123
IGHV6-1	IGLV1-51	2054
IGHV3-64	IGLV1-47	161
IGHV1-69	IGLV1-50	150
IGHV5-10-1	IGLV8-61	387
IGHV3-30-3	IGLV3-12	19
IGHV4-39	IGLV3-25	11853
IGHV1-69	IGLV2-23	8216
IGHV3-48	IGLV1-44	5340
IGHV1-2	IGLV2-18	975
IGHV1-69-2	IGLV1-50	27
IGHV4-4	IGLV3-9	381
IGHV3-20	IGLV6-57	187
IGHV4-31	IGLV3-19	3294
IGHV3-43	IGLV2-14	1470
IGHV4-34	IGLV3-27	265
IGHV3-23	IGLV5-37	206
IGHV3-48	IGLV3-12	21
IGHV1-24	IGLV5-39	10
IGHV3-23	IGLV3-10	4288
IGHV4-30-4	IGLV4-69	392
IGHV3-33	IGLV1-40	4919
IGHV3-11	IGLV3-27	148
IGHV5-51	IGLV7-46	1250
IGHV3-23	IGLV2-18	955
IGHV1-69-2	IGLV5-52	8
IGHV1-18	IGLV3-12	29
IGHV1-24	IGLV1-41	7
IGHV4-59	IGLV3-25	5927
IGHV3-21	IGLV4-60	396
IGHV3-30-3	IGLV8-61	424
IGHV3-20	IGLV1-40	534
IGHV3-66	IGLV1-51	819
IGHV3-9	IGLV4-60	113
IGHV3-11	IGLV10-54	190
IGHV1-45	IGLV8-61	68
IGHV2-70	IGLV1-51	2138
IGHV3-23	IGLV3-1	13479
IGHV1-69	IGLV1-40	13279
IGHV1-46	IGLV1-51	4519
IGHV1-8	IGLV1-40	1711
IGHV2-5	IGLV1-36	1230
IGHV4-4	IGLV2-8	1966
IGHV3-74	IGLV5-45	367
IGHV3-13	IGLV5-45	68
IGHV3-15	IGLV7-43	942
IGHV4-34	IGLV2-11	3552
IGHV3-48	IGLV1-51	3600
IGHV3-53	IGLV1-47	983
IGHV3-11	IGLV5-45	324
IGHV1-69-2	IGLV2-8	262
IGHV3-15	IGLV5-37	129
IGHV7-4-1	IGLV6-57	542
IGHV1-45	IGLV3-19	17
IGHV1-18	IGLV3-21	9907
IGHV4-61	IGLV3-10	659
IGHV3-48	IGLV3-19	2423
IGHV5-51	IGLV3-16	231
IGHV1-69-2	IGLV4-69	111
IGHV3-15	IGLV2-18	312
IGHV3-30-3	IGLV4-60	87
IGHV7-4-1	IGLV5-37	31
IGHV2-5	IGLV4-60	254
IGHV3-9	IGLV3-1	3904
IGHV4-34	IGLV3-16	80
IGHV3-53	IGLV5-45	237
IGHV1-69	IGLV2-18	500
IGHV4-59	IGLV3-12	46
IGHV3-43D	IGLV4-69	79
IGHV4-34	IGLV1-41	25
IGHV2-70D	IGLV1-50	30
IGHV3-NL1	IGLV2-23	5
IGHV4-28	IGLV3-25	18
IGHV2-26	IGLV1-41	7
IGHV4-34	IGLV11-55	7
IGHV1-45	IGLV1-51	18
IGHV4-31	IGLV5-39	12
IGHV3-20	IGLV1-36	15
IGHV3-64	IGLV4-60	33
IGHV3-13	IGLV5-37	12
IGHV1-8	IGLV5-48	5
IGHV3-73	IGLV1-41	10
IGHV3-53	IGLV3-12	32
IGHV2-26	IGLV5-37	16
IGHV3-11	IGLV3-22	9
IGHV4-NL1	IGLV5-48	7
IGHV3-9	IGLV5-48	6
IGHV3-43D	IGLV7-43	18
IGHV2-5	IGLV1-41	12
IGHV4-31	IGLV3-12	9
IGHV3-64D	IGLV1-50	13
IGHV1-69	IGLV3-12	36
IGHV3-69-1	IGLV7-43	6
IGHV4-61	IGLV5-39	6
IGHV1-45	IGLV3-9	12
IGHV3-64	IGLV3-9	34
IGHV1-8	IGLV5-52	20
IGHV3-43	IGLV1-50	5
IGHV4-30-2	IGLV7-43	34
IGHV3-74	IGLV5-39	11
IGHV1-18	IGLV5-48	16
IGHV3-53	IGLV1-41	5
IGHV2-26	IGLV5-39	17
IGHV3-72	IGLV5-48	5
IGHV3-72	IGLV3-27	26
IGHV2-26	IGLV3-12	18
IGHV3-NL1	IGLV3-25	18
IGHV6-1	IGLV3-12	19
IGHV1-8	IGLV3-12	11
IGHV1-69-2	IGLV3-27	41
IGHV4-28	IGLV2-11	10
IGHV1-3	IGLV5-52	15
IGHV3-15	IGLV3-12	19
IGHV4-28	IGLV3-1	35
IGHV4-59	IGLV5-48	11
IGHV4-28	IGLV2-8	13
IGHV1-2	IGLV1-41	22
IGHV3-66	IGLV3-16	8
IGHV1-58	IGLV2-18	7
IGHV1-45	IGLV1-50	6
IGHV3-9	IGLV5-39	15
IGHV4-30-2	IGLV4-60	22
IGHV3-69-1	IGLV3-1	11
IGHV4-30-2	IGLV1-50	13
IGHV3-43D	IGLV5-45	21
IGHV4-61	IGLV3-16	28
IGHV4-31	IGLV5-48	9
IGHV3-13	IGLV3-16	19
IGHV3-64D	IGLV5-37	13
IGHV4-28	IGLV2-23	39
IGHV3-NL1	IGLV1-40	6
IGHV3-73	IGLV3-12	8
IGHV3-53	IGLV5-52	42
IGHV3-NL1	IGLV1-47	6
IGHV2-70D	IGLV3-27	29
IGHV4-28	IGLV3-19	26
IGHV3-64	IGLV7-43	28
IGHV3-33	IGLV3-22	5
IGHV3-69-1	IGLV8-61	8
IGHV3-74	IGLV5-52	21
IGHV1-45	IGLV4-69	19
IGHV4-59	IGLV1-41	22
IGHV3-72	IGLV5-37	22
IGHV3-33	IGLV5-48	14
IGHV3-21	IGLV1-41	43
IGHV3-43	IGLV3-16	12
IGHV1-45	IGLV3-10	21
IGHV3-13	IGLV1-41	6
IGHV1-3	IGLV1-41	11
IGHV3-11	IGLV5-48	5
IGHV3-69-1	IGLV5-45	6
IGHV3-21	IGLV5-39	27
IGHV4-30-4	IGLV5-39	8
IGHV4-39	IGLV5-48	11
IGHV1-58	IGLV5-45	22
IGHV1-69-2	IGLV5-39	5
IGHV3-66	IGLV3-12	6
IGHV3-43	IGLV4-60	7
IGHV3-69-1	IGLV1-40	9
IGHV1-46	IGLV3-12	19
IGHV3-66	IGLV5-39	12
IGHV3-35	IGLV2-11	5
IGHV4-30-4	IGLV5-52	5
IGHV3-43D	IGLV4-60	10
IGHV3-30-3	IGLV1-41	8
IGHV3-38-3	IGLV2-14	6
IGHV6-1	IGLV1-50	27
IGHV4-30-2	IGLV5-37	17
IGHV4-4	IGLV5-39	18
IGHV1-45	IGLV5-45	28
IGHV2-5	IGLV5-39	12
IGHV3-15	IGLV5-39	28
IGHV4-NL1	IGLV5-39	5
IGHV3-9	IGLV1-41	20
IGHV4-38-2	IGLV3-12	7
IGHV4-4	IGLV3-12	14
IGHV1-18	IGLV3-22	16
IGHV3-64D	IGLV4-60	14
IGHV1-69-2	IGLV1-36	7
IGHV5-10-1	IGLV3-22	16
IGHV3-35	IGLV4-69	5
IGHV4-28	IGLV3-10	5
IGHV3-49	IGLV3-22	6
IGHV3-69-1	IGLV3-19	5
IGHV3-69-1	IGLV3-25	8
IGHV1-45	IGLV4-60	5
IGHV3-13	IGLV5-39	6
IGHV3-43D	IGLV1-41	7
IGHV3-NL1	IGLV3-9	10
IGHV4-NL1	IGLV5-52	6
IGHV4-39	IGLV3-22	7
IGHV3-66	IGLV1-41	9
IGHV3-11	IGLV5-39	5
IGHV3-49	IGLV3-12	5
IGHV3-49	IGLV1-41	7
IGHV3-64	IGLV3-27	16
IGHV4-30-4	IGLV1-41	7
IGHV1-24	IGLV3-12	6
IGHV3-33	IGLV1-41	21
IGHV3-74	IGLV1-41	8
IGHV1-58	IGLV1-50	5
IGHV4-28	IGLV1-47	5
IGHV4-38-2	IGLV3-22	13
IGHV4-NL1	IGLV1-41	8
IGHV3-69-1	IGLV4-69	5
IGHV7-4-1	IGLV3-22	5
IGHV3-30	IGLV5-48	13
IGHV4-NL1	IGLV3-12	5
IGHV3-69-1	IGLV2-8	8
IGHV1-58	IGLV3-16	13
IGHV3-13	IGLV1-50	7
IGHV7-4-1	IGLV5-48	5
IGHV3-35	IGLV1-44	6

## Sheet: germline_preferences_in_therape
vh_subgroup	jh_subgroup	vl_subgroup	jl_subgroup	count
IGHV1-46	IGHJ4	IGKV1-16	IGKJ4	2
IGHV3-73	IGHJ4	IGKV3-11	IGKJ2	1
IGHV3-23	IGHJ3	IGLV1-40	IGLJ2	1
IGHV1-2	IGHJ6	IGKV4-1	IGKJ2	1
IGHV3-11	IGHJ6	IGKV1-NL1	IGKJ1	1
IGHV2-5	IGHJ4	IGKV1-6	IGKJ1	1
IGHV3-74	IGHJ6	IGKV2-40	IGKJ1	1
IGHV3-66	IGHJ2	IGKV1-5	IGKJ2	1
IGHV1-58	IGHJ3	IGKV3-20	IGKJ1	1
IGHV3-23	IGHJ6	IGKV2-28	IGKJ2	2
IGHV3-11	IGHJ4	IGLV1-50	IGLJ2	1
IGHV1-2	IGHJ4	IGKV2D-29	IGKJ2	1
IGHV1-2	IGHJ4	IGKV4-1	IGKJ4	2
IGHV3-21	IGHJ6	IGLV1-47	IGLJ2	2
IGHV3-73	IGHJ6	IGKV2-30	IGKJ2	1
IGHV3-9	IGHJ6	IGLV2-8	IGLJ2	1
IGHV7-4-1	IGHJ4	IGLV7-43	IGLJ2	1
IGHV3-15	IGHJ5	IGKV4-1	IGKJ2	1
IGHV3-13	IGHJ3	IGKV3-20	IGKJ2	1
IGHV1-69-2	IGHJ4	IGKV1-NL1	IGKJ2	1
IGHV5-51	IGHJ6	IGKV4-1	IGKJ2	1
IGHV1-2	IGHJ6	IGKV1D-39	IGKJ5	1
IGHV4-59	IGHJ4	IGKV1D-33	IGKJ2	3
IGHV1-69	IGHJ4	IGKV1D-33	IGKJ4	1
IGHV3-23	IGHJ2	IGKV1-12	IGKJ4	1
IGHV1-46	IGHJ4	IGKV3-20	IGKJ1	2
IGHV1-18	IGHJ6	IGKV1-5	IGKJ4	1
IGHV1-69	IGHJ1	IGKV3D-20	IGKJ2	1
IGHV3-NL1	IGHJ1	IGLV3-19	IGLJ2	1
IGHV1-46	IGHJ4	IGKV2D-29	IGKJ4	2
IGHV4-38-2	IGHJ6	IGKV3-11	IGKJ4	1
IGHV1-46	IGHJ3	IGKV1D-13	IGKJ3	1
IGHV4-31	IGHJ1	IGKV4-1	IGKJ2	1
IGHV3-7	IGHJ4	IGKV3-20	IGKJ1	1
IGHV3-23	IGHJ6	IGKV1-12	IGKJ3	1
IGHV3-48	IGHJ6	IGKV1D-16	IGKJ4	1
IGHV3-30	IGHJ6	IGLV1-51	IGLJ2	1
IGHV4-4	IGHJ4	IGKV2-29	IGKJ2	1
IGHV3-21	IGHJ4	IGKV3-11	IGKJ1	3
IGHV2-70	IGHJ6	IGLV1-51	IGLJ7	1
IGHV3-21	IGHJ6	IGKV1-27	IGKJ2	1
IGHV3-7	IGHJ1	IGKV1D-39	IGKJ1	1
IGHV1-3	IGHJ4	IGKV2-29	IGKJ2	3
IGHV3-66	IGHJ4	IGKV1D-39	IGKJ1	2
IGHV5-51	IGHJ3	IGKV3-20	IGKJ1	2
IGHV4-38-2	IGHJ6	IGKV1-12	IGKJ4	1
IGHV7-4-1	IGHJ3	IGKV1-9	IGKJ4	1
IGHV1-2	IGHJ4	IGKV1D-39	IGKJ4	4
IGHV3-NL1	IGHJ4	IGKV1-5	IGKJ2	1
IGHV1-8	IGHJ4	IGKV1D-39	IGKJ4	1
IGHV1-46	IGHJ3	IGKV1-27	IGKJ4	1
IGHV1-46	IGHJ4	IGKV1-12	IGKJ4	1
IGHV1-2	IGHJ4	IGKV1-NL1	IGKJ4	2
IGHV1-69	IGHJ5	IGKV3-15	IGKJ3	1
IGHV4-38-2	IGHJ4	IGKV1-16	IGKJ2	2
IGHV2-5	IGHJ6	IGKV1D-13	IGKJ4	1
IGHV3-23	IGHJ2	IGLV1-44	IGLJ3	2
IGHV4-28	IGHJ4	IGKV4-1	IGKJ2	1
IGHV4-4	IGHJ6	IGKV1-NL1	IGKJ4	2
IGHV3-66	IGHJ4	IGKV1-12	IGKJ1	1
IGHV3-66	IGHJ4	IGKV1D-13	IGKJ1	2
IGHV2-70	IGHJ6	IGKV1-5	IGKJ4	1
IGHV1-46	IGHJ4	IGKV1-5	IGKJ1	1
IGHV1-2	IGHJ4	IGKV6D-41	IGKJ4	1
IGHV4-4	IGHJ4	IGKV3-15	IGKJ1	1
IGHV3-48	IGHJ4	IGKV1D-16	IGKJ4	1
IGHV3-23	IGHJ6	IGKV1D-39	IGKJ1	3
IGHV1-46	IGHJ6	IGKV3-20	IGKJ2	1
IGHV3-21	IGHJ4	IGKV1D-39	IGKJ1	1
IGHV3-30	IGHJ4	IGKV3-20	IGKJ1	5
IGHV3-66	IGHJ2	IGKV1D-39	IGKJ4	1
IGHV3-23	IGHJ3	IGKV3-20	IGKJ2	1
IGHV1-46	IGHJ4	IGKV2-29	IGKJ2	2
IGHV3-30	IGHJ6	IGKV3-11	IGKJ1	1
IGHV3-7	IGHJ6	IGKV1D-39	IGKJ4	1
IGHV3-30	IGHJ4	IGKV1D-33	IGKJ2	1
IGHV3-23	IGHJ4	IGKV4-1	IGKJ4	1
IGHV3-48	IGHJ6	IGKV1-9	IGKJ2	1
IGHV7-4-1	IGHJ4	IGKV3-11	IGKJ2	2
IGHV4-34	IGHJ4	IGKV1-5	IGKJ1	1
IGHV1-46	IGHJ6	IGKV2D-29	IGKJ2	2
IGHV3-23	IGHJ2	IGKV1D-33	IGKJ1	3
IGHV3-13	IGHJ4	IGKV4-1	IGKJ4	1
IGHV1-18	IGHJ6	IGKV4-1	IGKJ1	1
IGHV1-3	IGHJ4	IGKV1-5	IGKJ1	1
IGHV5-10-1	IGHJ4	IGKV1D-39	IGKJ1	1
IGHV3-11	IGHJ2	IGKV1-27	IGKJ4	1
IGHV2-5	IGHJ6	IGKV1D-33	IGKJ4	1
IGHV1-2	IGHJ4	IGLV2-23	IGLJ2	1
IGHV3-33	IGHJ4	IGLV1-40	IGLJ3	1
IGHV1-46	IGHJ6	IGKV1D-33	IGKJ4	1
IGHV3-23	IGHJ4	IGLV2-14	IGLJ1	1
IGHV1-3	IGHJ6	IGKV1D-13	IGKJ4	1
IGHV3-53	IGHJ4	IGLV2-14	IGLJ1	1
IGHV3-23	IGHJ4	IGKV1-16	IGKJ1	2
IGHV3-30	IGHJ6	IGKV1D-33	IGKJ2	1
IGHV4-30-4	IGHJ3	IGKV6-21	IGKJ4	1
IGHV1-46	IGHJ6	IGKV1D-39	IGKJ2	1
IGHV7-4-1	IGHJ2	IGKV1-NL1	IGKJ4	1
IGHV3-23	IGHJ4	IGLV1-44	IGLJ3	1
IGHV1-46	IGHJ6	IGKV1-27	IGKJ4	1
IGHV3-48	IGHJ4	IGKV2-28	IGKJ2	1
IGHV2-5	IGHJ4	IGKV2-28	IGKJ2	1
IGHV1-69	IGHJ6	IGLV3-19	IGLJ2	1
IGHV1-2	IGHJ6	IGKV3-20	IGKJ2	1
IGHV4-39	IGHJ3	IGKV1D-33	IGKJ1	1
IGHV4-4	IGHJ4	IGKV1D-33	IGKJ4	1
IGHV2-5	IGHJ4	IGKV1-9	IGKJ2	1
IGHV3-66	IGHJ6	IGKV1D-39	IGKJ2	2
IGHV3-30	IGHJ2	IGKV1D-39	IGKJ5	1
IGHV1-24	IGHJ3	IGLV1-40	IGLJ2	1
IGHV1-69-2	IGHJ4	IGKV4-1	IGKJ1	1
IGHV3-23	IGHJ5	IGLV6-57	IGLJ3	1
IGHV1-2	IGHJ6	IGKV1D-33	IGKJ1	1
IGHV3-74	IGHJ2	IGKV1-27	IGKJ2	2
IGHV1-3	IGHJ4	IGKV6D-41	IGKJ4	1
IGHV1-46	IGHJ6	IGKV2-30	IGKJ2	2
IGHV1-24	IGHJ6	IGLV1-40	IGLJ3	1
IGHV1-46	IGHJ4	IGKV1D-33	IGKJ1	3
IGHV3-23	IGHJ4	IGKV1D-39	IGKJ3	1
IGHV1-69	IGHJ2	IGKV3-15	IGKJ4	1
IGHV3-23	IGHJ6	IGKV1-9	IGKJ1	2
IGHV1-3	IGHJ6	IGKV1-5	IGKJ2	1
IGHV3-23	IGHJ4	IGLV1-44	IGLJ2	1
IGHV1-46	IGHJ4	IGKV4-1	IGKJ4	3
IGHV1-69	IGHJ4	IGKV2D-29	IGKJ4	2
IGHV3-30	IGHJ1	IGKV1-12	IGKJ4	1
IGHV4-4	IGHJ1	IGKV1D-33	IGKJ1	1
IGHV4-31	IGHJ5	IGLV3-21	IGLJ2	1
IGHV4-39	IGHJ5	IGKV3-20	IGKJ3	1
IGHV3-23	IGHJ4	IGKV1D-13	IGKJ1	2
IGHV4-30-4	IGHJ4	IGKV1-9	IGKJ2	1
IGHV1-2	IGHJ4	IGKV3-15	IGKJ4	1
IGHV3-13	IGHJ4	IGKV1D-16	IGKJ2	1
IGHV4-34	IGHJ5	IGKV1-12	IGKJ2	1
IGHV4-30-4	IGHJ6	IGKV2-30	IGKJ1	1
IGHV3-23	IGHJ2	IGKV1D-39	IGKJ5	1
IGHV1-69	IGHJ6	IGKV4-1	IGKJ2	1
IGHV3-23	IGHJ2	IGKV4-1	IGKJ2	1
IGHV4-30-4	IGHJ6	IGKV3-20	IGKJ1	1
IGHV1-46	IGHJ4	IGKV3-11	IGKJ4	3
IGHV1-46	IGHJ6	IGKV4-1	IGKJ2	2
IGHV1-2	IGHJ6	IGKV1-NL1	IGKJ4	1
IGHV1-2	IGHJ4	IGKV1-NL1	IGKJ1	1
IGHV1-18	IGHJ4	IGKV4-1	IGKJ2	1
IGHV3-23	IGHJ4	IGKV1D-16	IGKJ2	2
IGHV3-7	IGHJ2	IGKV1-NL1	IGKJ1	1
IGHV1-2	IGHJ2	IGKV1-NL1	IGKJ4	1
IGHV1-18	IGHJ4	IGKV1-NL1	IGKJ4	1
IGHV1-3	IGHJ4	IGKV1D-39	IGKJ2	2
IGHV4-30-4	IGHJ5	IGKV1D-39	IGKJ1	1
IGHV4-34	IGHJ4	IGKV1-5	IGKJ2	1
IGHV1-24	IGHJ5	IGKV1D-39	IGKJ4	1
IGHV1-69-2	IGHJ6	IGKV4-1	IGKJ4	1
IGHV1-46	IGHJ6	IGKV3-20	IGKJ1	1
IGHV3-21	IGHJ3	IGLV1-51	IGLJ2	1
IGHV1-2	IGHJ6	IGKV1-9	IGKJ4	1
IGHV3-13	IGHJ6	IGKV1-5	IGKJ1	1
IGHV3-74	IGHJ5	IGKV4-1	IGKJ3	1
IGHV1-46	IGHJ4	IGKV1D-13	IGKJ1	1
IGHV3-23	IGHJ4	IGKV1-NL1	IGKJ1	2
IGHV3-23	IGHJ4	IGLV3-21	IGLJ2	1
IGHV3-30	IGHJ4	IGLV2-14	IGLJ2	2
IGHV1-46	IGHJ6	IGKV1-27	IGKJ5	1
IGHV3-23	IGHJ5	IGKV3-20	IGKJ1	4
IGHV1-2	IGHJ2	IGKV1D-33	IGKJ3	2
IGHV1-2	IGHJ4	IGKV1D-39	IGKJ1	1
IGHV3-33	IGHJ6	IGKV3-11	IGKJ4	1
IGHV1-69	IGHJ6	IGLV1-44	IGLJ2	1
IGHV1-3	IGHJ4	IGKV1-16	IGKJ2	1
IGHV5-51	IGHJ6	IGLV1-40	IGLJ2	1
IGHV3-21	IGHJ6	IGKV2-30	IGKJ1	1
IGHV1-2	IGHJ4	IGKV3-20	IGKJ4	1
IGHV7-4-1	IGHJ3	IGKV1D-39	IGKJ4	1
IGHV3-23	IGHJ6	IGKV1D-39	IGKJ4	2
IGHV1-3	IGHJ4	IGKV1D-33	IGKJ1	1
IGHV1-46	IGHJ4	IGKV1D-39	IGKJ2	1
IGHV4-4	IGHJ1	IGKV2-29	IGKJ2	1
IGHV4-4	IGHJ4	IGKV1D-39	IGKJ2	2
IGHV4-59	IGHJ3	IGKV3-20	IGKJ1	2
IGHV3-23	IGHJ3	IGKV1-12	IGKJ5	1
IGHV1-69	IGHJ4	IGKV4-1	IGKJ1	1
IGHV3-9	IGHJ6	IGKV3-15	IGKJ4	1
IGHV1-2	IGHJ4	IGKV4-1	IGKJ2	4
IGHV2-70	IGHJ4	IGKV4-1	IGKJ4	1
IGHV1-2	IGHJ6	IGKV1D-33	IGKJ4	1
IGHV3-23	IGHJ3	IGKV3-20	IGKJ4	1
IGHV3-72	IGHJ6	IGKV1-NL1	IGKJ2	1
IGHV1-69	IGHJ4	IGKV3-11	IGKJ4	1
IGHV1-46	IGHJ4	IGKV1D-33	IGKJ2	3
IGHV3-33	IGHJ3	IGKV3-11	IGKJ2	1
IGHV3-21	IGHJ1	IGKV3-15	IGKJ1	1
IGHV4-34	IGHJ2	IGKV3-11	IGKJ4	1
IGHV3-9	IGHJ6	IGKV1D-13	IGKJ5	1
IGHV3-23	IGHJ4	IGKV1-5	IGKJ4	1
IGHV3-74	IGHJ4	IGKV1D-39	IGKJ2	1
IGHV3-23	IGHJ4	IGKV3D-7	IGKJ1	1
IGHV1-2	IGHJ6	IGKV1D-16	IGKJ2	2
IGHV1-46	IGHJ6	IGKV3-11	IGKJ4	2
IGHV3-11	IGHJ5	IGKV1D-39	IGKJ1	2
IGHV5-51	IGHJ4	IGKV1D-16	IGKJ2	1
IGHV3-66	IGHJ3	IGKV1-27	IGKJ4	1
IGHV4-61	IGHJ3	IGKV1D-33	IGKJ4	2
IGHV1-69	IGHJ5	IGLV3-19	IGLJ3	1
IGHV3-33	IGHJ4	IGKV1D-13	IGKJ4	2
IGHV3-23	IGHJ2	IGKV1-NL1	IGKJ1	1
IGHV3-7	IGHJ6	IGLV3-1	IGLJ2	1
IGHV1-46	IGHJ4	IGKV3-15	IGKJ4	1
IGHV1-46	IGHJ6	IGKV3D-11	IGKJ4	2
IGHV1-46	IGHJ4	IGKV1-NL1	IGKJ2	2
IGHV3-13	IGHJ4	IGKV3-20	IGKJ1	1
IGHV3-72	IGHJ4	IGKV2-28	IGKJ1	1
IGHV3-23	IGHJ5	IGKV3-11	IGKJ1	1
IGHV3-21	IGHJ6	IGKV3-20	IGKJ1	1
IGHV4-38-2	IGHJ6	IGKV2-28	IGKJ4	1
IGHV3-21	IGHJ3	IGLV2-11	IGLJ1	1
IGHV1-46	IGHJ6	IGKV1-NL1	IGKJ2	2
IGHV1-69	IGHJ3	IGKV1D-33	IGKJ2	1
IGHV3-23	IGHJ4	IGKV2D-29	IGKJ1	2
IGHV3-23	IGHJ4	IGKV1-12	IGKJ1	1
IGHV1-3	IGHJ4	IGKV3-15	IGKJ2	1
IGHV7-4-1	IGHJ6	IGKV3-20	IGKJ4	1
IGHV3-21	IGHJ4	IGKV1-17	IGKJ2	1
IGHV1-3	IGHJ4	IGKV1-NL1	IGKJ4	1
IGHV3-11	IGHJ6	IGKV1D-39	IGKJ5	1
IGHV2-5	IGHJ1	IGKV3-20	IGKJ4	1
IGHV3-21	IGHJ3	IGKV3-20	IGKJ1	2
IGHV3-66	IGHJ6	IGKV1-NL1	IGKJ1	5
IGHV7-4-1	IGHJ4	IGKV1-16	IGKJ2	1
IGHV4-38-2	IGHJ4	IGKV1-NL1	IGKJ1	1
IGHV1-46	IGHJ4	IGKV2-30	IGKJ2	2
IGHV3-21	IGHJ2	IGKV3-20	IGKJ2	1
IGHV4-30-4	IGHJ4	IGKV1-17	IGKJ1	3
IGHV3-23	IGHJ6	IGKV3-11	IGKJ4	3
IGHV1-46	IGHJ4	IGKV4-1	IGKJ2	5
IGHV3-66	IGHJ4	IGKV1-27	IGKJ1	1
IGHV1-46	IGHJ4	IGKV1D-39	IGKJ4	3
IGHV1-46	IGHJ4	IGKV1-27	IGKJ2	1
IGHV5-51	IGHJ3	IGKV1-12	IGKJ4	1
IGHV1-24	IGHJ5	IGKV1-12	IGKJ1	1
IGHV3-48	IGHJ6	IGKV1D-16	IGKJ1	1
IGHV1-2	IGHJ4	IGKV1D-39	IGKJ2	4
IGHV3-74	IGHJ4	IGLV2-23	IGLJ2	1
IGHV1-46	IGHJ6	IGKV1-16	IGKJ4	1
IGHV3-11	IGHJ4	IGKV1-NL1	IGKJ4	1
IGHV3-33	IGHJ4	IGKV3-11	IGKJ1	2
IGHV3-30	IGHJ6	IGKV3-11	IGKJ3	1
IGHV4-31	IGHJ4	IGKV1D-39	IGKJ1	2
IGHV2-5	IGHJ6	IGKV1D-33	IGKJ2	2
IGHV3-21	IGHJ6	IGKV4-1	IGKJ2	1
IGHV4-34	IGHJ5	IGKV3-11	IGKJ5	1
IGHV1-46	IGHJ4	IGKV3-11	IGKJ1	1
IGHV3-23	IGHJ3	IGKV3-11	IGKJ2	1
IGHV1-18	IGHJ4	IGLV3-1	IGLJ2	1
IGHV1-46	IGHJ6	IGKV1D-39	IGKJ4	4
IGHV3-15	IGHJ3	IGLV1-47	IGLJ2	1
IGHV4-39	IGHJ5	IGKV3-15	IGKJ4	1
IGHV3-23	IGHJ4	IGKV1D-33	IGKJ4	1
IGHV3-23	IGHJ6	IGKV2D-29	IGKJ2	1
IGHV7-4-1	IGHJ6	IGKV2-29	IGKJ2	1
IGHV7-4-1	IGHJ6	IGKV4-1	IGKJ1	1
IGHV1-3	IGHJ4	IGKV2D-29	IGKJ5	2
IGHV3-23	IGHJ4	IGKV3-11	IGKJ1	3
IGHV4-4	IGHJ4	IGKV6-21	IGKJ2	2
IGHV1-18	IGHJ6	IGLV2-11	IGLJ2	1
IGHV1-46	IGHJ6	IGKV2-30	IGKJ4	1
IGHV1-69	IGHJ6	IGLV2-23	IGLJ2	1
IGHV3-23	IGHJ4	IGKV3-20	IGKJ1	2
IGHV3-33	IGHJ4	IGKV6D-21	IGKJ3	1
IGHV3-21	IGHJ6	IGKV2-28	IGKJ4	1
IGHV5-10-1	IGHJ4	IGLV3-1	IGLJ2	1
IGHV3-23	IGHJ4	IGKV3-20	IGKJ4	1
IGHV1-18	IGHJ6	IGKV1D-39	IGKJ2	1
IGHV1-46	IGHJ5	IGKV1D-39	IGKJ1	1
IGHV1-69	IGHJ4	IGKV1D-33	IGKJ2	1
IGHV3-15	IGHJ1	IGLV3-25	IGLJ2	1
IGHV3-21	IGHJ3	IGKV1-12	IGKJ4	2
IGHV1-2	IGHJ6	IGKV3D-7	IGKJ4	2
IGHV4-59	IGHJ5	IGLV1-40	IGLJ1	1
IGHV3-21	IGHJ6	IGKV1-NL1	IGKJ2	1
IGHV3-20	IGHJ4	IGKV3-20	IGKJ3	1
IGHV4-4	IGHJ1	IGKV1-NL1	IGKJ1	1
IGHV1-18	IGHJ4	IGKV3-20	IGKJ4	2
IGHV1-18	IGHJ6	IGKV1D-39	IGKJ4	1
IGHV1-2	IGHJ6	IGLV7-46	IGLJ3	1
IGHV1-46	IGHJ4	IGKV1D-39	IGKJ1	3
IGHV1-46	IGHJ2	IGKV1D-33	IGKJ2	1
IGHV3-23	IGHJ4	IGKV1-5	IGKJ1	1
IGHV1-18	IGHJ4	IGKV3-15	IGKJ4	1
IGHV1-2	IGHJ5	IGKV1D-39	IGKJ4	1
IGHV1-69	IGHJ5	IGLV2-11	IGLJ2	2
IGHV1-24	IGHJ6	IGKV1D-13	IGKJ1	1
IGHV2-5	IGHJ6	IGKV3-20	IGKJ2	1
IGHV4-59	IGHJ4	IGKV3-15	IGKJ5	1
IGHV3-11	IGHJ4	IGKV3-15	IGKJ4	1
IGHV4-34	IGHJ4	IGKV3-11	IGKJ1	1
IGHV1-2	IGHJ4	IGKV2-30	IGKJ2	3
IGHV3-20	IGHJ4	IGLV1-40	IGLJ3	1
IGHV3-23	IGHJ6	IGKV1-17	IGKJ2	1
IGHV3-33	IGHJ4	IGKV6-21	IGKJ2	2
IGHV3-9	IGHJ6	IGKV3-11	IGKJ5	1
IGHV3-23	IGHJ4	IGLV3-1	IGLJ2	4
IGHV1-18	IGHJ4	IGKV3-20	IGKJ1	3
IGHV3-30	IGHJ4	IGKV2-28	IGKJ3	2
IGHV4-4	IGHJ6	IGLV3-21	IGLJ3	1
IGHV3-48	IGHJ4	IGKV1D-33	IGKJ2	1
IGHV3-23	IGHJ1	IGKV3-20	IGKJ1	1
IGHV3-23	IGHJ4	IGLV2-23	IGLJ1	1
IGHV4-30-4	IGHJ6	IGKV6D-41	IGKJ4	1
IGHV3-9	IGHJ2	IGKV3-11	IGKJ4	1
IGHV3-23	IGHJ4	IGKV1D-39	IGKJ1	3
IGHV4-4	IGHJ4	IGKV1D-33	IGKJ1	2
IGHV1-2	IGHJ4	IGKV1-12	IGKJ4	2
IGHV3-48	IGHJ4	IGKV1D-13	IGKJ4	1
IGHV1-46	IGHJ5	IGKV3D-7	IGKJ4	2
IGHV5-51	IGHJ5	IGKV2-28	IGKJ2	1
IGHV2-5	IGHJ4	IGKV1-12	IGKJ2	1
IGHV1-46	IGHJ6	IGKV1D-33	IGKJ2	2
IGHV3-7	IGHJ4	IGKV2D-29	IGKJ4	1
IGHV4-38-2	IGHJ4	IGKV2-29	IGKJ1	1
IGHV1-3	IGHJ6	IGKV4-1	IGKJ2	1
IGHV1-46	IGHJ4	IGKV6-21	IGKJ2	1
IGHV1-3	IGHJ1	IGKV4-1	IGKJ4	1
IGHV3-23	IGHJ1	IGLV3-21	IGLJ2	1
IGHV1-69	IGHJ3	IGKV3-20	IGKJ5	1
IGHV1-3	IGHJ4	IGKV3-11	IGKJ4	1
IGHV7-4-1	IGHJ4	IGKV4-1	IGKJ2	1
IGHV3-30	IGHJ4	IGKV1-17	IGKJ4	1
IGHV1-8	IGHJ3	IGKV4-1	IGKJ2	1
IGHV6-1	IGHJ5	IGKV3D-7	IGKJ1	1
IGHV4-30-4	IGHJ6	IGKV1D-39	IGKJ1	1
IGHV3-33	IGHJ6	IGKV1-27	IGKJ3	1
IGHV3-73	IGHJ4	IGKV2-28	IGKJ2	1
IGHV7-4-1	IGHJ6	IGLV3-21	IGLJ2	1
IGHV3-74	IGHJ6	IGKV4-1	IGKJ2	1
IGHV1-3	IGHJ4	IGLV3-21	IGLJ1	2
IGHV3-66	IGHJ6	IGKV1D-33	IGKJ1	1
IGHV3-23	IGHJ4	IGKV3-15	IGKJ4	1
IGHV3-66	IGHJ3	IGKV1-9	IGKJ3	1
IGHV1-3	IGHJ4	IGKV1-16	IGKJ4	1
IGHV3-48	IGHJ6	IGKV1-16	IGKJ1	1
IGHV3-66	IGHJ6	IGKV4-1	IGKJ2	1
IGHV1-46	IGHJ4	IGKV6-21	IGKJ1	1
IGHV1-3	IGHJ4	IGKV3-7	IGKJ2	1
IGHV4-4	IGHJ4	IGKV3-11	IGKJ1	1
IGHV3-30	IGHJ3	IGLV1-44	IGLJ1	1
IGHV4-38-2	IGHJ6	IGKV1D-39	IGKJ2	1
IGHV1-69	IGHJ3	IGKV1D-33	IGKJ1	1
IGHV1-46	IGHJ4	IGKV1-9	IGKJ2	1
IGHV3-43D	IGHJ1	IGLV6-57	IGLJ2	1
IGHV1-69	IGHJ3	IGKV1-5	IGKJ4	1
IGHV3-23	IGHJ4	IGLV6-57	IGLJ2	1
IGHV1-46	IGHJ4	IGKV1-9	IGKJ4	1
IGHV4-61	IGHJ6	IGKV3-11	IGKJ3	1
IGHV3-21	IGHJ5	IGKV4-1	IGKJ4	1
IGHV3-15	IGHJ6	IGLV1-47	IGLJ2	1
IGHV1-69	IGHJ4	IGKV2-28	IGKJ4	1
IGHV3-30	IGHJ6	IGKV2-30	IGKJ2	1
IGHV3-30	IGHJ6	IGKV1D-39	IGKJ1	1
IGHV3-23	IGHJ4	IGKV1D-39	IGKJ2	1
IGHV1-3	IGHJ6	IGKV2D-29	IGKJ2	1
IGHV4-39	IGHJ5	IGKV3-11	IGKJ4	1
IGHV1-18	IGHJ6	IGKV3-20	IGKJ4	1
IGHV3-11	IGHJ4	IGKV1D-33	IGKJ4	2
IGHV1-3	IGHJ2	IGKV1-NL1	IGKJ2	1
IGHV3-30	IGHJ4	IGKV2-29	IGKJ5	1
IGHV4-4	IGHJ6	IGLV3-9	IGLJ3	1
IGHV3-15	IGHJ4	IGKV1D-39	IGKJ1	1
IGHV3-48	IGHJ4	IGKV1D-39	IGKJ2	1
IGHV3-21	IGHJ6	IGKV2-29	IGKJ4	1
IGHV3-74	IGHJ6	IGKV6D-41	IGKJ4	1
IGHV1-24	IGHJ4	IGKV1-17	IGKJ1	1
IGHV4-39	IGHJ4	IGLV3-21	IGLJ2	1
IGHV4-59	IGHJ6	IGKV1-NL1	IGKJ2	1
IGHV3-66	IGHJ4	IGKV1D-39	IGKJ2	1
IGHV2-70	IGHJ4	IGKV1-16	IGKJ4	1
IGHV6-1	IGHJ3	IGKV1D-39	IGKJ1	1
IGHV1-69-2	IGHJ1	IGKV1D-13	IGKJ4	1
IGHV3-72	IGHJ4	IGKV2-29	IGKJ2	1
IGHV3-33	IGHJ4	IGKV3-15	IGKJ4	1
IGHV3-33	IGHJ1	IGKV3-15	IGKJ1	1
IGHV1-69	IGHJ4	IGKV3-20	IGKJ4	1
IGHV1-2	IGHJ6	IGKV4-1	IGKJ1	1
IGHV1-69	IGHJ4	IGKV3-11	IGKJ1	2
IGHV1-46	IGHJ2	IGKV3-11	IGKJ2	1
IGHV1-2	IGHJ2	IGKV1D-39	IGKJ4	1
IGHV3-33	IGHJ4	IGKV1D-16	IGKJ1	1
IGHV7-4-1	IGHJ4	IGKV2-30	IGKJ5	1
IGHV4-59	IGHJ1	IGKV1-12	IGKJ4	1
IGHV4-39	IGHJ5	IGKV3-11	IGKJ1	1
IGHV3-23	IGHJ6	IGKV4-1	IGKJ4	1
IGHV3-74	IGHJ4	IGKV3-15	IGKJ2	1
IGHV1-8	IGHJ6	IGLV1-51	IGLJ2	1
IGHV3-23	IGHJ4	IGKV1-NL1	IGKJ2	1
IGHV3-23	IGHJ4	IGKV1D-39	IGKJ4	1
IGHV3-48	IGHJ4	IGKV2-29	IGKJ1	1
IGHV2-26	IGHJ4	IGKV4-1	IGKJ4	1
IGHV3-74	IGHJ4	IGKV1D-39	IGKJ1	3
IGHV3-33	IGHJ6	IGKV1-17	IGKJ4	1
IGHV1-8	IGHJ4	IGLV1-40	IGLJ2	1
IGHV4-34	IGHJ5	IGKV1-17	IGKJ1	1
IGHV3-20	IGHJ6	IGLV8-61	IGLJ2	1
IGHV4-4	IGHJ3	IGKV2-28	IGKJ1	1
IGHV1-69	IGHJ4	IGKV1D-39	IGKJ1	1
IGHV5-51	IGHJ3	IGLV1-44	IGLJ1	1
IGHV1-3	IGHJ1	IGKV1-NL1	IGKJ2	1
IGHV5-10-1	IGHJ4	IGKV3-20	IGKJ1	1
IGHV3-73	IGHJ6	IGKV2-28	IGKJ4	1
IGHV3-21	IGHJ6	IGKV2-28	IGKJ1	1
IGHV1-69	IGHJ6	IGLV1-51	IGLJ2	1
IGHV1-3	IGHJ6	IGKV3-11	IGKJ4	1
IGHV3-30	IGHJ6	IGLV1-44	IGLJ2	1
IGHV1-46	IGHJ2	IGKV1-16	IGKJ4	2
IGHV3-23	IGHJ6	IGKV1-12	IGKJ5	1
IGHV1-18	IGHJ2	IGKV1-12	IGKJ4	1
IGHV3-15	IGHJ3	IGKV4-1	IGKJ4	1
IGHV4-34	IGHJ6	IGKV1D-13	IGKJ4	1
IGHV3-11	IGHJ4	IGKV1D-39	IGKJ1	1
IGHV1-3	IGHJ6	IGKV1D-33	IGKJ1	1
IGHV1-3	IGHJ6	IGKV1-9	IGKJ4	1
IGHV6-1	IGHJ4	IGKV4-1	IGKJ3	1
IGHV4-31	IGHJ4	IGKV3-20	IGKJ5	1
IGHV3-11	IGHJ6	IGKV1D-39	IGKJ2	1
IGHV1-69	IGHJ4	IGKV1D-39	IGKJ4	1
IGHV4-4	IGHJ6	IGKV6D-41	IGKJ1	1
IGHV1-69-2	IGHJ4	IGKV1D-13	IGKJ3	1
IGHV4-4	IGHJ6	IGKV4-1	IGKJ2	1
IGHV4-59	IGHJ4	IGKV2-29	IGKJ2	1
IGHV3-30	IGHJ4	IGKV1-5	IGKJ1	1
IGHV3-23	IGHJ5	IGKV1D-39	IGKJ4	1
IGHV3-72	IGHJ4	IGKV1D-39	IGKJ2	1
IGHV3-23	IGHJ4	IGLV2-23	IGLJ2	1
IGHV3-33	IGHJ6	IGKV2-28	IGKJ1	1
IGHV5-51	IGHJ4	IGKV1-NL1	IGKJ1	1
IGHV3-30	IGHJ3	IGKV1-8	IGKJ1	1
IGHV3-7	IGHJ4	IGKV1D-16	IGKJ1	1
IGHV3-15	IGHJ6	IGLV3-9	IGLJ3	1
IGHV3-53	IGHJ4	IGKV1-12	IGKJ2	1
IGHV1-18	IGHJ6	IGLV2-14	IGLJ2	1
IGHV3-20	IGHJ1	IGLV1-47	IGLJ2	1
IGHV3-23	IGHJ6	IGKV1D-33	IGKJ4	2
IGHV3-30	IGHJ5	IGKV2-40	IGKJ3	1
IGHV2-26	IGHJ2	IGKV1-NL1	IGKJ2	1
IGHV5-51	IGHJ5	IGKV3-20	IGKJ4	1
IGHV1-69	IGHJ6	IGKV3-11	IGKJ2	1
IGHV1-69	IGHJ4	IGKV1-12	IGKJ4	1
IGHV3-23	IGHJ3	IGKV1-5	IGKJ1	1
IGHV3-7	IGHJ6	IGKV1-17	IGKJ3	1
IGHV4-34	IGHJ3	IGKV1D-16	IGKJ1	1
IGHV1-69	IGHJ4	IGKV1D-13	IGKJ2	1
IGHV3-23	IGHJ1	IGKV3-11	IGKJ1	1
IGHV1-69	IGHJ4	IGLV3-9	IGLJ2	1
IGHV1-46	IGHJ4	IGKV2D-29	IGKJ2	1
IGHV4-38-2	IGHJ5	IGLV1-40	IGLJ2	1
IGHV3-48	IGHJ6	IGKV2-29	IGKJ2	1
IGHV3-NL1	IGHJ4	IGLV1-40	IGLJ7	1
IGHV4-39	IGHJ6	IGKV1D-39	IGKJ4	1
IGHV4-59	IGHJ6	IGKV3-11	IGKJ3	1
IGHV3-23	IGHJ6	IGLV5-45	IGLJ3	1
IGHV3-23	IGHJ4	IGKV3D-7	IGKJ5	1
IGHV1-3	IGHJ6	IGKV1-NL1	IGKJ1	1
IGHV1-8	IGHJ6	IGLV1-44	IGLJ2	1
IGHV2-70D	IGHJ4	IGKV3-15	IGKJ2	1
IGHV2-70	IGHJ4	IGKV1-9	IGKJ4	1
IGHV1-18	IGHJ3	IGLV2-14	IGLJ2	1
IGHV3-7	IGHJ2	IGKV3-20	IGKJ2	1
IGHV3-33	IGHJ2	IGKV3-11	IGKJ4	1
IGHV1-46	IGHJ6	IGKV1-17	IGKJ2	1
IGHV3-66	IGHJ6	IGKV2-29	IGKJ2	1
IGHV7-4-1	IGHJ6	IGKV1D-33	IGKJ1	1
IGHV3-7	IGHJ2	IGKV3-11	IGKJ5	1
IGHV3-66	IGHJ6	IGKV3-20	IGKJ2	2
IGHV1-46	IGHJ2	IGKV1D-39	IGKJ2	1
IGHV1-2	IGHJ2	IGLV1-40	IGLJ7	1
IGHV3-21	IGHJ4	IGLV1-40	IGLJ1	2
IGHV1-2	IGHJ6	IGKV2D-29	IGKJ4	1
IGHV3-72	IGHJ4	IGKV2D-29	IGKJ4	1
IGHV1-69	IGHJ6	IGKV1D-39	IGKJ4	1
IGHV1-8	IGHJ4	IGKV3-20	IGKJ1	1
IGHV2-70	IGHJ4	IGKV3-11	IGKJ1	1
IGHV1-69-2	IGHJ4	IGKV4-1	IGKJ5	1
IGHV3-53	IGHJ6	IGKV3-20	IGKJ2	1
IGHV7-4-1	IGHJ6	IGKV3-11	IGKJ2	1
IGHV3-23	IGHJ4	IGKV2-29	IGKJ1	1
IGHV1-46	IGHJ6	IGKV3D-20	IGKJ2	2
IGHV1-18	IGHJ2	IGKV1D-13	IGKJ4	1
IGHV3-33	IGHJ3	IGLV1-40	IGLJ3	1
IGHV5-51	IGHJ6	IGKV1D-33	IGKJ4	1
IGHV1-46	IGHJ4	IGKV1-9	IGKJ3	1
IGHV3-23	IGHJ6	IGKV1-12	IGKJ4	1
IGHV5-51	IGHJ4	IGKV3-20	IGKJ5	1
IGHV1-69	IGHJ3	IGKV1D-16	IGKJ4	1
IGHV1-69	IGHJ4	IGLV3-21	IGLJ2	1
IGHV1-46	IGHJ2	IGKV3D-7	IGKJ2	1
IGHV1-46	IGHJ3	IGKV6-21	IGKJ4	1
IGHV4-59	IGHJ6	IGKV4-1	IGKJ1	1
IGHV1-2	IGHJ4	IGKV1D-33	IGKJ1	1
IGHV1-46	IGHJ6	IGKV3D-7	IGKJ4	1
IGHV4-31	IGHJ4	IGKV3-15	IGKJ1	1
IGHV1-69	IGHJ4	IGLV3-21	IGLJ1	1
IGHV1-3	IGHJ6	IGKV3-11	IGKJ2	2
IGHV1-69-2	IGHJ4	IGKV2D-29	IGKJ4	1
IGHV1-24	IGHJ6	IGKV1D-39	IGKJ4	1
IGHV3-74	IGHJ2	IGKV3-11	IGKJ2	1
IGHV3-23	IGHJ4	IGKV2-30	IGKJ1	2
IGHV4-31	IGHJ4	IGKV3-15	IGKJ3	1
IGHV1-69	IGHJ4	IGLV6-57	IGLJ2	1
IGHV3-23	IGHJ6	IGKV1-27	IGKJ4	1
IGHV3-7	IGHJ6	IGLV3-21	IGLJ2	1
IGHV3-23	IGHJ3	IGKV1D-39	IGKJ5	1
IGHV3-23	IGHJ4	IGLV1-47	IGLJ3	1
IGHV2-26	IGHJ4	IGLV3-1	IGLJ2	1
IGHV3-33	IGHJ6	IGKV3-20	IGKJ4	1
IGHV3-72	IGHJ4	IGKV1D-39	IGKJ4	1
IGHV3-23	IGHJ5	IGLV8-61	IGLJ7	1
IGHV4-4	IGHJ4	IGKV1D-33	IGKJ2	1
IGHV5-51	IGHJ3	IGKV3-15	IGKJ1	1
IGHV3-30	IGHJ3	IGKV1D-33	IGKJ4	1
IGHV3-48	IGHJ5	IGKV1D-33	IGKJ1	1
IGHV3-13	IGHJ5	IGKV3-11	IGKJ4	1
IGHV5-51	IGHJ4	IGKV3-20	IGKJ2	1
IGHV1-2	IGHJ6	IGKV2-30	IGKJ2	1
IGHV1-46	IGHJ4	IGKV2-30	IGKJ5	1
IGHV3-23	IGHJ4	IGKV1-16	IGKJ4	1
IGHV4-34	IGHJ2	IGKV4-1	IGKJ1	1
IGHV3-23	IGHJ5	IGLV1-47	IGLJ3	1
IGHV3-7	IGHJ4	IGKV3-11	IGKJ2	1
IGHV3-33	IGHJ4	IGKV1-NL1	IGKJ2	1
IGHV3-9	IGHJ4	IGKV1-27	IGKJ2	1
IGHV3-53	IGHJ6	IGKV1-12	IGKJ2	1
IGHV3-48	IGHJ4	IGKV3-15	IGKJ4	1
IGHV3-72	IGHJ4	IGKV1D-33	IGKJ4	1
IGHV4-34	IGHJ4	IGKV1D-16	IGKJ5	1
IGHV3-30	IGHJ4	IGKV1-16	IGKJ2	1
IGHV3-69-1	IGHJ4	IGKV1D-39	IGKJ1	1
IGHV3-49	IGHJ6	IGKV1D-39	IGKJ1	1
IGHV2-5	IGHJ4	IGKV6-21	IGKJ1	1
IGHV1-69	IGHJ6	IGKV1D-39	IGKJ1	1
IGHV1-8	IGHJ4	IGKV4-1	IGKJ4	1
IGHV3-23	IGHJ3	IGKV1-12	IGKJ1	1
IGHV1-3	IGHJ4	IGKV3-20	IGKJ4	1
IGHV4-4	IGHJ4	IGKV3-20	IGKJ2	1
IGHV1-3	IGHJ6	IGKV3-11	IGKJ1	1
IGHV3-33	IGHJ6	IGKV3-20	IGKJ3	1
IGHV1-46	IGHJ4	IGKV4-1	IGKJ1	3
IGHV1-69	IGHJ6	IGLV2-14	IGLJ2	1
IGHV1-18	IGHJ2	IGLV3-21	IGLJ2	1
IGHV4-4	IGHJ4	IGKV3-7	IGKJ2	1
IGHV3-66	IGHJ4	IGKV1-NL1	IGKJ4	1
IGHV3-23	IGHJ6	IGKV3-11	IGKJ2	1
IGHV5-51	IGHJ5	IGKV3-20	IGKJ1	1
IGHV3-33	IGHJ6	IGKV1D-39	IGKJ3	2
IGHV4-59	IGHJ4	IGKV1-12	IGKJ4	1
IGHV1-3	IGHJ4	IGKV3-11	IGKJ1	1
IGHV3-72	IGHJ4	IGKV1-17	IGKJ2	1
IGHV5-51	IGHJ1	IGKV4-1	IGKJ2	1
IGHV1-46	IGHJ6	IGKV1-NL1	IGKJ1	1
IGHV1-2	IGHJ4	IGKV1-9	IGKJ4	1
IGHV3-7	IGHJ6	IGKV3-11	IGKJ1	1
IGHV3-23	IGHJ6	IGKV1D-39	IGKJ3	1
IGHV3-20	IGHJ2	IGLV3-19	IGLJ2	2
IGHV1-69	IGHJ4	IGKV6-21	IGKJ1	1
IGHV1-69	IGHJ1	IGKV3-11	IGKJ1	1
IGHV5-51	IGHJ4	IGKV3-11	IGKJ2	1
IGHV3-33	IGHJ2	IGKV3-11	IGKJ1	1
IGHV6-1	IGHJ6	IGLV1-47	IGLJ2	1
IGHV1-2	IGHJ2	IGKV4-1	IGKJ4	1
IGHV3-21	IGHJ6	IGKV1D-16	IGKJ3	1
IGHV3-23	IGHJ4	IGKV3-11	IGKJ4	1
IGHV1-2	IGHJ6	IGKV1D-39	IGKJ4	2
IGHV1-18	IGHJ6	IGKV1-NL1	IGKJ4	1
IGHV3-NL1	IGHJ2	IGKV1D-39	IGKJ1	1
IGHV1-46	IGHJ4	IGKV1-5	IGKJ4	1
IGHV1-46	IGHJ1	IGKV2-28	IGKJ4	1
IGHV3-33	IGHJ5	IGKV3-11	IGKJ4	1
IGHV3-NL1	IGHJ6	IGKV3-11	IGKJ3	1
IGHV3-48	IGHJ4	IGKV1-17	IGKJ2	1
IGHV3-23	IGHJ5	IGKV2-30	IGKJ2	1
IGHV3-33	IGHJ6	IGKV1-12	IGKJ4	1
IGHV3-21	IGHJ6	IGKV3-11	IGKJ2	1
IGHV3-23	IGHJ4	IGKV1-16	IGKJ2	1
IGHV3-23	IGHJ4	IGLV1-47	IGLJ2	1
IGHV4-34	IGHJ6	IGLV1-47	IGLJ1	1
IGHV1-46	IGHJ2	IGKV3-20	IGKJ4	1
IGHV3-21	IGHJ6	IGKV1D-39	IGKJ1	1
IGHV4-30-4	IGHJ4	IGKV3-11	IGKJ4	1
IGHV1-18	IGHJ4	IGKV3-15	IGKJ1	1
IGHV3-33	IGHJ3	IGLV3-21	IGLJ2	1
IGHV3-23	IGHJ6	IGLV1-47	IGLJ2	1
IGHV1-46	IGHJ6	IGKV1-16	IGKJ2	1
IGHV3-15	IGHJ4	IGKV4-1	IGKJ1	1
IGHV4-39	IGHJ5	IGKV1D-13	IGKJ1	1
IGHV1-69	IGHJ3	IGLV1-51	IGLJ2	1
IGHV4-30-4	IGHJ4	IGKV1D-33	IGKJ2	1
IGHV3-15	IGHJ4	IGKV4-1	IGKJ4	1
IGHV3-33	IGHJ4	IGKV3-20	IGKJ3	2
IGHV3-48	IGHJ6	IGKV4-1	IGKJ4	1
IGHV1-58	IGHJ6	IGKV2D-29	IGKJ4	1
IGHV3-15	IGHJ3	IGKV2-24	IGKJ2	1
IGHV3-33	IGHJ6	IGKV3-15	IGKJ2	1
IGHV5-51	IGHJ2	IGKV3-20	IGKJ2	1
IGHV3-48	IGHJ2	IGKV3-20	IGKJ4	1
IGHV3-7	IGHJ4	IGKV1-16	IGKJ2	1
IGHV3-66	IGHJ4	IGKV3-11	IGKJ4	1
IGHV3-48	IGHJ4	IGKV1D-39	IGKJ1	1
IGHV3-30	IGHJ4	IGKV1-12	IGKJ4	1
IGHV3-33	IGHJ4	IGKV1D-39	IGKJ2	1
IGHV4-39	IGHJ4	IGLV2-14	IGLJ3	1
IGHV3-30	IGHJ1	IGKV1-5	IGKJ4	1
IGHV3-48	IGHJ3	IGKV1D-39	IGKJ1	1
IGHV1-2	IGHJ4	IGKV2-30	IGKJ4	1
IGHV3-30	IGHJ4	IGKV3-15	IGKJ4	1
IGHV3-9	IGHJ3	IGKV1-12	IGKJ2	1
IGHV2-70	IGHJ6	IGKV4-1	IGKJ4	1
IGHV4-4	IGHJ6	IGKV3-11	IGKJ4	1
IGHV4-39	IGHJ2	IGKV1-5	IGKJ1	1
IGHV1-46	IGHJ2	IGKV1-12	IGKJ4	1
IGHV3-43	IGHJ3	IGKV1-5	IGKJ2	1
IGHV1-46	IGHJ2	IGKV1D-39	IGKJ1	4
IGHV3-64D	IGHJ6	IGKV1D-39	IGKJ3	1
IGHV3-33	IGHJ6	IGKV1D-39	IGKJ4	1
IGHV3-NL1	IGHJ6	IGLV3-9	IGLJ1	1
IGHV3-13	IGHJ5	IGKV1-27	IGKJ4	1
IGHV2-5	IGHJ2	IGKV1-5	IGKJ4	1
IGHV1-18	IGHJ6	IGKV2D-29	IGKJ1	1

## Sheet: rcsb_residues_in_contact
imgt_heavy	imgt_light	residue_heavy	residue_light	count
113	40	GLY	ALA	399491
115	52	VAL	THR	8690
55	116	GLU	VAL	40398
68	115	VAL	SER	18767
55	116	ARG	PHE	41177
66	114	THR	ILE	2931
108	52	ILE	ARG	5908
115	52	ARG	THR	1447
112	107	ILE	SER	13111
66	114	TYR	HIS	42946
112	116	PHE	ASP	927
49	103	ARG	PHE	7438
116	52	TYR	ARG	1958
120	49	GLN	GLY	69398
114	40	GLN	CYS	2513
55	116	ASN	PHE	15902
112	55	MET	PHE	1645
114	56	PRO	VAL	3876
113	105	ASN	ALA	21369
110	56	LYS	GLY	12272
40	116	ARG	THR	111
66	114	LEU	ASN	2191
110	55	ASP	ARG	2360
114	56	CYS	TYR	791
119	49	SER	ALA	12454
113	56	TRP	ARG	8346
114	68	HIS	GLU	17819
110	56	ASN	THR	1713
116	68	GLU	ASP	3111
112	38	SER	ILE	1149
114	52	TYR	PHE	12345
52	116	PHE	VAL	1919
113	116	TYR	GLN	22786
112	107	MET	ARG	4961
113	116	ALA	HIS	2776
114	116	VAL	ASP	1061
55	114	PHE	LEU	8224
66	114	SER	HIS	4819
113	56	CYS	ASN	678
55	114	MET	GLY	1106
112	38	VAL	LYS	768
113	107	TRP	THR	5406
110	38	CYS	PHE	4109
113	105	ASN	PHE	1607
113	38	MET	SER	1315
113	116	MET	SER	413
55	116	MET	TYR	3281
110	55	ASN	ASP	393
114	56	TYR	CYS	94
67	114	GLN	PRO	1022
67	114	LEU	PRO	1352
113	107	ASP	GLU	691
112	116	GLN	MET	661
52	118	ALA	PHE	299
69	115	ARG	ARG	614
118	52	THR	VAL	21
115	118	MET	HIS	17
40	116	GLN	GLU	196
120	48	GLN	TYR	90
113	42	PRO	ILE	141
44	44	ARG	GLU	468
112	107	TRP	VAL	440
52	115	ILE	THR	6
117	68	TRP	SER	329
112	56	MET	TYR	971
116	42	VAL	LEU	959
118	49	ILE	SER	48
66	114	CYS	ILE	15
52	115	GLY	ASP	122
103	44	LYS	GLU	48
117	68	TRP	VAL	58
113	55	GLU	THR	97
118	52	SER	PHE	29
114	55	THR	MET	102
66	114	ARG	CYS	77
115	118	ILE	TYR	61
114	68	LYS	VAL	85
113	52	HIS	HIS	75
113	55	CYS	ASP	75
113	42	LEU	SER	94
113	55	SER	VAL	43
107	107	LYS	CYS	214
66	115	PRO	ILE	20
55	116	PRO	TRP	148
118	50	TRP	MET	21
114	40	ASP	TRP	9
114	107	GLU	LYS	16
55	114	VAL		10492
110	55		ASP	1816
110	55	ASP		288
113	116		ASN	2991
113	116	CYS	GLN	1327
112	55	TYR	TRP	248
113	105	ASP	PHE	864
55	114		THR	672
115	105	PRO	PHE	612
114	116	VAL	GLN	2500
115	116	ILE	MET	793
115	116	ARG	SER	497
113	116	ASN		208
55	114	THR		1791
110	55	VAL	MET	228
115	42		LEU	553
108	55	PHE	GLU	19
115	42	LEU		313
55	114		VAL	51
66	114	TRP	VAL	118
114	40	VAL	GLU	164
55	116	THR		86
40	116	ARG	ASP	34
115	42	GLY	TRP	51
116	42	GLN	SER	47
55	116		THR	118
114	42	TRP	PHE	23394
120	48	LYS	SER	3762
120	48	ARG	GLN	152706
112	107	LYS	SER	6236
55	114	ILE	GLY	25645
116	42	LEU	TYR	27907
113	52	SER	SER	4547
116	68	HIS	GLU	9932
114	56	PRO	TRP	31011
112	107	ARG	TRP	39759
115	118	ARG	PHE	42412
115	105	LEU	ASN	9897
66	115	SER	PRO	117974
112	38	ILE	TYR	76197
55	114	LEU	SER	73790
114	42	GLY	THR	43
112	38	PHE	VAL	345
114	68	ALA	LYS	2566
114	107	SER	TYR	129592
113	38	TYR	ASP	88065
115	52	TYR	SER	1974
113	56	GLU	TYR	2113
66	114	GLU	ARG	2238
114	55	ASN	SER	2372
110	55	SER	SER	19938
115	105	TYR	SER	10521
113	116	LEU	GLY	10172
113	55	GLN	PHE	2399
112	116	VAL	TRP	39489
114	52	GLU	PHE	1715
120	48	ALA	LYS	369
110	38	LEU	GLY	1377
113	116	GLY	CYS	6662
112	116	THR	GLY	13757
66	115	SER	THR	30145
114	105	ASN	ALA	7530
112	38	ASN	ASP	10856
55	114	GLU	TYR	36150
107	116	ILE	PRO	9032
115	52	TRP	VAL	1103
110	55	GLN	HIS	1313
113	38	LEU	THR	5753
113	116	MET	ARG	2242
114	107	SER	THR	7803
103	48	SER	THR	1463
113	38	CYS	PHE	3159
55	116	SER	CYS	3036
119	49	THR	ALA	350
110	56	TRP	THR	1412
112	107	THR	HIS	7739
107	116	LEU	MET	1477
114	107	ILE	ARG	8213
110	55	GLU	HIS	2937
114	56	ALA	ILE	1114
68	115	GLY	ILE	2352
110	56	ILE	LEU	11687
120	48	ARG	ASN	882
110	55	ILE	PHE	12376
68	115	GLY	ALA	4507
67	115	THR	PHE	88
114	68	GLU	ASP	2282
113	42	THR	HIS	3224
114	56	ASN	TYR	2906
66	115	TRP	SER	503
118	51	GLY	VAL	1027
68	115	VAL	CYS	185
114	52	ALA	MET	1835
113	40	GLY	VAL	4777
119	49	ASP	VAL	186
116	68	PRO	GLY	762
55	116	THR	GLU	851
69	115	ARG	GLN	457
112	116	VAL	SER	2859
116	68	LEU	SER	403
118	49	PHE	ALA	2824
69	115	ARG	GLY	1669
116	52	LEU	PRO	165
114	105	VAL	ARG	130
66	115	VAL	GLN	332
114	52	ASN	MET	463
48	103	TRP	TYR	165
118	49	LYS	ALA	181
113	52	HIS	GLY	32
110	38	GLU	VAL	195
114	68	MET	TYR	31
114	105	VAL	PRO	30
114	68	LYS	SER	260
118	49	TYR	VAL	200
112	107	GLU	ILE	146
68	115	TRP	PRO	147
120	48	MET	GLN	215
107	107	LYS	ILE	56
113	52	ARG	GLY	26
116	42	ASP	GLY	45
117	68	GLY	LYS	39
114	52	ASN	GLY	21
114	68	TYR	TRP	18
49	103	GLY	LYS	59
112	55	ASP	ALA	78
110	38	THR	MET	30
114	55	SER	GLU	74
69	115	LYS	LYS	20
115	118	LYS	LEU	23
119	49	PHE	THR	5
113	40	ILE	PRO	13
114	56	GLY		1062
114	56		GLY	21308
114	55	TRP		482
44	44		ARG	12
114	40	TRP	GLU	218
44	44	GLN	THR	262
40	116	ARG	ILE	377
114	116	GLN	ASN	405
69	115	HIS	SER	888
115	105	VAL	VAL	1406
114	55	GLU		77
114	42		ASN	94
112	38	PHE	MET	27
114	55		TRP	82
52	114	HIS	VAL	28
114	42	ASN		50
116	52		MET	34
40	116	PRO	ARG	30
112	56	CYS	PRO	18
114	55		GLU	42
44	44	ARG		56
103	50	SER	THR	6
67	115	TYR	PRO	2563672
114	40	PRO	ALA	164426
66	114	GLU	ALA	3087
113	52	ASN	LEU	385526
114	107	GLY	PHE	27600
110	38	ARG	SER	17729
116	68	CYS	GLU	723
116	68	SER	GLY	1540
115	116	PHE	ASP	15175
116	68	SER	PHE	15255
114	107	GLY	TRP	243489
112	55	VAL	LYS	2207
110	38	LEU	ALA	4377
112	107	TYR	ASP	10469
113	55	TYR	SER	34134
51	118	VAL	PHE	124456
113	105	LEU	GLN	102346
113	105	VAL	SER	9023
110	56	TRP	TRP	8997
113	107	ASN	PHE	9018
115	118	ASP	PHE	41901
55	116	ALA	SER	4696
55	114	ARG	PRO	71045
114	116	GLU	ARG	7975
110	38	PRO	TRP	17587
113	105	ASN	HIS	7759
112	56	GLN	LYS	6805
113	38	LEU	SER	8210
113	56	THR	HIS	1902
112	107	HIS	SER	13802
114	116	ILE	VAL	9191
67	115	ASP	GLY	800
114	116	ALA	THR	7874
115	116	PRO	ILE	7291
112	55	HIS	SER	3572
107	107	SER	LEU	5213
113	56	LYS	GLN	1728
52	115	PHE	PRO	5717
108	55	LYS	ARG	659
112	107	CYS	ALA	3667
107	116	THR	PHE	12597
114	56	ASN	HIS	344
113	40	GLY	ARG	1920
49	103	GLU	TYR	8280
114	40	ALA	MET	79
108	55	ILE	LYS	2203
52	114	LEU	THR	1323
69	115	GLN	MET	15867
68	115	PRO	ASN	1136
112	116	ASN	HIS	2263
66	114	MET	ASP	223
113	105	CYS	LEU	2042
113	38	LYS	ASP	4224
113	42	VAL	HIS	1872
112	38	THR	LYS	1031
66	115	ALA	ILE	1325
114	40	PRO	ARG	1189
113	52	PHE	SER	1671
113	42	PHE	HIS	1670
116	42	ALA	CYS	365
113	42	GLU	ARG	5
114	107	ALA	GLU	1100
112	116	PHE	ALA	1810
112	55	GLY	MET	270
110	38	SER	LYS	2524
55	116	ILE	LYS	1734
107	107	MET	PHE	992
68	115	PRO	TRP	1656
108	55	ILE	ALA	37
67	115	ILE	ILE	149
114	68	GLN	LYS	381
115	116	THR	LYS	347
52	105	TRP	PRO	728
114	55	ASN	LEU	212
112	40	ASN	LEU	491
67	115	ASP	GLU	169
114	52	PHE	GLY	42
113	55	THR	GLY	71
114	56	GLU	HIS	335
114	55	ILE	ASN	287
120	49	LEU	LEU	23
66	115	TRP	LYS	13
114	52	HIS	GLN	26
113	52	LEU	GLY	6
115	52	GLY	GLY	89
118	51	ARG	GLY	8
114	107	HIS	GLN	38
48	103	ILE	HIS	20
52	115	LEU	LYS	53
44	44	LEU	ALA	36
112	55	GLN	ALA	6
113	38		TYR	221126
112	40		LYS	1294
66	114	THR	TYR	12490
66	114	TYR		34422
115	105	LEU	MET	41543
55	114	TYR		9743
66	114		TYR	1097
67	114	THR		33
67	114	SER	VAL	840
67	114		THR	853
112	56	ASP	ASN	2151
40	116	VAL	GLN	187
66	115	ILE	GLU	900
112	38		MET	120
115	118	ARG		120
115	116	GLY	LYS	739
67	115		ASP	87
108	55	GLY		760
67	115	THR	GLN	24
113	38	TYR		53
52	115	CYS		216
68	115	ARG	PHE	761
55	114		TYR	520
113	42	PHE	ILE	162
119	49		PHE	19
51	118		LEU	12
108	55		GLY	10
108	52	PHE	HIS	43
67	115	ASP		35
116	68	ARG	THR	31
49	103			9
67	114	PRO	VAL	30
108	55	CYS	THR	30
113	38	MET	PRO	40
67	114	ASN	MET	19
51	118	LEU		6
112	38	SER	TYR	324537
114	55	TYR	TYR	1196224
113	56	TYR	ASP	334756
115	52	MET	ARG	33519
113	38	SER	ASN	27565
113	107	TYR	SER	154296
113	107	ALA	TYR	110978
52	116	ARG	ASP	172
110	56	SER	TYR	9901
107	116	GLN	PHE	10036
40	116	THR	PHE	21075
113	105	THR	GLN	139127
115	105	TYR	MET	28009
107	116	ALA	TYR	80690
110	38	PRO	LEU	5830
68	115	ASN	GLN	14762
114	55	TRP	PHE	17956
112	56	PHE	GLY	46260
112	55	THR	PHE	11289
114	56	ARG	GLU	16142
66	115	GLY	SER	14585
112	116	LEU	TRP	44140
113	116	ASP	GLN	8466
113	38	PHE	PHE	7504
110	56	MET	LYS	5729
112	38	THR	THR	6278
113	56	LEU	SER	7032
52	115	TYR	ASN	2476
113	52	VAL	VAL	3766
113	107	SER	THR	11525
55	114	ASP	ILE	504
52	115	TRP	CYS	6615
113	40	ALA	TYR	15962
116	52	ILE	LEU	15251
107	107	PHE	ALA	5557
108	55	GLY	GLN	1987
107	107	ARG	VAL	1331
114	56	LYS	LEU	1538
66	114	GLN	SER	5320
112	116	ARG	GLN	3310
112	116	LEU	ASP	1837
68	115	MET	PHE	218
108	52	THR	SER	3092
107	107	ASP	ILE	1335
66	114	PRO	TYR	165
114	55	ILE	HIS	1041
108	52	ARG	TYR	5294
67	114	ASN	LEU	1736
110	38	CYS	ASN	4357
69	115	LEU	PHE	293
119	49	TYR	ALA	402
67	114	GLN	TRP	350
116	52	LEU	TYR	961
112	107	HIS	ASP	945
116	52	THR	SER	339
118	52	ILE	LEU	403
107	116	TYR	GLU	959
69	1	MET	ASP	133
67	115	ASP	ASN	646
112	40	TRP	GLU	338
112	56	MET	PRO	9
66	115	ILE	ASP	751
110	55	ASN	GLN	237
118	42	TRP	MET	62
116	52	TRP	TYR	167
118	52	ARG	ILE	70
112	55	GLU	GLY	53
112	56	ASN	MET	170
113	42	GLN	CYS	76
120	49	MET	ALA	307
116	42	ASN	CYS	127
110	56	MET	HIS	244
52	114	HIS	TRP	106
113	105	SER	ASP	167
115	118	HIS	SER	334
113	55	ILE	ASP	98
118	118	TRP	PRO	167
107	107	TYR	GLN	28
40	116	LEU	GLU	31
114	68	PHE	THR	113
113	55	VAL	ALA	16
115	42	PHE	GLY	18
115	52	PRO	GLY	28
113	56	VAL	CYS	3
113	116	GLU	ARG	13085
67	114	SER	LEU	2973
113	40	ASN	LYS	140
68	115	LEU	PHE	256
107	116	LYS	GLU	1041
113	56	LEU	HIS	367
115	105	THR	LYS	57
116	42	ALA		35
69	115	HIS	LEU	557
44	44	LEU	ILE	39
110	56	SER	PRO	177
113	116	CYS	THR	375
40	116	PRO	VAL	26
51	118	TRP	PHE	12
67	115	GLU		12
55	116		HIS	62
67	114	CYS	GLU	32
114	68	ILE	MET	9
55	116	HIS		53
113	42	MET	ILE	9
67	115		GLU	60
112	55	MET	LEU	25
115	116	PHE	TRP	545455
112	38	PHE	ARG	1919
67	115	TYR	THR	554866
112	116	TYR	ILE	52555
112	40	LYS	ASN	11161
113	56	THR	GLU	30965
103	44	PHE	HIS	23786
113	107	SER	TYR	217959
113	107	GLU	ALA	8216
120	49	GLN	VAL	114548
114	107	TYR	SER	105836
120	49	GLU	ALA	9687
108	52	LEU	ILE	2293
66	114	LYS	GLY	13995
40	116	HIS	ARG	125019
66	114	ARG	SER	100762
52	118	SER	PHE	9494
117	68	VAL	SER	11509
112	107	VAL	TYR	103144
114	105	ALA	VAL	4979
113	56	ALA	GLY	45050
107	116	ARG	ILE	14560
114	56	ASP	GLN	5255
114	105	GLN	ASN	1025
114	40	ASP	ASP	5507
103	48	TYR	GLY	9367
112	55	LEU	LYS	3008
115	116	LEU	GLN	8969
113	105	ASN	GLY	14605
55	114	PHE	ASP	5341
110	38	THR	THR	8450
117	68	SER	ASP	5173
110	38	ASN	SER	7779
67	114	ASN	ASP	1672
112	56	ILE	ARG	3087
107	107	ILE	ARG	13694
112	56	LYS	GLN	1960
112	40	HIS	VAL	941
55	116	LYS	GLN	384
113	52	ARG	PHE	2929
112	107	ARG	LEU	3237
115	52	GLU	LEU	27260
55	114	PHE	GLN	1728
114	107	MET	HIS	567
108	52	PHE	TYR	1843
114	68	SER	HIS	4501
108	55	ASN	HIS	2885
114	40	GLN	ASP	2590
115	116	PRO	PRO	8597
113	116	ILE	VAL	8673
107	116	ALA	ASN	2189
117	68	MET	TYR	18
115	116	CYS	VAL	3250
114	42	ALA	TRP	502
116	68	ARG	ASP	861
113	105	THR	THR	1025
112	55	THR	ARG	1354
112	56	GLY	MET	1185
112	56	SER	ILE	823
117	68	ASP	PHE	1086
112	116	VAL	ASN	1417
69	115	ARG	ILE	569
66	115	GLN	ILE	330
114	56	ASN	PHE	194
55	116	MET	VAL	2285
114	52	MET	THR	588
118	42	GLN	TYR	386
115	116	HIS	ASN	141
67	114	LYS	THR	218
107	107	VAL	CYS	1633
113	38	LEU	LYS	891
108	52	ALA	PRO	845
66	114	MET	ALA	285
110	38	GLY	GLU	812
110	55	ASN	ARG	734
112	56	TRP	ILE	205
103	44	LEU	MET	11
114	52	ASP	CYS	81
110	55	PRO	VAL	73
118	42	TYR	PHE	391
114	68	LYS	ARG	45
112	107	LYS	VAL	186
108	55	HIS	CYS	204
113	107	SER	GLN	201
69	115	PHE	HIS	89
115	118	GLY	ILE	105
108	55	GLY	PRO	27
113	55	GLN	THR	101
40	116	PRO	PHE	18
113	42	ARG	SER	99
118	51	THR	VAL	169
113	56	CYS	HIS	119
118	52	CYS	ASN	2
118	52	ALA	ARG	61
118	118	LEU	LEU	18
50	44	PHE	GLY	2
113	52	MET	CYS	5
113	55	GLY	GLY	69
114	52	HIS	TRP	3
49	119	GLY	ASN	34
114	68	ASP	MET	17
113	42	ASP	GLN	15
52	114	HIS	MET	4
110	38		ASN	33526
112	56	HIS	LYS	17263
103	49		ALA	3592
113	116	ASP	HIS	5728
52	115		GLY	277
114	40	VAL	HIS	8919
112	55		ASP	2323
114	52	TRP	SER	4288
115	116	ARG	ARG	4380
113	105	VAL	VAL	879
114	116	VAL	SER	2433
115	105	ASP	GLY	861
51	118	ARG	PHE	477
40	116	TRP	TRP	23
114	52	VAL	SER	1549
112	55	LEU	CYS	404
115	105		GLU	78
52	115	GLY		15
112	55	ASP		175
108	52	GLU	GLN	41
113	42	THR		84
67	115	GLY	TYR	21
50	44	LEU	HIS	220140
117	68	VAL	GLU	158325
103	48	TYR	SER	99826
110	38	GLN	SER	6610
113	40	ARG	ASN	40433
108	52	LEU	THR	13078
55	114	ILE	PRO	54513
69	1	ALA	SER	34020
113	56	SER	GLY	91154
114	40	GLY	GLN	17693
113	40	TRP	ASP	7594
114	105	GLU	GLN	50626
118	52	TRP	ILE	25654
114	55	ALA	PHE	34178
107	116	GLY	ARG	96470
112	38	VAL	SER	12207
112	107	GLY	THR	18254
116	42	ALA	TYR	66526
112	56	PRO	LEU	10490
113	55	HIS	TYR	129505
113	107	THR	SER	24381
120	48	GLN	GLU	37453
113	52	ARG	VAL	7787
108	55	HIS	TYR	135470
68	115	ILE	PRO	7357
67	115	HIS	TYR	1772
66	115	PHE	GLY	14296
110	38	SER	GLY	3347
55	114	ASP	SER	7597
110	38	GLY	PRO	2363
67	114	PHE	PRO	10693
55	116	ILE	THR	2838
113	107	TYR	HIS	27221
118	52	TRP	MET	18093
115	116	TRP	ASP	195
114	105	ARG	SER	10610
55	114	LEU	GLU	806
113	107	ARG	HIS	5029
69	115	ARG	VAL	335
108	55	SER	GLN	1330
112	107	TYR	ILE	1159
118	49	LEU	SER	793
115	116	TYR	HIS	3377
69	115	GLY	SER	3491
113	42	MET	PHE	2239
114	105	ASN	CYS	5127
112	40	ILE	ASP	4653
66	115	LEU	MET	175
108	52	ARG	MET	1965
110	56	HIS	TYR	954
108	55	PRO	THR	615
114	116	LYS	LEU	4460
113	105	LEU	PHE	462
116	68	GLY	SER	1379
113	107	ARG	GLN	132
112	116	ASN	GLU	1728
113	107	ASP	PRO	699
114	55	LEU	ASP	144
114	105	LYS	SER	2035
52	116	ARG	TYR	794
118	49	GLU	ALA	360
112	40	GLY	GLU	484
115	52	LYS	PHE	109
52	114	ARG	MET	6
112	40	ASP	VAL	1324
55	114	GLN	PHE	694
107	107	MET	ASN	122
48	103	LYS	VAL	1216
108	52	MET	ILE	218
68	115	THR	LYS	391
113	40	GLY	PRO	75
112	40	VAL	VAL	1052
116	68	THR	TYR	169
67	115	LEU	HIS	329
113	40	TRP	LYS	55
108	55	PHE	ASN	465
114	68	SER	MET	24
118	51	GLU	GLN	25
116	52	ASN	PRO	409
112	107	LYS	PRO	112
120	49	THR	GLY	44
69	115	TYR	SER	161
114	105	MET	ARG	20
114	55	HIS	TRP	45
110	55	TYR	TRP	130
108	55	LYS	ALA	17
49	103	SER	SER	169
114	40	VAL	TRP	6
113	55	LEU	ALA	80
52	115	ALA	GLU	2
108	55	MET	LEU	26
108	52	TRP	HIS	33
113	107	LEU	GLN	56
103	49	TYR	TRP	38
52	114	ALA	ASP	26
69	115	HIS	GLY	1137
52	115	TRP		32080
67	115	ASN	SER	2731
113	116	THR	GLU	1562
114	116		CYS	498
110	55		MET	237
114	116	TYR	ASP	6354
114	56	ILE	LYS	6174
115	105	GLN	GLY	370
112	116	ALA	LYS	1142
110	55	THR	LEU	134
108	55	ILE	LEU	295
113	116	MET	CYS	160
67	115	THR	HIS	76
110	55	MET		37
110	56	TRP	PRO	48
52	115		TRP	74
67	114	SER	MET	132
50	44			9
67	114	PHE	CYS	27
114	116	CYS		25
51	118	LEU	CYS	1
55	114	LYS	PRO	1591
55	114	THR	SER	33283
103	48	TYR	LYS	2094768
49	120	GLY	THR	398716
117	68	THR	PRO	12075
42	118	ALA	PHE	18123
115	116	GLY	GLY	7138
113	40	GLY	ASN	134791
113	116	GLU	GLY	6157
112	40	TYR	GLY	29067
40	116	SER	PRO	167576
115	116	HIS	PRO	1931
55	114	SER	ASN	58667
55	116	ARG	TRP	116360
66	115	ARG	PRO	171708
116	68	SER	ALA	22283
113	52	ASP	ILE	1912
114	68	ALA	GLU	133040
113	107	ARG	ARG	16149
113	40	ARG	ALA	98278
114	107	MET	TYR	8978
108	52	ASN	ILE	1533
112	56	VAL	GLU	24837
66	115	GLU	ASN	2312
68	115	SER	GLY	63063
40	116	HIS	ALA	19694
113	38	GLY	HIS	16707
113	105	ARG	CYS	10086
69	1	ASN	SER	1876
55	116	PHE	TYR	25227
112	40	VAL	PHE	1189
112	107	MET	THR	1318
112	56	ILE	GLY	22840
114	116	ASN	TYR	15075
69	115	GLN	LYS	7958
110	56	THR	ASN	4216
114	40	ILE	ALA	31409
113	116	ALA	TYR	36486
110	56	ILE	LYS	20123
115	52	PHE	ALA	9835
114	116	HIS	GLY	6256
114	55	VAL	PHE	6029
113	38	TRP	HIS	7260
114	42	GLY	CYS	1731
107	116	PHE	GLN	871
69	115	ALA	GLU	2467
108	55	VAL	THR	588
108	55	THR	ASN	968
114	116	ASN	ILE	4430
115	42	VAL	TRP	1464
113	38	LYS	PHE	3098
113	107	PRO	GLY	3354
112	107	LEU	GLN	161
69	115	THR	VAL	2218
114	68	THR	SER	801
103	49	ARG	ALA	666
118	50	PRO	PRO	735
112	38	TRP	ILE	313
115	116	GLN	SER	168
114	68	PHE	VAL	494
115	116	PRO	HIS	1453
114	40	HIS	THR	841
113	42	CYS	CYS	49
116	68	ASN	SER	604
114	105	ASN	LYS	142
66	114	GLN	ASP	1021
112	107	ARG	PRO	241
118	51	PRO	ARG	275
113	105	LEU	ASP	351
116	52	PRO	ILE	111
113	105	LEU	PRO	9
103	48	TYR	TYR	132
118	51	MET	VAL	116
114	68	ARG	TYR	449
113	42	HIS	TRP	68
116	68	VAL	LYS	137
114	40	MET	ILE	56
55	114	HIS	MET	234
116	52	THR	CYS	6
66	115	ALA	GLU	402
120	48	GLY	LEU	20
117	68	MET	ARG	98
67	115	ALA	GLU	3
115	118	MET	THR	95
112	107	GLN	ILE	154
116	68	HIS	LYS	171
110	38	PRO	MET	9
115	52	PHE	ASP	68
116	68	GLY	TRP	8
120	49	LYS	ASN	13
116	68	PHE	ILE	96
118	52	THR	ARG	36
113	42	CYS	THR	2
114	105	LEU	TRP	34
114	107	ASN	ILE	94
118	52	PHE	SER	29
49	119	MET	GLY	16
118	51	ILE	ASP	1
52	105	SER	ARG	4
112	38		CYS	2739
114	40	ALA	GLY	20210
114	52	TRP		522
112	107	TRP	SER	14652
113	107	LEU	SER	15451
115	105	SER	GLY	2908
113	105		ILE	1516
114	107		VAL	619
115	118	VAL		578
114	116	PHE	CYS	858
115	105	THR	HIS	1288
108	55	GLY	TRP	300
113	40	SER	GLU	499
113	107	ASN	GLN	120
113	56	LEU	MET	196
66	114	VAL	GLN	872
114	42	GLU	CYS	160
110	55	ARG	MET	109
40	116	LYS	PHE	173
110	55	CYS	ALA	52
51	118	GLU	MET	64
114	107	VAL		144
52	118	SER		32
113	105	ILE		11
51	118	ASP	GLY	2
52	105		PHE	6
115	118		VAL	33
114	52		TRP	4
55	116	GLU	LEU	41307
114	107	TYR	TYR	669303
114	52	TYR	THR	29266
107	116	THR	LEU	31966
118	51	TRP	VAL	773954
118	52	CYS	ARG	506
66	114	ASP	TRP	19628
110	56	GLY	LEU	34952
113	105	GLY	MET	59807
114	40	PRO	ASN	43586
40	116	THR	VAL	41943
116	52	PHE	THR	868
112	56	GLY	GLU	71830
113	52	TYR	ILE	5744
113	116	ASN	ALA	5217
110	56	ASP	GLY	74367
120	48	ASN	GLN	3494
114	56	GLY	ALA	226501
114	116	THR	LEU	24478
40	116	ASN	PHE	47664
55	116	GLU	ARG	61979
69	1	GLU	GLU	25382
118	52	TRP	ALA	24565
113	56	ASP	GLN	21756
55	116	TRP	SER	11132
110	56	PHE	ASP	35920
115	116	ILE	ALA	2464
68	115	ASN	ASN	39552
113	105	ALA	MET	15585
114	116	LEU	ARG	15058
120	49	LYS	VAL	4874
114	40	THR	TYR	8201
112	40	MET	GLY	1069
112	107	ALA	ALA	16273
114	116	HIS	TYR	18143
112	56	CYS	GLN	1782
67	115	PHE	GLY	6298
67	114	ASN	SER	6327
113	38	HIS	ARG	920
55	114	ASP	ASP	1829
114	107	LEU	THR	3541
112	107	ARG	ASP	2133
118	118	VAL	PHE	1997
110	56	VAL	ASN	3193
117	68	TYR	ILE	3099
107	107	ALA	HIS	8955
67	114	PHE	SER	18287
49	103	GLY	LEU	1598
115	105	ASP	ALA	3394
66	115	LYS	TRP	3837
110	38	TYR	CYS	1489
116	52	GLY	SER	3875
108	52	ASP	TYR	3671
115	116	GLU	PHE	1836
108	52	ASN	PHE	1611
118	49	TYR	GLY	45
116	42	TRP	PHE	1338
114	55	PHE	THR	644
113	42	THR	ILE	77
52	118	TRP	ALA	145
68	115	GLN	TYR	42
55	114	MET	ASN	1538
113	105	PRO	GLU	474
114	42	HIS	CYS	286
114	55	HIS	ARG	638
67	115	ARG	ASN	55
50	50	PRO	LEU	150
116	68	ALA	ARG	193
113	105	ALA	LYS	108
114	116	ASN	GLU	519
110	38	THR	ILE	646
52	114	GLY	TYR	223
107	107	ARG	GLN	234
118	42	LEU	HIS	65
52	114	CYS	ILE	488
114	107	PRO	GLN	181
112	107	PHE	PRO	295
113	105	PHE	TRP	29
66	115	TRP	PHE	125
120	48	LYS	VAL	112
110	56	VAL	PRO	95
112	40	THR	GLU	190
103	48	CYS	THR	83
113	55	LYS	GLU	21
114	105	GLU	ARG	48
67	115	PRO	SER	95
108	52	ASN	GLN	61
110	55	CYS	PRO	73
48	103	TYR	TYR	62
48	103	ASN	SER	27
44	103	GLU	SER	11
114	40	GLU	PRO	19
114	56		ALA	19331
113	56		VAL	3932
114	40	HIS	ASP	4787
51	118	GLU	CYS	1790
112	55	ASP	ARG	1938
114	116	VAL	GLU	939
66	114	TRP	ASN	569
114	56	ALA		612
115	105	ALA	ARG	81
51	118	ASP		232
67	114	HIS	GLU	253
113	42	ARG		101
114	56	ASN	MET	159
113	42		ARG	11
67	114	ILE	LYS	73
119	49		ILE	10
52	105		GLU	24
114	40	TRP	MET	29
113	56	VAL		112
120	49	GLN	SER	597043
113	105	GLY	GLN	606316
112	107	SER	LYS	1389
110	56	ASN	TRP	10611
69	115	GLY	LEU	2963
114	68	ASP	HIS	3307
49	120	GLY	PRO	442856
112	40	ASP	GLN	4260
110	38	LEU	ARG	2389
115	116	GLY	PHE	8571
117	68	ALA	GLU	7197
40	116	SER	ARG	268903
114	68	THR	ALA	35904
113	56	ARG	LEU	9240
113	52	ARG	SER	2295
113	116	ARG	PHE	15533
55	114	GLY	TRP	30241
113	55	TYR	LYS	12071
108	55	ASP	LYS	3822
112	38	ALA	ASN	14804
55	116	VAL	TYR	113320
69	115	PRO	ARG	54464
110	56	THR	GLY	63326
113	55	HIS	PHE	7032
113	38	TRP	THR	6835
66	115	ARG	TYR	19931
69	115	GLY	HIS	1574
113	38	THR	GLY	1906
114	68	ALA	HIS	10725
113	56	LYS	ALA	8252
66	115	HIS	VAL	2701
50	44	MET	GLN	2327
50	103	MET	TYR	2309
66	114	VAL	ASN	2533
55	116	GLY	ILE	25023
68	115	SER	MET	12117
112	40	GLU	TYR	10506
114	68	ILE	GLY	1627
107	107	ASN	SER	6678
110	55	ALA	GLN	778
115	116	TRP	TYR	8516
113	55	GLY	ASN	2785
108	55	LEU	ASN	1729
116	68	PHE	PRO	8088
50	103	LEU	LEU	1847
103	44	TYR	ILE	541
103	44	PHE	ARG	2833
114	105	ARG	HIS	1633
112	116	GLU	PHE	8302
66	115	CYS	ALA	130
52	116	PHE	PRO	1228
120	48	THR	GLN	3402
114	105	SER	TYR	3256
108	55	MET	HIS	1360
67	114	VAL	ASN	523
108	55	ASN	ARG	765
110	55	GLU	LYS	1606
116	52	PRO	ARG	1378
114	56	MET	ARG	783
113	42	ASP	VAL	499
103	44	SER	ASP	5
66	115	PRO	LEU	163
115	116	TRP	PHE	2118
114	105	VAL	GLU	482
113	105	MET	TYR	553
114	105	VAL	ASN	2346
68	115	LEU	LYS	160
110	55	CYS	LYS	704
66	114	VAL	GLU	163
116	52	ALA	ALA	433
40	116	ARG	GLY	683
68	115	CYS	ASP	56
113	42	HIS	ASP	45
107	107	ASP	GLU	1048
119	49	PHE	PRO	38
112	55	VAL	ASP	322
55	114	CYS	ARG	490
66	114	ALA	GLU	163
119	49	GLY	GLN	40
66	115	ARG	CYS	283
118	49	MET	SER	323
69	115	MET	GLY	112
112	107	TRP	PRO	241
114	55	ALA	MET	295
120	48	THR	GLU	49
114	55	GLN	CYS	91
118	52	ALA	PHE	15
110	55	ALA	TRP	87
112	55	THR	MET	135
113	42	LEU	GLY	1
113	55	GLU	TRP	28
112	56	LYS	ILE	73
115	118	ILE	GLY	7
113	55	HIS	ILE	18
118	52	PHE	PHE	32
114	40	CYS	LEU	9
52	115	VAL	ALA	12
48	103	GLU	ASP	28
119	49	GLY	LYS	21
113	52	GLN	ASN	18
116	42	GLU	ASN	68
118	118	VAL	CYS	7
49	120	ASP	SER	28
52	105	TYR	TRP	6
114	116	ALA	VAL	109596
114	116	TYR	GLN	21186
67	115	TYR		31094
113	116	ASP	THR	5039
67	115		TYR	232
113	40	ASP	PHE	2197
114	40	ALA	PHE	2871
115	105	ILE	PHE	710
67	115		GLY	506
68	115	MET	TRP	98
66	114	HIS	GLN	2189
67	114	CYS	LYS	67
69	115	HIS	HIS	410
114	40	HIS	GLU	264
112	116	HIS	GLU	769
116	68		PHE	172
67	115	LYS	ASN	219
114	40		LYS	144
108	52	CYS	SER	257
113	55	CYS	THR	60
116	68	PHE		15
110	55	HIS	ASP	108
115	105	ASN	PHE	95
66	114	PRO	PHE	50
52	116	MET	TYR	13
110	55	ALA	TYR	315679
110	55	ASN	TYR	136434
107	116	VAL	PHE	24778
118	51	CYS	ARG	2420
113	52	THR	LEU	196066
112	116	THR	LEU	40481
112	40	ARG	TYR	18347
55	114	TRP	ASN	56455
110	56	SER	LYS	63877
107	107	GLU	ALA	34564
107	107	ALA	TRP	76381
114	107	VAL	SER	16535
50	103	LEU	CYS	6672
114	105	ALA	CYS	37476
107	116	THR	ARG	14232
49	103	THR	PHE	1453
112	56	HIS	ASP	29210
112	38	HIS	TYR	90566
55	114	THR	LEU	5301
114	56	ILE	SER	2392
114	52	ILE	ALA	296
114	116	PHE	TYR	23453
114	56	TRP	THR	4618
118	50	SER	PRO	4511
114	116	TRP	GLN	8871
110	38	PHE	PHE	9417
107	116	ILE	GLN	2076
115	116	PHE	THR	26025
67	115	SER	HIS	2673
113	116	THR	THR	1919
66	115	ARG	GLN	5491
110	38	GLY	LYS	5762
110	38	THR	ASP	17986
103	48	ARG	THR	134
115	52	GLN	LEU	15324
114	40	LEU	TYR	11619
112	56	SER	THR	5209
113	40	CYS	ALA	24760
44	103	GLN	ASN	967
112	116	PRO	LYS	1364
68	115	VAL	ARG	7309
113	116	GLY	ASN	5380
103	44	HIS	HIS	3540
69	1	PRO	HIS	1300
52	116	PHE	TYR	1605
113	42	CYS	PHE	3409
67	114	LEU	VAL	112
107	116	TYR	ARG	6431
114	116	ALA	LYS	5086
112	107	ARG	CYS	1244
113	40	ALA	GLY	5498
113	116	ASN	CYS	2069
110	38	PHE	PRO	431
112	107	VAL	ASP	1333
114	42	CYS	CYS	83
115	42	MET	VAL	516
42	118	VAL	ALA	96
113	52	TRP	ALA	965
110	56	GLN	TYR	1636
113	52	MET	THR	572
44	103	HIS	HIS	340
113	42	ASN	SER	217
118	51	CYS	GLN	308
55	116	PRO	GLY	35
113	55	GLU	ARG	665
114	107	PHE	GLN	54
118	118	LEU	TYR	5
114	55	ASP	GLN	222
108	52	VAL	GLN	78
66	115	LEU	ASN	863
52	116	LEU	ALA	224
52	115	GLY	THR	181
114	105	GLN	ILE	111
113	105	PRO	ASP	119
112	107	PHE	ILE	134
114	105	PRO	ARG	132
108	55	PHE	CYS	341
51	118	GLU	PRO	162
69	115	MET	SER	49
113	55	ILE	VAL	11
115	52	LYS	ILE	60
67	114	THR	ALA	71
112	40	ASN	LYS	65
44	44	HIS	ILE	6
108	55	VAL	TRP	108
44	103	TRP	TYR	54
114	68	SER	CYS	8
114	116	SER	HIS	3664
66	114	GLU		1161
115	105	LYS	HIS	319
115	116	GLU	GLN	782
114	40	PHE	ILE	145
67	115	GLU	ALA	113
114	68		ASN	99
52	115		PHE	63
67	115	ALA	THR	86
114	68	ASN		156
115	118	GLU		137
66	114		GLU	24
69	115		TRP	93
110	55	ASP	ILE	26
69	115	TRP		6
103	49	HIS	ILE	38
114	40	TRP	TYR	38686
118	52	TRP	THR	154039
116	52	HIS	THR	1477
113	55	SER	TYR	411338
115	52	VAL	VAL	7103
107	107	VAL	ALA	40240
113	38	TRP	PHE	15645
115	105	ASN	GLN	25653
49	120	THR	GLY	2536
107	116	ALA	ARG	32158
114	56	ALA	GLN	30118
66	114	LYS	VAL	2508
117	68	PHE	GLY	4460
113	105	SER	ASN	8853
113	116	ARG	HIS	2618
52	118	TRP	LEU	19903
40	116	ASP	ALA	665
114	56	SER	ARG	8084
112	56	ALA	LYS	23436
55	114	ASP	PRO	4345
113	56	GLN	HIS	182
110	38	CYS	SER	7450
113	56	ASP	HIS	2572
55	116	PHE	LEU	29424
114	40	CYS	THR	464
115	118	MET	LEU	3570
52	105	PHE	ALA	759
113	56	HIS	GLN	5480
114	56	HIS	LEU	5730
113	42	VAL	PHE	8032
69	115	VAL	HIS	1897
114	107	HIS	GLY	3647
40	116	GLN	SER	592
115	105	ARG	HIS	1187
66	115	TYR	CYS	2490
117	68	GLU	HIS	218
114	116	ASN	ALA	1313
113	55	LYS	HIS	806
52	105	TYR	GLY	1514
40	116	LEU	ARG	354
114	55	GLU	CYS	142
55	114	CYS	TRP	924
113	38	ARG	ARG	1589
116	68	GLU	PHE	1951
112	40	GLU	TRP	25
113	38	PRO	GLY	932
110	38	PHE	ALA	2784
107	116	GLU	GLU	2444
40	116	LYS	GLU	150
114	55	ARG	ASP	155
118	118	ILE	PHE	517
52	105	ARG	TYR	33
107	107	TRP	CYS	290
113	55	ASP	THR	614
114	116	ILE	ALA	1088
118	49	PHE	PRO	321
114	105	MET	TYR	240
107	116	TYR	ASP	410
114	68	CYS	ASP	766
52	115	PHE	ASN	571
108	55	SER	VAL	61
52	105	LEU	HIS	314
103	49	GLN	ALA	100
112	107	HIS	PRO	233
112	40	CYS	GLN	669
116	42	TRP	TRP	59
49	119	ALA	VAL	212
118	50	ARG	SER	2
114	107	CYS	VAL	181
120	49	ASP	SER	66
114	116	GLN	THR	354
113	52	CYS	ILE	210
116	68	GLU	MET	32
48	103	LEU	HIS	128
67	115	PRO	PHE	44
113	52	ASP	CYS	105
115	116	TRP	MET	80
50	118	SER	PHE	62
114	40	GLU	TRP	49
108	55	GLN	ALA	21
119	49	MET	ALA	41
49	120	GLY	TRP	29
67	114	CYS	CYS	6
115	118	GLU	SER	10
114	42		TYR	99377
114	107		ALA	10235
116	68		ALA	2287
69	1	ALA		17666
112	56		LEU	38048
68	115	ARG	SER	3410
112	55	ASP	GLN	309
112	116	ALA	ILE	10920
51	118	GLU	LYS	55
68	115	GLY	GLN	1208
115	105	GLN	ASN	179
114	42	TYR		474
114	107	ALA		931
69	1		ALA	59
116	42	GLY		80
113	38	GLN	GLY	381
117	68	HIS		267
67	114	ARG	ASP	138
112	56	HIS	PRO	56
51	118	ASP	ILE	21
112	56	LEU		227
117	68		HIS	41
112	55	LEU	ALA	28
116	68	ALA		100
52	114	ASN	SER	25
67	114	ILE	GLN	40
52	116	TRP	PRO	404086
114	52	GLY	THR	35928
116	68	TYR	PRO	16373
107	107	THR	TYR	95456
112	38	TYR	THR	33151
113	116	LYS	LEU	8942
115	42	HIS	PHE	3318
113	107	ASP	TYR	258305
114	42	GLU	TYR	77996
110	56	MET	GLY	17385
112	116	PRO	ARG	29070
107	116	PRO	ASP	736
114	105	SER	VAL	1903
110	56	GLY	TYR	14502
112	40	TYR	LYS	556
113	38	SER	TRP	31514
110	55	CYS	TYR	70996
110	38	MET	ALA	1062
114	56	GLU	LEU	3945
114	56	PHE	GLY	33631
55	114	GLU	VAL	3728
112	107	LEU	PHE	6600
110	38	GLN	PHE	3642
113	52	SER	PHE	5123
66	115	THR	ASN	5647
114	56	ASN	ASP	25060
112	40	TRP	THR	1110
55	114	ALA	GLY	14430
113	107	GLU	TRP	22191
114	56	CYS	GLY	11551
66	115	ASN	LYS	6997
112	40	MET	HIS	4048
107	116	GLU	THR	4726
110	55	ASN	PHE	7015
116	42	ASP	SER	3516
110	55	ASN	SER	3689
113	52	LYS	VAL	2628
114	105	LEU	ALA	11003
110	55	SER	HIS	9453
115	105	LYS	GLN	7014
52	114	PHE	TRP	1604
115	105	CYS	ALA	1294
114	105	LYS	HIS	1287
68	115	LEU	PRO	9577
113	52	TRP	SER	3877
110	55	PHE	ASN	581
114	55	ILE	SER	2415
107	116	TRP	GLN	880
113	40	MET	PHE	82
108	55	PRO	ASN	1965
52	116	PHE	ASN	202
66	115	LYS	MET	4432
66	115	THR	TYR	5840
112	116	THR	ASP	1437
114	116	PHE	THR	919
114	68	CYS	HIS	585
103	44	TYR	MET	1379
113	55	GLU	ASN	303
103	49	LEU	ALA	1245
114	68	ARG	LYS	590
110	56	TRP	VAL	787
66	115	ILE	TRP	1153
66	114	MET	LEU	252
113	40	CYS	PHE	133
115	116	ARG	THR	302
107	116	ARG	LYS	1011
110	56	VAL	CYS	14
118	51	SER	VAL	448
116	52	GLY	HIS	77
55	114	MET	VAL	566
115	52	ASN	TYR	566
114	40	GLY	GLU	1288
113	55	VAL	ASN	354
115	42	GLY	VAL	69
103	48	VAL	GLN	270
52	116	PHE	GLY	478
112	56	LEU	HIS	704
114	52	LYS	ARG	784
40	116	GLU	TRP	710
114	68	TRP	LEU	756
113	56	HIS	PHE	150
69	115	GLY	PHE	847
114	55	SER	THR	464
108	55	ALA	LEU	268
113	55	GLY	ILE	182
113	52	ALA	CYS	52
110	38	LYS	VAL	139
49	103	THR	SER	21
118	42	ILE	PHE	112
68	115	TYR	PRO	466
118	52	VAL	THR	165
113	52	GLU	CYS	18
108	52	HIS	GLY	3
115	42	LYS	SER	6
113	40	HIS	PRO	11
113	116		SER	4157
113	56		LEU	12448
68	115	LYS	ARG	684
68	115	ASP	SER	903
112	38	ASP	LYS	1369
115	52		HIS	10
108	52	HIS	MET	377
40	116	HIS		955
40	116		LEU	172
113	116	SER		231
67	114	LYS		83
115	52	HIS		33
113	56	LEU		102
112	38	HIS	GLU	176
40	116		HIS	6
108	55	GLU	TRP	52
67	114		LYS	24
112	55	LEU	GLY	11
68	115	ALA	LEU	207673
114	52	VAL	LEU	142457
114	52	GLY	LEU	1263630
112	116	ARG	TRP	43231
113	40	PRO	SER	32122
115	118	HIS	PHE	40309
117	68	VAL	HIS	19597
66	115	GLU	PRO	57785
112	55	TRP	TYR	156174
112	40	TRP	SER	33544
115	105	HIS	CYS	2125
114	42	VAL	CYS	626
113	40	SER	GLY	12974
110	38	GLY	SER	56633
110	56	TRP	GLY	36397
107	116	THR	PRO	11645
40	116	ASN	LEU	115356
112	107	PRO	PHE	7085
114	116	ALA	TRP	150805
112	116	SER	ASN	3063
114	107	SER	TRP	45771
66	114	ASN	VAL	11629
113	56	GLU	GLN	4497
112	40	VAL	SER	34746
114	107	SER	GLY	11148
115	52	ALA	ILE	843
118	52	ARG	LEU	6558
112	107	LYS	ALA	4103
114	105	ASN	ASN	2121
116	42	VAL	PHE	4797
68	115	GLY	LYS	665
55	116	PHE	ARG	15147
67	114	HIS	LEU	2930
113	116	THR	GLN	3141
114	68	HIS	ALA	30296
113	52	ASP	ARG	17123
110	38	PRO	SER	13419
114	55	TRP	HIS	7902
112	56	ARG	ILE	381
112	40	GLU	ALA	55994
112	40	HIS	LEU	279
103	48	PHE	HIS	2530
113	38	PHE	ARG	1977
114	107	LEU	ALA	8100
112	107	ASN	SER	16738
116	52	ILE	SER	351
103	44	PHE	ASP	32
55	114	PHE	ARG	2386
114	107	ALA	ILE	710
116	42	GLU	PHE	9572
112	38	CYS	ALA	979
110	56	GLU	TYR	2282
55	114	GLN	SER	2656
40	116	TYR	GLY	1488
66	115	ALA	HIS	2417
115	42	MET	ILE	607
110	38	LYS	ALA	1049
115	42	PHE	TRP	1500
116	42	ARG	PHE	2178
66	115	ILE	CYS	795
110	38	PRO	CYS	790
116	52	GLN	TYR	917
115	118	LEU	LEU	2135
112	55	ARG	CYS	375
112	107	SER	ASP	4653
112	107	VAL	HIS	3167
114	56	ILE	THR	760
107	116	PHE	PHE	4235
115	52	ILE	ALA	1152
113	107	THR	GLN	100
120	48	LYS	GLY	707
68	115	PHE	PRO	68
55	114	GLN	TYR	1332
49	119	GLY	CYS	1010
52	114	PRO	GLY	16
114	56	LYS	SER	1174
112	56	MET	THR	468
52	114	PHE	PHE	353
114	55	TYR	ALA	202
114	42	ASP	SER	177
114	68	CYS	SER	330
69	115	LYS	TRP	60
103	48	ASP	THR	224
110	55	ASN	MET	70
116	68	HIS	ILE	106
113	55	ASN	GLU	91
115	52	LYS	PRO	29
67	114	ILE	ILE	200
108	52	TRP	LYS	8
116	68	LEU	TYR	51
52	116	ILE	PHE	7
115	116	THR	ASP	232
118	52	ARG	PHE	68
114	56	ILE	ILE	96
110	56	ILE	HIS	405
67	114	ASN	HIS	312
115	118	LEU	GLY	31
115	118	ASP	SER	18
113	55	SER	ALA	47
52	115	VAL	TRP	18
107	107	TYR	PRO	108
114	55	THR	TRP	104
115	52	VAL	HIS	47
112	56	GLY	CYS	20
103	48	LEU	LEU	12
114	42	GLY	ASN	237
114	42	CYS	ASN	10
114	52	MET	CYS	5
49	103	GLN	SER	3
113	55	ILE	GLU	11
108	55	PHE	ALA	18
114	68	GLY		1723
114	56		ASN	3795
68	115	ARG		225
67	114	LEU		135
107	107		HIS	259
113	52		ILE	1485
114	116	ASN	PHE	4756
113	40	LEU	GLY	3515
114	68		GLY	2847
113	116	ILE	GLY	3068
114	42	TRP	LEU	3872
107	107	HIS		283
49	120		GLN	1356
67	114		LEU	249
108	52	CYS	PRO	84
115	116	ASP	CYS	197
68	115		ARG	261
113	107	ASN	GLU	361
113	52	ILE		66
52	114	SER	GLN	66
114	56	ASN		103
55	114	ARG	THR	156684
118	51	TRP	MET	11864
113	116	TYR	VAL	233163
114	42	ASP	TYR	143359
116	68	PHE	ALA	9494
112	40	TYR	TYR	95523
115	52	MET	SER	8965
114	55	THR	PHE	6051
113	56	GLY	GLN	27654
112	107	PRO	TRP	44539
113	38	SER	ASP	25505
114	116	SER	TYR	46681
113	116	MET	LEU	5146
110	56	ASN	GLN	4681
115	105	MET	TYR	14463
69	115	PRO	HIS	82849
113	52	GLN	LEU	54574
116	68	THR	GLU	6376
116	42	THR	TYR	28080
112	107	LYS	PHE	1901
107	116	ARG	GLN	5166
114	107	VAL	PHE	6412
112	55	TRP	PHE	5704
112	38	HIS	ASP	10779
113	105	HIS	LEU	4848
112	56	PHE	LYS	15195
113	38	ARG	ASP	11684
44	44	ARG	LEU	1028
112	107	VAL	LEU	2865
108	52	GLN	PRO	487
107	107	SER	HIS	8355
115	52	GLY	SER	2672
55	116	ARG	ASN	5219
103	48	PHE	PRO	27
114	116	CYS	TRP	10770
52	105	CYS	SER	1910
113	116	MET	ILE	1291
110	38	ASN	THR	3067
113	107	LEU	HIS	3381
66	115	SER	ASP	3196
115	116	MET	ASP	9217
117	68	PRO	VAL	1963
114	68	LYS	GLU	5677
112	107	ASN	ASN	568
112	56	VAL	ILE	215
52	105	SER	LYS	85
118	50	ALA	PRO	1240
52	114	CYS	VAL	490
114	56	GLN	ILE	140
114	55	ARG	CYS	217
114	42	TYR	ILE	469
112	40	PHE	PHE	557
118	42	ILE	TYR	387
52	118	GLY	PHE	2729
112	116	MET	CYS	223
103	50	MET	PRO	95
112	107	CYS	ASP	513
55	116	GLN	GLN	251
48	103	ARG	MET	32
118	51	PHE	ARG	1159
103	49	LYS	PRO	99
103	48	LEU	ARG	46
118	51	THR	GLN	83
112	40	ARG	ARG	780
52	116	ILE	VAL	4
49	103	ASP	PHE	350
103	48	SER	MET	38
115	42	LYS	ILE	10
52	118	GLU	PHE	126
110	55	TRP	TRP	48
67	115	ARG	LEU	66
115	116	LYS	ASP	55
114	55	TRP	MET	206
114	105	GLN	GLU	193
114	42	TYR	VAL	178
114	55	LEU	GLY	6
44	103	GLN	GLU	89
52	115	GLN	PRO	51
114	55	ASN	ILE	19
118	51	ALA	MET	1
114	55	MET	ILE	4
69	115	TRP	MET	3
112	40	GLN	LEU	25
115	52	GLY	CYS	18
52	105	THR	MET	6
110	55	PHE	ILE	34
44	44	HIS	CYS	18
108	55	TRP	VAL	14
108	55	LEU		462
112	38		HIS	20343
50	50		PRO	3602
69	115	ASP		12337
40	116	VAL	PHE	1320
113	42		TRP	586
114	40	LEU	PRO	47
108	52	ASP		249
114	52	ARG	PRO	588
67	114	GLU	ASN	230
50	50	PRO		57
69	115		ASP	87
113	38	PHE	GLN	170
108	55	TYR	MET	162
108	55		LEU	175
118	52	TRP	ASP	91
40	116	MET	THR	46
112	38	HIS		3
113	42	TRP		101
118	118	THR		6
44	44	TRP	GLN	40
114	42	ASP	ARG	10
68	115	GLN	MET	23
115	105	SER	PRO	18
120	48	GLN	GLN	2814954
103	48	TYR	GLN	3013094
107	107	HIS	ALA	20310
107	107	GLY	TYR	529053
115	52	MET	THR	26421
112	38	SER	ARG	5238
112	116	ASN	SER	3338
40	116	GLN	ARG	3133
110	38	ASP	SER	21980
113	56	ASP	GLY	132103
55	116	TYR	SER	10239
110	56	GLY	GLN	34469
114	40	TRP	PHE	2699
107	107	LYS	ASP	778
114	42	ILE	PHE	5511
112	116	LEU	VAL	40834
55	116	ARG	ALA	10923
55	116	GLY	ALA	6110
114	52	PHE	THR	3267
114	116	CYS	TYR	8363
114	105	ASP	MET	13660
117	68	HIS	ALA	51776
113	40	TRP	PHE	1329
113	56	THR	TYR	3557
113	40	THR	THR	1490
107	107	HIS	LEU	3555
112	40	HIS	ARG	345
112	55	THR	LYS	2864
112	40	LEU	THR	1988
113	105	HIS	SER	10469
52	114	PHE	THR	1711
112	107	GLN	HIS	1307
66	115	ALA	TYR	4203
114	56	PHE	LYS	13301
115	52	ASP	THR	1467
114	68	THR	HIS	2738
117	68	CYS	ALA	6059
55	116	ILE	SER	6845
107	116	LYS	ILE	2584
107	107	THR	GLY	4073
108	52	GLU	SER	1590
112	116	ARG	LYS	984
113	52	PRO	TYR	1467
112	107	SER	CYS	2182
112	55	CYS	HIS	830
113	42	CYS	HIS	1252
108	52	LYS	PHE	1481
114	52	PHE	PHE	1405
108	52	THR	MET	679
113	55	ASN	LEU	316
112	40	ASN	VAL	1133
114	55	TYR	TRP	317
66	115	SER	TRP	2988
40	116	LEU	ILE	186
113	38	SER	LYS	1708
115	105	CYS	MET	1975
49	103	ALA	SER	2361
112	107	GLN	CYS	369
115	42	LEU	SER	313
115	116	SER	ASN	1522
113	52	TRP	ILE	885
110	38	ASN	GLY	736
117	68	MET	PHE	476
108	55	GLY	ASP	1146
115	42	ALA	VAL	16
40	116	PHE	GLY	382
114	107	PRO	ILE	332
115	116	THR	CYS	293
114	105	ALA	PRO	207
116	52	ILE	PHE	232
67	114	THR	ASP	120
113	107	TYR	MET	131
115	42	ASP	ILE	65
115	52	PRO	CYS	45
115	52	TYR	CYS	82
114	40	HIS	PRO	40
44	44	HIS	MET	15
52	105	VAL	CYS	32
114	52	MET	ILE	67
114	105	PRO	TRP	78
52	116	GLN	TYR	30
52	114	PRO	TYR	20
113	52	LYS	CYS	18
118	49	SER	VAL	91
120	49	ARG	LYS	5
103	49	TYR	LYS	20
114	68	ASN	ASN	22
115	42	VAL	ASP	43
115	42	VAL		83
113	107		HIS	11439
113	40	ASN	ASN	72526
113	40	ASP	GLU	241
52	114	TYR	VAL	635
115	105	LYS	LEU	477
115	52	TYR		166
118	52		VAL	189
113	40	TRP	MET	15
115	52		TYR	476
113	107	HIS		162
115	42		VAL	136
112	55	GLY	ALA	75
42	118	LEU	VAL	75
116	52	TRP		6
113	42	TRP	ASP	68
114	56		ILE	197
114	56	ILE		48
116	42	TYR	ASP	2
49	103	GLY	HIS	69238
114	40	VAL	SER	25719
114	68	TYR	HIS	12095
112	107	ASN	ARG	14133
48	103	LYS	CYS	5541
110	38	TRP	TYR	107790
114	40	GLU	CYS	3852
114	40	THR	ASN	28398
67	114	TYR	PHE	227762
118	42	TRP	THR	226
114	116	THR	TRP	28844
108	52	ASN	ARG	4905
113	55	ASP	PHE	21423
67	114	HIS	PHE	2991
113	116	GLY	ALA	9654
110	38	ASN	ALA	2903
66	114	SER	ARG	4314
69	115	GLY	MET	469
66	115	LEU	PRO	9246
40	116	ARG	TRP	2327
110	38	ARG	TRP	21219
114	56	HIS	ILE	223
114	40	ASN	HIS	8862
110	56	ARG	ASN	2974
67	115	ASN	ASN	1447
115	52	LEU	VAL	20995
67	115	SER	ALA	2396
114	56	ASN	SER	4691
52	118	TRP	THR	270
40	116	ALA	GLY	6691
68	115	ARG	ARG	1102
49	103	ALA	TRP	133
66	114	VAL	THR	3993
113	105	CYS	GLN	37665
66	114	SER	GLN	2253
112	55	SER	ASN	1641
117	68	PHE	HIS	3704
113	105	THR	LEU	8644
113	116	CYS	SER	959
108	55	GLN	ASN	579
107	116	ILE	PHE	9241
49	120	ARG	SER	494
114	55	VAL	THR	137
116	68	GLU	SER	1153
116	42	ASN	HIS	1332
113	52	LYS	ARG	1284
117	68	ASN	PHE	1109
110	38	MET	CYS	246
67	115	PHE	LYS	417
69	115	SER	HIS	1510
112	40	GLU	GLN	1154
118	118	MET	PHE	3356
117	68	CYS	ASP	886
49	119	TRP	GLY	804
114	116	HIS	LYS	598
112	38	MET	ALA	556
118	52	ARG	TYR	54
67	114	LEU	PHE	629
114	55	PRO	ASP	690
114	107	ASN	ASN	238
55	116	CYS	GLN	149
69	1	ASN	ASN	204
113	116	GLN	GLU	280
108	52	TYR	TRP	11
113	55	MET	LYS	242
114	105	CYS	ILE	45
114	105	THR	LYS	124
110	38	ILE	GLN	218
110	38	ASN	LYS	538
103	44	HIS	ASN	55
103	48	HIS	VAL	93
113	52	PRO	GLY	9
115	52	GLY	LYS	36
113	105	MET	PHE	67
118	52	ILE	THR	22
52	115	GLY	GLN	129
113	56	ASN	PRO	122
117	68	GLY	ARG	30
118	52	ASP	THR	6
52	116	HIS	CYS	15
112	40	MET	LEU	17
118	51	MET	ASN	40
52	116	ALA	TYR	23
108	55	MET	CYS	80
113	40	PRO		39
113	116	GLU	VAL	17347
55	114	GLY		8230
55	114		GLY	216
66	115	PHE	MET	2087
66	114	VAL		460
108	55	THR	LEU	245
114	40	VAL	THR	1538
66	115	HIS	MET	3291
107	116	ARG	MET	884
67	114	ARG	ALA	74
66	114		VAL	91
66	114	THR	MET	148
52	118	TYR		219
66	114	PRO	GLY	47
113	40	THR	GLU	209
116	42	HIS	ASP	43
49	103	GLU		16
119	49			22
113	40		PRO	22
116	42	ASP	PHE	284696
114	55	ALA	TYR	829599
66	115	ASN	PRO	650617
112	116	LYS	TRP	12458
108	52	ASP	LEU	241155
114	116	ASP	TRP	27548
113	52	GLY	ARG	29167
55	116	THR	VAL	18941
112	56	ARG	ALA	34842
55	114	TRP	TYR	53229
112	56	GLY	THR	5547
110	56	ASN	ASP	31430
112	40	ARG	THR	2051
113	56	TYR	LEU	94744
117	68	ARG	GLU	6183
114	56	SER	TYR	3871
67	114	PHE	TRP	4633
114	40	TYR	ILE	937
66	115	ASN	GLY	103362
115	116	ALA	ALA	1019
113	56	GLN	ALA	11165
113	116	GLN	PHE	2970
55	116	ASN	VAL	31929
66	115	HIS	GLN	1802
108	55	LYS	TYR	151744
113	105	GLN	GLY	1498
114	116	HIS	HIS	2051
113	105	LYS	TYR	413
112	107	LEU	ALA	19607
120	48	LEU	ASN	376
112	116	HIS	LEU	24405
114	56	LEU	GLN	3470
107	116	ASP	CYS	6995
112	40	VAL	LYS	114
51	118	ASP	PHE	37640
113	116	ILE	PRO	3723
112	38	VAL	CYS	595
66	115	LYS	ARG	6075
40	116	ASN	LYS	6315
114	105	ARG	LEU	5800
112	38	VAL	GLN	529
113	116	ALA	ALA	2795
120	49	THR	ALA	5208
113	38	ALA	GLY	1143
66	115	ALA	VAL	1112
113	56	CYS	LEU	2106
115	116	CYS	ARG	2549
110	55	VAL	THR	253
113	107	PHE	ILE	179
115	116	HIS	TYR	5150
115	116	ASN	ILE	1405
112	107	ILE	ASP	1678
113	55	GLN	HIS	849
113	55	ALA	SER	5404
66	114	GLY	LYS	753
113	107	CYS	ASP	456
55	114	ARG	HIS	10068
115	116	ASN	LYS	253
119	49	GLY	HIS	140
52	115	PHE	SER	852
120	48	TYR	LYS	483
120	48	THR	ARG	59
118	51	TRP	TYR	1264
112	56	SER	MET	526
66	115	THR	GLU	948
112	116	GLN	HIS	678
66	114	ALA	HIS	888
112	107	LEU	ASN	419
66	114	LEU	THR	2741
50	44	PRO	MET	41
115	42	SER	CYS	137
120	49	LYS	LEU	51
55	116	HIS	ASP	414
40	116	GLN	MET	36
114	105	HIS	ASP	133
110	55	ILE	LEU	83
113	52	LYS	GLU	7
118	51	HIS	ARG	62
115	52	GLY	HIS	40
114	107	LYS	ASP	306
110	38	HIS	CYS	333
117	68	CYS	LYS	155
108	55	ALA	PRO	12
115	118	ILE	VAL	111
120	49	PRO	ARG	74
103	49	SER	ASP	17
120	49	TRP	SER	14
115	118	ALA	TYR	40
49	103	GLN	PHE	51
118	52	LYS	VAL	8
118	49	THR	ASP	1
55	116	GLN	THR	57
114	52	ASP		199
112A	38		PHE	285980
113	105		HIS	10747
66	115	HIS	ARG	4870
66	114	GLY	GLY	9192
110	56		HIS	2566
113	42	GLY		402
114	40	ARG	ASP	5764
66	114	TRP	LEU	299
115	105	PHE	ARG	1245
115	105	GLU	GLY	598
115	105	THR	GLY	1227
68	115	THR	VAL	1265
112	40		TRP	157
66	114	TRP	ILE	101
67	115	GLY	PRO	221
67	115	ASN	TRP	285
113	105	HIS		35
42	118	LEU	ILE	56
113	38	LYS	GLN	64
67	114	VAL	HIS	63
120	49		LEU	54
112	40	TRP		17
113	42		GLY	5
110	56	HIS		84
114	40	CYS	LYS	10
114	42	TRP	PRO	5
66	114	TYR	PRO	364618
112	38	ARG	TYR	155198
107	116	GLU	TRP	92284
69	1	ALA	GLN	76267
117	68	SER	PRO	105371
114	107	VAL	GLU	1885
113	105	ASN	MET	20688
110	56	GLU	ASP	32512
113	107	GLU	PHE	2318
113	42	ARG	THR	12
55	116	THR	CYS	684
113	116	ASP	PHE	30096
40	116	HIS	ASP	10556
48	103	GLU	PHE	4139
114	107	THR	CYS	911
103	49	SER	ALA	10712
113	116	VAL	ALA	1783
[truncated: 24,890 more rows]

## Sheet: paired_ab_ngs_residues_in_conta
	imgt_light	residue_heavy	residue_light	count
52	118	TRP	PHE	6359627
40	116	GLY	TRP	152331
114	105	VAL	GLN	109706
55	116	SER	GLY	29684
114	105	TYR	LEU	33264
118	51	CYS	MET	249
108	52	ASN	LEU	167120
114	40	ASP	GLN	3020
52	115	TRP	TRP	83316
113	40	GLN	GLN	796
107	116	PHE	SER	1133
40	116	ALA	TYR	18550
107	107	ASP	SER	136864
113	105	ALA	GLN	144009
49	120	ARG	PRO	10259
112	40	SER	LYS	249
113	52	MET	LEU	28379
113	40	TYR	PHE	6428
55	114	ALA	ALA	8374
67	115	ASP	ARG	582
114	56	GLN	ASN	745
114	68	LYS	PRO	9939
66	115	PHE	ASN	5367
107	116	THR	HIS	2340
55	116	ILE	GLN	8435
113	116	PHE	GLN	2062
118	52	LEU	LEU	6297
118	51	LEU	VAL	707
114	40	PRO	LYS	96
112	38	VAL	HIS	3363
110	38	TRP	HIS	3956
110	38	ASP	ARG	2863
112	107	THR	ARG	20615
114	40	LEU	ASP	4622
112	55	GLU	THR	223
114	42	LYS	PHE	2794
113	52	TYR	TYR	12720
114	107	TRP	HIS	10104
110	56	MET	SER	2418
114	40	GLN	ARG	220
113	107	PRO	HIS	3451
66	115	LYS	ALA	9060
112	56	LYS	GLY	15236
66	114	ALA	GLN	712
113	55	PRO	ARG	713
68	115	GLN	PRO	647
114	56	PHE	MET	307
114	55	ARG	GLN	148
113	52	TYR	ALA	6363
55	116	ALA	MET	658
66	114	GLN	ILE	1326
113	42	ASP	TRP	247
113	40	TRP	VAL	1434
119	49	ASP	PRO	484
66	114	GLU	ILE	2040
114	107	TRP	CYS	2246
55	116	GLN	GLU	24
107	107	THR	ILE	195
103	48	SER	ARG	207
118	42	TRP	VAL	2061
42	118	ILE	CYS	482
66	114	SER	CYS	43
113	40	ALA	VAL	927
115	116	LYS	THR	71
110	38	CYS	ARG	635
68	115	ARG	LYS	105
55	114	HIS	ILE	1740
112	107	GLU	ASN	218
114	40	TRP	PRO	45
110	55	ASN	CYS	228
113	105	MET	ASN	413
113	52	ASN	GLN	73
112	107	GLY	GLN	268
114	42	TYR	ASN	269
115	42	ALA	ILE	53
113	55	GLY	GLU	177
110	55	ILE	CYS	220
118	42	THR	LEU	27
52	105	PHE	TYR	122
116	52	GLU	LYS	9
114	42	ARG	TRP	29
118	42	GLY	HIS	87
50	103	PRO	GLU	2
114	40	PHE	LEU	76
116	42	ALA	ILE	83
118	51	TYR	ASN	84
113	52	ALA	GLN	66
113	40	ASN	TRP	13
114	42	ASP	ALA	1
115	118	PHE	GLU	26
112	38		ASN	58862
68	115	ALA		17225
112	56	LEU	SER	10577
113	116	MET	GLU	207
68	115		ALA	253
67	114	ALA	PRO	118
112	38	ASN		11
115	105	GLN	LEU	535
113	105		PRO	31
116	42	TRP	ILE	17
116	42	GLN	ILE	40
52	114	HIS	SER	184
51	118	LYS		8
113	105	PRO		47
110	56	GLY	GLY	193831
110	56	LEU	ASP	61549
66	115	ASN	SER	117631
66	114	TYR	ASN	214118
107	107	TYR	LYS	606
113	116	SER	TRP	81281
107	116	LEU	TRP	53632
55	114	LYS	TRP	827
107	107	GLY	ALA	79652
110	38	VAL	TYR	249633
113	56	PRO	ARG	7494
114	40	CYS	ASP	1680
113	40	ASP	SER	92831
114	116	SER	PHE	16663
112	116	PHE	TYR	29124
112	56	ASP	GLN	10244
113	105	VAL	HIS	2722
115	116	ALA	PHE	6629
40	116	ASN	ALA	10539
114	56	GLN	GLN	2797
55	114	LEU	HIS	5847
44	44	LEU	GLN	20767
116	52	ASP	TYR	52935
55	114	TRP	ILE	7775
66	115	LEU	GLY	1650
112	107	VAL	VAL	952
113	107	ILE	ARG	4204
69	115	VAL	GLY	4578
112	107	TRP	LEU	2976
55	116	PHE	PRO	9759
115	116	VAL	MET	1285
50	50	ILE	PRO	3117
117	68	LEU	SER	2681
48	103	LYS	LEU	1293
114	68	ARG	PHE	3154
66	115	GLN	TRP	297
113	42	THR	LEU	2163
113	56	CYS	TRP	4119
114	116	ASP	GLU	701
113	55	TRP	THR	222
118	49	GLY	SER	1241
114	56	ILE	GLN	1964
114	56	LYS	ALA	4285
66	115	MET	PRO	3918
67	115	CYS	GLY	1198
52	116	LEU	ARG	667
110	56	TRP	ILE	140
110	38	GLU	LYS	2127
113	52	SER	ALA	1790
68	115	ILE	PHE	290
118	52	LEU	VAL	321
113	52	LEU	ALA	600
112	107	PHE	ASP	1279
118	50	MET	PRO	3379
115	42	TYR	LEU	15476
114	68	PRO	LEU	1024
52	114	CYS	ARG	661
113	55	ALA	ASN	815
69	115	VAL	ILE	507
114	116	LYS	THR	179
110	55	ASP	ASN	864
103	48	ALA	LYS	44
114	52	GLU	ILE	395
113	42	GLN	LEU	1046
113	55	TRP	VAL	33
55	114	PRO	ASP	61
114	107	ILE	PRO	131
113	107	GLN	PRO	124
112	56	LYS	PHE	136
113	38	PHE	ILE	289
118	49	MET	VAL	35
118	52	MET	PHE	29
116	42	GLU	CYS	194
112	55	CYS	THR	54
115	105	GLN	ALA	649
115	42	TYR	THR	6
108	55	GLN	GLU	22
103	49	CYS	SER	131
120	49	LYS	PHE	78
120	48	TYR	SER	28
115	52	ILE	HIS	72
113	105	PHE	ASP	35
113	40	CYS	TRP	17
52	115	ALA	ASP	37
112	55	GLU	ALA	7
40	116	TRP	GLU	6
112	40	PRO	TRP	32
52	116	ILE	GLN	10
113	105	ILE	GLU	107
118	51	ASN	LYS	81
115	118	ASN	ILE	31
120	48	GLN		2582
114	40		ALA	52790
120	48		GLN	48184
113	56		TYR	5449
112A	107		VAL	22666
114	116	PRO	SER	5047
52	116		PRO	212
115	105	GLU	GLN	20024
113	40	PRO	THR	1471
110	56	THR	PHE	545
113	116	PRO	GLN	1733
113	56	TYR		1231
114	40	ALA		156
103	49	ALA	SER	20
50	50	PHE	ALA	8
67	115		TRP	88
67	114	TYR	PRO	799083
118	51	TRP	ILE	37122
112	56	ARG	ASP	59191
113	105	SER	LEU	19400
114	68	PRO	GLU	62156
107	116	LEU	PHE	21042
114	68	TYR	PHE	14533
55	116	HIS	ILE	4850
107	116	HIS	PRO	16487
110	38	TYR	SER	32208
114	68	THR	GLU	24233
66	115	LYS	LEU	12885
107	107	GLN	SER	13311
112	55	GLN	TYR	72686
112	56	TRP	ALA	22842
110	55	VAL	PHE	12696
116	68	ASP	TYR	8474
110	55	GLU	SER	4224
55	116	ASN	GLN	3916
113	107	LYS	TYR	30830
114	116	HIS	PHE	7285
113	107	LEU	ARG	10520
112	38	HIS	TRP	10331
113	38	TRP	ASP	13895
112	40	THR	TYR	21903
114	107	LEU	LEU	1981
116	52	HIS	VAL	3422
42	118	GLY	PHE	1443
107	116	ASN	PRO	5250
49	120	LYS	PRO	235
107	107	GLN	ALA	12157
55	116	LEU	SER	4916
50	103	ILE	TYR	2922
44	103	GLU	TYR	2305
66	114	VAL	TRP	1685
113	55	PHE	HIS	2867
115	42	LEU	CYS	679
117	68	GLY	PHE	441
107	116	THR	GLN	3934
114	116	SER	LYS	1592
112	55	ASN	ASN	718
113	56	GLY	PHE	1309
112	116	HIS	LYS	583
107	107	LEU	ASN	563
115	52	MET	ALA	5190
116	42	HIS	HIS	968
114	107	ASP	ILE	182
112	56	ARG	THR	2512
69	115	LEU	ALA	672
103	44	ILE	GLN	291
118	52	TYR	ARG	281
107	116	GLU	MET	1343
117	68	LYS	ASP	325
113	55	ARG	GLN	552
113	55	HIS	CYS	201
114	116	ASP	LYS	1080
67	115	ASP	HIS	386
120	48	GLU	ALA	152
42	118	VAL	GLY	275
68	115	LYS	GLN	298
115	52	MET	GLN	233
69	115	ASN	GLN	183
55	116	HIS	GLN	1243
112	116	CYS	ASN	318
108	52	LEU	GLY	33
108	55	ARG	ILE	125
112	40	HIS	ILE	126
113	105	ILE	ILE	182
52	116	PHE	ASP	35
113	40	GLU	GLU	108
113	52	LYS	ASN	22
112	107	ILE	GLU	78
113	105	ARG	ASP	115
116	52	ARG	TRP	1
112	40	ARG	LEU	143
107	107	GLN	MET	28
118	49	TRP	MET	16
69	1	ASN	HIS	29
113	55	GLU	LEU	41
49	120	GLU	LEU	38
114	105	GLU	PRO	9
112	56		GLU	127289
113	56		GLN	8387
50	44		GLN	3406
112	116	GLY	THR	3813
115	116	LEU	CYS	2619
112	56	GLU		103
115	118	ILE	LYS	2
112	55	ALA	ARG	1205
110	56	PRO	PRO	55
114	40	ARG	ARG	288
107	116	TRP	MET	282
114	116	PRO	MET	664
113	42		GLN	24
114	42	ALA	GLN	24
110	56	PRO	CYS	13
52	116		SER	55
115	105	GLN	LYS	28
120	49		TYR	2
113	56	GLN		32
113	42	GLN		17
52	105		VAL	9
69	1	TRP		25
52	115	TRP	PRO	2638573
117	68	TYR	ALA	592940
110	38	ALA	SER	19051
116	52	TYR	THR	2386
107	116	GLU	LEU	67789
110	56	GLN	ASP	25518
110	38	TYR	THR	16583
112	40	GLY	SER	115803
115	52	HIS	ARG	2465
55	114	TRP	THR	109698
114	56	GLY	ASN	13379
66	115	ASN	VAL	22534
112	40	GLY	ASP	21945
114	52	PRO	VAL	9510
113	116	ILE	TRP	9621
115	105	ALA	GLN	51500
113	116	ASP	PRO	46029
112	116	ASP	PRO	14485
113	40	ASP	HIS	47807
114	55	ALA	LYS	8972
112	116	TRP	TRP	28751
107	107	ASP	THR	39750
114	105	GLY	TYR	24980
108	55	SER	PHE	22342
68	115	VAL	ASN	7842
67	114	ASP	SER	3115
69	1	VAL	ASP	19675
115	52	LEU	PHE	7131
107	116	GLY	GLN	16415
116	52	MET	LEU	3971
114	105	CYS	TYR	819
115	118	PHE	SER	1620
119	49	CYS	PRO	274
112	40	CYS	CYS	1533
117	68	ILE	HIS	5754
114	40	ALA	THR	6391
50	103	PHE	SER	66
113	107	HIS	TRP	21520
112	38	ARG	GLY	1247
110	38	GLN	ASP	5564
114	56	THR	LEU	7839
113	42	TYR	SER	1045
115	42	MET	SER	488
110	56	VAL	ARG	11193
55	114	ASP	PHE	1149
52	115	PHE	LEU	944
40	116	PHE	ARG	504
55	114	MET	ALA	788
108	55	ARG	GLN	1308
110	38	ALA	GLY	1649
115	116	GLN	LEU	3415
113	56	PRO	VAL	1089
114	105	LYS	ARG	15
115	116	GLN	THR	176
67	114	CYS	ILE	186
112	38	CYS	PHE	2552
114	40	ILE	GLN	1055
110	55	GLU	MET	63
118	51	TRP	CYS	92
52	116	PRO	GLU	2
113	55	GLU	CYS	282
69	115	ASN	ILE	372
108	55	GLU	ASP	560
52	116	TYR	THR	444
113	52	CYS	MET	249
67	114	GLU	SER	437
49	120	GLY	PHE	152
114	68	ASN	THR	370
52	116	HIS	TYR	159
115	52	ILE	GLY	118
112	38	TRP	GLU	163
118	42	LYS	TYR	206
117	68	THR	ARG	89
66	115	MET	TYR	198
115	42	TYR	CYS	178
107	107	PRO	PRO	117
114	56	VAL	PRO	62
113	56	GLY	PRO	341
118	52	GLN	ARG	18
110	55	LEU	MET	163
113	105	SER	PRO	41
114	55	VAL	ALA	113
114	68	VAL	MET	90
114	107	TRP	MET	30
113	42	THR	ASP	50
114	42	VAL	ILE	80
52	116	ASN	PRO	1
114	52	CYS	HIS	22
110	38		TRP	37846
114	116	ALA	GLN	12191
107	116	PRO	SER	2666
107	116	ARG	HIS	4412
44	44	LEU	LYS	252
115	116		GLY	1818
42	118	MET	LEU	929
112	38	HIS	ILE	236
52	114	LEU		206
112	38	ILE	PRO	1316
117	68	ILE		699
66	114	ILE	MET	77
108	52	ASP	HIS	59
115	116	GLY		83
115	105	THR	THR	227
52	114		LEU	155
110	55	LYS	ILE	4
113	56	CYS		71
44	103	ARG	CYS	29
113	55	GLY	TYR	801345
114	56	VAL	GLY	31014
114	107	VAL	TYR	78175
66	114	ALA	PRO	6693
114	107	PHE	TYR	79531
40	116	SER	VAL	312419
69	115	PRO	THR	187939
66	115	ASP	ALA	14762
112	116	ARG	VAL	34309
114	116	TYR	PRO	85462
117	68	ILE	GLU	92503
114	40	PRO	GLN	2973
115	116	GLY	ILE	5872
110	38	GLY	VAL	1671
55	116	LEU	PHE	22838
114	68	GLY	GLY	19110
107	116	SER	VAL	47250
103	49	TYR	GLY	73053
115	116	ILE	GLY	11792
113	56	ALA	LEU	9747
115	105	VAL	THR	1007
113	40	TRP	ALA	117656
66	115	GLY	HIS	9389
117	68	LEU	GLN	37047
40	116	THR	GLN	5127
120	48	ILE	GLN	820
117	68	HIS	PRO	62802
112	38	GLN	PHE	3309
67	114	ASN	ALA	987
55	114	TRP	GLN	6150
114	107	MET	TRP	3503
114	116	ASN	THR	707
108	52	VAL	MET	999
113	42	TYR	LEU	17203
116	68	VAL	GLU	9560
113	105	GLU	ALA	6335
113	38	TRP	LEU	8702
114	105	TYR	VAL	8653
113	38	TYR	ILE	2674
114	40	PHE	VAL	990
113	38	GLU	PHE	5644
113	38	ILE	LEU	1365
110	55	ILE	ASN	547
115	105	PHE	ILE	4667
116	42	ASN	TRP	106
113	38	CYS	THR	1148
114	40	MET	ASP	781
48	103	PRO	PHE	129
40	116	ALA	GLU	1464
114	56	PRO	PHE	781
103	48	HIS	ILE	162
114	52	CYS	ALA	172
116	52	HIS	MET	234
107	107	PHE	PHE	1330
108	55	ARG	TRP	168
42	118	ILE	ILE	1381
118	52	HIS	MET	2
119	49	CYS	SER	323
112	55	GLN	ARG	371
68	115	HIS	ILE	216
117	68	ASP	ASP	1906
114	68	THR	VAL	636
68	115	HIS	TYR	770
52	115	CYS	ASP	321
114	116	GLU	LYS	556
107	107	MET	ASP	289
116	52	MET	ARG	165
107	107	ARG	PRO	799
112	107	CYS	VAL	210
115	52	GLN	MET	36
113	52	TRP	GLN	32
66	114	CYS	CYS	27
67	115	LYS	GLY	283
114	55	PRO	ALA	70
103	48	MET	THR	64
118	51	GLY	MET	16
67	114	ALA	TRP	32
52	115	ASP	ILE	73
116	42	ASP	LYS	17
69	115	TYR	THR	89
116	42	MET	LEU	76
117	68	LYS	ARG	26
112	55	CYS	ASP	72
116	68	CYS	SER	47
49	103	LEU	TYR	130
113	55	GLN	ASP	59
116	52	ILE	ASN	68
110	56	CYS	MET	84
114	52	LEU	HIS	79
66	115	PRO	ALA	74
119	49	ARG	VAL	28
115	42	ARG	ASP	2
115	52	ASN	GLY	7
103	44	PHE		288
112	116		TYR	180703
113	40		PHE	2039
113	38	LYS	THR	1435
117	68	SER		434
112	116	TYR		696
113	40	PHE		18
113	40	GLN	THR	391
67	115	ARG	SER	193
115	116	ARG	ASN	348
114	56		MET	252
113	40	ARG	PHE	1160
113	40	MET	ARG	74
112	38	ILE	VAL	126
116	68	THR	ILE	93
52	114	ASN	TYR	15
115	118	THR	ILE	42
51	118	GLN	TRP	3
114	56	MET		11
112	56	CYS	MET	164
67	115	GLN	THR	449
117	68		SER	8
40	116	ARG	CYS	49
112	55	MET	ASP	131
42	118			20
113	40	GLY	ALA	399491
115	52	VAL	THR	8690
55	116	GLU	VAL	40398
68	115	VAL	SER	18767
55	116	ARG	PHE	41177
66	114	THR	ILE	2931
108	52	ILE	ARG	5908
115	52	ARG	THR	1447
112	107	ILE	SER	13111
66	114	TYR	HIS	42946
112	116	PHE	ASP	927
49	103	ARG	PHE	7438
116	52	TYR	ARG	1958
120	49	GLN	GLY	69398
114	40	GLN	CYS	2513
55	116	ASN	PHE	15902
112	55	MET	PHE	1645
114	56	PRO	VAL	3876
113	105	ASN	ALA	21369
110	56	LYS	GLY	12272
40	116	ARG	THR	111
66	114	LEU	ASN	2191
110	55	ASP	ARG	2360
114	56	CYS	TYR	791
119	49	SER	ALA	12454
113	56	TRP	ARG	8346
114	68	HIS	GLU	17819
110	56	ASN	THR	1713
116	68	GLU	ASP	3111
112	38	SER	ILE	1149
114	52	TYR	PHE	12345
52	116	PHE	VAL	1919
113	116	TYR	GLN	22786
112	107	MET	ARG	4961
113	116	ALA	HIS	2776
114	116	VAL	ASP	1061
55	114	PHE	LEU	8224
66	114	SER	HIS	4819
113	56	CYS	ASN	678
55	114	MET	GLY	1106
112	38	VAL	LYS	768
113	107	TRP	THR	5406
110	38	CYS	PHE	4109
113	105	ASN	PHE	1607
113	38	MET	SER	1315
113	116	MET	SER	413
55	116	MET	TYR	3281
110	55	ASN	ASP	393
114	56	TYR	CYS	94
67	114	GLN	PRO	1022
67	114	LEU	PRO	1352
113	107	ASP	GLU	691
112	116	GLN	MET	661
52	118	ALA	PHE	299
69	115	ARG	ARG	614
118	52	THR	VAL	21
115	118	MET	HIS	17
40	116	GLN	GLU	196
120	48	GLN	TYR	90
113	42	PRO	ILE	141
44	44	ARG	GLU	468
112	107	TRP	VAL	440
52	115	ILE	THR	6
117	68	TRP	SER	329
112	56	MET	TYR	971
116	42	VAL	LEU	959
118	49	ILE	SER	48
66	114	CYS	ILE	15
52	115	GLY	ASP	122
103	44	LYS	GLU	48
117	68	TRP	VAL	58
113	55	GLU	THR	97
118	52	SER	PHE	29
114	55	THR	MET	102
66	114	ARG	CYS	77
115	118	ILE	TYR	61
114	68	LYS	VAL	85
113	52	HIS	HIS	75
113	55	CYS	ASP	75
113	42	LEU	SER	94
113	55	SER	VAL	43
107	107	LYS	CYS	214
66	115	PRO	ILE	20
55	116	PRO	TRP	148
118	50	TRP	MET	21
114	40	ASP	TRP	9
55	114	VAL		10492
110	55		ASP	1816
110	55	ASP		288
113	116		ASN	2991
113	116	CYS	GLN	1327
112	55	TYR	TRP	248
113	105	ASP	PHE	864
55	114		THR	672
115	105	PRO	PHE	612
114	116	VAL	GLN	2500
115	116	ILE	MET	793
115	116	ARG	SER	497
113	116	ASN		208
55	114	THR		1791
110	55	VAL	MET	228
115	42		LEU	553
108	55	PHE	GLU	19
115	42	LEU		313
55	114		VAL	51
66	114	TRP	VAL	118
114	40	VAL	GLU	164
55	116	THR		86
40	116	ARG	ASP	34
115	42	GLY	TRP	51
116	42	GLN	SER	47
55	116		THR	118
114	42	TRP	PHE	23394
120	48	LYS	SER	3762
120	48	ARG	GLN	152706
112	107	LYS	SER	6236
55	114	ILE	GLY	25645
116	42	LEU	TYR	27907
113	52	SER	SER	4547
116	68	HIS	GLU	9932
114	56	PRO	TRP	31011
112	107	ARG	TRP	39759
115	118	ARG	PHE	42412
115	105	LEU	ASN	9897
66	115	SER	PRO	117974
112	38	ILE	TYR	76197
55	114	LEU	SER	73790
114	42	GLY	THR	43
112	38	PHE	VAL	345
114	68	ALA	LYS	2566
114	107	SER	TYR	129592
113	38	TYR	ASP	88065
115	52	TYR	SER	1974
113	56	GLU	TYR	2113
66	114	GLU	ARG	2238
114	55	ASN	SER	2372
110	55	SER	SER	19938
115	105	TYR	SER	10521
113	116	LEU	GLY	10172
113	55	GLN	PHE	2399
112	116	VAL	TRP	39489
114	52	GLU	PHE	1715
120	48	ALA	LYS	369
110	38	LEU	GLY	1377
113	116	GLY	CYS	6662
112	116	THR	GLY	13757
66	115	SER	THR	30145
114	105	ASN	ALA	7530
112	38	ASN	ASP	10856
55	114	GLU	TYR	36150
107	116	ILE	PRO	9032
115	52	TRP	VAL	1103
110	55	GLN	HIS	1313
113	38	LEU	THR	5753
113	116	MET	ARG	2242
114	107	SER	THR	7803
103	48	SER	THR	1463
113	38	CYS	PHE	3159
55	116	SER	CYS	3036
119	49	THR	ALA	350
110	56	TRP	THR	1412
112	107	THR	HIS	7739
107	116	LEU	MET	1477
114	107	ILE	ARG	8213
110	55	GLU	HIS	2937
114	56	ALA	ILE	1114
68	115	GLY	ILE	2352
110	56	ILE	LEU	11687
120	48	ARG	ASN	882
110	55	ILE	PHE	12376
68	115	GLY	ALA	4507
67	115	THR	PHE	88
114	68	GLU	ASP	2282
113	42	THR	HIS	3224
114	56	ASN	TYR	2906
66	115	TRP	SER	503
118	51	GLY	VAL	1027
68	115	VAL	CYS	185
114	52	ALA	MET	1835
113	40	GLY	VAL	4777
119	49	ASP	VAL	186
116	68	PRO	GLY	762
55	116	THR	GLU	851
69	115	ARG	GLN	457
112	116	VAL	SER	2859
116	68	LEU	SER	403
118	49	PHE	ALA	2824
69	115	ARG	GLY	1669
116	52	LEU	PRO	165
114	105	VAL	ARG	130
66	115	VAL	GLN	332
114	52	ASN	MET	463
48	103	TRP	TYR	165
118	49	LYS	ALA	181
113	52	HIS	GLY	32
110	38	GLU	VAL	195
114	68	MET	TYR	31
114	105	VAL	PRO	30
114	68	LYS	SER	260
118	49	TYR	VAL	200
112	107	GLU	ILE	146
68	115	TRP	PRO	147
120	48	MET	GLN	215
107	107	LYS	ILE	56
113	52	ARG	GLY	26
116	42	ASP	GLY	45
117	68	GLY	LYS	39
114	52	ASN	GLY	21
114	68	TYR	TRP	18
49	103	GLY	LYS	59
112	55	ASP	ALA	78
110	38	THR	MET	30
114	55	SER	GLU	74
69	115	LYS	LYS	20
115	118	LYS	LEU	23
119	49	PHE	THR	5
113	40	ILE	PRO	13
114	56	GLY		1062
114	56		GLY	21308
114	55	TRP		482
44	44		ARG	12
114	40	TRP	GLU	218
44	44	GLN	THR	262
40	116	ARG	ILE	377
114	116	GLN	ASN	405
69	115	HIS	SER	888
115	105	VAL	VAL	1406
114	55	GLU		77
114	42		ASN	94
112	38	PHE	MET	27
114	55		TRP	82
52	114	HIS	VAL	28
114	42	ASN		50
116	52		MET	34
40	116	PRO	ARG	30
112	56	CYS	PRO	18
114	55		GLU	42
44	44	ARG		56
103	50	SER	THR	6
67	115	TYR	PRO	2563672
114	40	PRO	ALA	164426
66	114	GLU	ALA	3087
113	52	ASN	LEU	385526
114	107	GLY	PHE	27600
110	38	ARG	SER	17729
116	68	CYS	GLU	723
116	68	SER	GLY	1540
115	116	PHE	ASP	15175
116	68	SER	PHE	15255
114	107	GLY	TRP	243489
112	55	VAL	LYS	2207
110	38	LEU	ALA	4377
112	107	TYR	ASP	10469
113	55	TYR	SER	34134
51	118	VAL	PHE	124456
113	105	LEU	GLN	102346
113	105	VAL	SER	9023
110	56	TRP	TRP	8997
113	107	ASN	PHE	9018
115	118	ASP	PHE	41901
55	116	ALA	SER	4696
55	114	ARG	PRO	71045
114	116	GLU	ARG	7975
110	38	PRO	TRP	17587
113	105	ASN	HIS	7759
112	56	GLN	LYS	6805
113	38	LEU	SER	8210
113	56	THR	HIS	1902
112	107	HIS	SER	13802
114	116	ILE	VAL	9191
67	115	ASP	GLY	800
114	116	ALA	THR	7874
115	116	PRO	ILE	7291
112	55	HIS	SER	3572
107	107	SER	LEU	5213
113	56	LYS	GLN	1728
52	115	PHE	PRO	5717
108	55	LYS	ARG	659
112	107	CYS	ALA	3667
107	116	THR	PHE	12597
114	56	ASN	HIS	344
113	40	GLY	ARG	1920
49	103	GLU	TYR	8280
114	40	ALA	MET	79
108	55	ILE	LYS	2203
52	114	LEU	THR	1323
69	115	GLN	MET	15867
68	115	PRO	ASN	1136
112	116	ASN	HIS	2263
66	114	MET	ASP	223
113	105	CYS	LEU	2042
113	38	LYS	ASP	4224
113	42	VAL	HIS	1872
112	38	THR	LYS	1031
66	115	ALA	ILE	1325
114	40	PRO	ARG	1189
113	52	PHE	SER	1671
113	42	PHE	HIS	1670
116	42	ALA	CYS	365
113	42	GLU	ARG	5
114	107	ALA	GLU	1100
112	116	PHE	ALA	1810
112	55	GLY	MET	270
110	38	SER	LYS	2524
55	116	ILE	LYS	1734
107	107	MET	PHE	992
68	115	PRO	TRP	1656
108	55	ILE	ALA	37
67	115	ILE	ILE	149
114	68	GLN	LYS	381
115	116	THR	LYS	347
52	105	TRP	PRO	728
114	55	ASN	LEU	212
112	40	ASN	LEU	491
67	115	ASP	GLU	169
114	52	PHE	GLY	42
113	55	THR	GLY	71
114	56	GLU	HIS	335
114	55	ILE	ASN	287
120	49	LEU	LEU	23
66	115	TRP	LYS	13
114	52	HIS	GLN	26
113	52	LEU	GLY	6
115	52	GLY	GLY	89
118	51	ARG	GLY	8
114	107	HIS	GLN	38
48	103	ILE	HIS	20
52	115	LEU	LYS	53
44	44	LEU	ALA	36
112	55	GLN	ALA	6
113	38		TYR	221126
112	40		LYS	1294
66	114	THR	TYR	12490
66	114	TYR		34422
115	105	LEU	MET	41543
55	114	TYR		9743
66	114		TYR	1097
67	114	THR		33
67	114	SER	VAL	840
67	114		THR	853
112	56	ASP	ASN	2151
40	116	VAL	GLN	187
66	115	ILE	GLU	900
112	38		MET	120
115	118	ARG		120
115	116	GLY	LYS	739
67	115		ASP	87
108	55	GLY		760
67	115	THR	GLN	24
113	38	TYR		53
52	115	CYS		216
68	115	ARG	PHE	761
55	114		TYR	520
113	42	PHE	ILE	162
119	49		PHE	19
51	118		LEU	12
108	55		GLY	10
108	52	PHE	HIS	43
67	115	ASP		35
116	68	ARG	THR	31
49	103			9
67	114	PRO	VAL	30
108	55	CYS	THR	30
113	38	MET	PRO	40
67	114	ASN	MET	19
51	118	LEU		6
112	38	SER	TYR	324537
114	55	TYR	TYR	1196224
113	56	TYR	ASP	334756
115	52	MET	ARG	33519
113	38	SER	ASN	27565
113	107	TYR	SER	154296
113	107	ALA	TYR	110978
52	116	ARG	ASP	172
110	56	SER	TYR	9901
107	116	GLN	PHE	10036
40	116	THR	PHE	21075
113	105	THR	GLN	139127
115	105	TYR	MET	28009
107	116	ALA	TYR	80690
110	38	PRO	LEU	5830
68	115	ASN	GLN	14762
114	55	TRP	PHE	17956
112	56	PHE	GLY	46260
112	55	THR	PHE	11289
114	56	ARG	GLU	16142
66	115	GLY	SER	14585
112	116	LEU	TRP	44140
113	116	ASP	GLN	8466
113	38	PHE	PHE	7504
110	56	MET	LYS	5729
112	38	THR	THR	6278
113	56	LEU	SER	7032
52	115	TYR	ASN	2476
113	52	VAL	VAL	3766
113	107	SER	THR	11525
55	114	ASP	ILE	504
52	115	TRP	CYS	6615
113	40	ALA	TYR	15962
116	52	ILE	LEU	15251
107	107	PHE	ALA	5557
108	55	GLY	GLN	1987
107	107	ARG	VAL	1331
114	56	LYS	LEU	1538
66	114	GLN	SER	5320
112	116	ARG	GLN	3310
112	116	LEU	ASP	1837
68	115	MET	PHE	218
108	52	THR	SER	3092
107	107	ASP	ILE	1335
66	114	PRO	TYR	165
114	55	ILE	HIS	1041
108	52	ARG	TYR	5294
67	114	ASN	LEU	1736
110	38	CYS	ASN	4357
69	115	LEU	PHE	293
119	49	TYR	ALA	402
67	114	GLN	TRP	350
116	52	LEU	TYR	961
112	107	HIS	ASP	945
116	52	THR	SER	339
118	52	ILE	LEU	403
107	116	TYR	GLU	959
69	1	MET	ASP	133
67	115	ASP	ASN	646
112	40	TRP	GLU	338
112	56	MET	PRO	9
66	115	ILE	ASP	751
110	55	ASN	GLN	237
118	42	TRP	MET	62
116	52	TRP	TYR	167
118	52	ARG	ILE	70
112	55	GLU	GLY	53
112	56	ASN	MET	170
113	42	GLN	CYS	76
120	49	MET	ALA	307
116	42	ASN	CYS	127
110	56	MET	HIS	244
52	114	HIS	TRP	106
113	105	SER	ASP	167
115	118	HIS	SER	334
113	55	ILE	ASP	98
118	118	TRP	PRO	167
107	107	TYR	GLN	28
40	116	LEU	GLU	31
114	68	PHE	THR	113
113	55	VAL	ALA	16
115	42	PHE	GLY	18
115	52	PRO	GLY	28
113	56	VAL	CYS	3
113	116	GLU	ARG	13085
67	114	SER	LEU	2973
113	40	ASN	LYS	140
68	115	LEU	PHE	256
107	116	LYS	GLU	1041
113	56	LEU	HIS	367
115	105	THR	LYS	57
116	42	ALA		35
69	115	HIS	LEU	557
44	44	LEU	ILE	39
110	56	SER	PRO	177
113	116	CYS	THR	375
40	116	PRO	VAL	26
51	118	TRP	PHE	12
67	115	GLU		12
55	116		HIS	62
67	114	CYS	GLU	32
114	68	ILE	MET	9
55	116	HIS		53
113	42	MET	ILE	9
67	115		GLU	60
112	55	MET	LEU	25
115	116	PHE	TRP	545455
112	38	PHE	ARG	1919
67	115	TYR	THR	554866
112	116	TYR	ILE	52555
112	40	LYS	ASN	11161
113	56	THR	GLU	30965
103	44	PHE	HIS	23786
113	107	SER	TYR	217959
113	107	GLU	ALA	8216
120	49	GLN	VAL	114548
114	107	TYR	SER	105836
120	49	GLU	ALA	9687
108	52	LEU	ILE	2293
66	114	LYS	GLY	13995
40	116	HIS	ARG	125019
66	114	ARG	SER	100762
52	118	SER	PHE	9494
117	68	VAL	SER	11509
112	107	VAL	TYR	103144
114	105	ALA	VAL	4979
113	56	ALA	GLY	45050
107	116	ARG	ILE	14560
114	56	ASP	GLN	5255
114	105	GLN	ASN	1025
114	40	ASP	ASP	5507
103	48	TYR	GLY	9367
112	55	LEU	LYS	3008
115	116	LEU	GLN	8969
113	105	ASN	GLY	14605
55	114	PHE	ASP	5341
110	38	THR	THR	8450
117	68	SER	ASP	5173
110	38	ASN	SER	7779
67	114	ASN	ASP	1672
112	56	ILE	ARG	3087
107	107	ILE	ARG	13694
112	56	LYS	GLN	1960
112	40	HIS	VAL	941
55	116	LYS	GLN	384
113	52	ARG	PHE	2929
112	107	ARG	LEU	3237
115	52	GLU	LEU	27260
55	114	PHE	GLN	1728
114	107	MET	HIS	567
108	52	PHE	TYR	1843
114	68	SER	HIS	4501
108	55	ASN	HIS	2885
114	40	GLN	ASP	2590
115	116	PRO	PRO	8597
113	116	ILE	VAL	8673
107	116	ALA	ASN	2189
117	68	MET	TYR	18
115	116	CYS	VAL	3250
114	42	ALA	TRP	502
116	68	ARG	ASP	861
113	105	THR	THR	1025
112	55	THR	ARG	1354
112	56	GLY	MET	1185
112	56	SER	ILE	823
117	68	ASP	PHE	1086
112	116	VAL	ASN	1417
69	115	ARG	ILE	569
66	115	GLN	ILE	330
114	56	ASN	PHE	194
55	116	MET	VAL	2285
114	52	MET	THR	588
118	42	GLN	TYR	386
115	116	HIS	ASN	141
67	114	LYS	THR	218
107	107	VAL	CYS	1633
113	38	LEU	LYS	891
108	52	ALA	PRO	845
66	114	MET	ALA	285
110	38	GLY	GLU	812
110	55	ASN	ARG	734
112	56	TRP	ILE	205
103	44	LEU	MET	11
114	52	ASP	CYS	81
110	55	PRO	VAL	73
118	42	TYR	PHE	391
114	68	LYS	ARG	45
112	107	LYS	VAL	186
108	55	HIS	CYS	204
113	107	SER	GLN	201
69	115	PHE	HIS	89
115	118	GLY	ILE	105
108	55	GLY	PRO	27
113	55	GLN	THR	101
40	116	PRO	PHE	18
113	42	ARG	SER	99
118	51	THR	VAL	169
113	56	CYS	HIS	119
118	52	CYS	ASN	2
118	52	ALA	ARG	61
118	118	LEU	LEU	18
50	44	PHE	GLY	2
113	52	MET	CYS	5
113	55	GLY	GLY	69
114	52	HIS	TRP	3
49	119	GLY	ASN	34
114	68	ASP	MET	17
113	42	ASP	GLN	15
110	38		ASN	33526
112	56	HIS	LYS	17263
103	49		ALA	3592
113	116	ASP	HIS	5728
52	115		GLY	277
114	40	VAL	HIS	8919
112	55		ASP	2323
114	52	TRP	SER	4288
115	116	ARG	ARG	4380
113	105	VAL	VAL	879
114	116	VAL	SER	2433
115	105	ASP	GLY	861
51	118	ARG	PHE	477
40	116	TRP	TRP	23
114	52	VAL	SER	1549
112	55	LEU	CYS	404
115	105		GLU	78
52	115	GLY		15
112	55	ASP		175
108	52	GLU	GLN	41
113	42	THR		84
67	115	GLY	TYR	21
50	44	LEU	HIS	220140
117	68	VAL	GLU	158325
103	48	TYR	SER	99826
110	38	GLN	SER	6610
113	40	ARG	ASN	40433
108	52	LEU	THR	13078
55	114	ILE	PRO	54513
69	1	ALA	SER	34020
113	56	SER	GLY	91154
114	40	GLY	GLN	17693
113	40	TRP	ASP	7594
114	105	GLU	GLN	50626
118	52	TRP	ILE	25654
114	55	ALA	PHE	34178
107	116	GLY	ARG	96470
112	38	VAL	SER	12207
112	107	GLY	THR	18254
116	42	ALA	TYR	66526
112	56	PRO	LEU	10490
113	55	HIS	TYR	129505
113	107	THR	SER	24381
120	48	GLN	GLU	37453
113	52	ARG	VAL	7787
108	55	HIS	TYR	135470
68	115	ILE	PRO	7357
67	115	HIS	TYR	1772
66	115	PHE	GLY	14296
110	38	SER	GLY	3347
55	114	ASP	SER	7597
110	38	GLY	PRO	2363
67	114	PHE	PRO	10693
55	116	ILE	THR	2838
113	107	TYR	HIS	27221
118	52	TRP	MET	18093
115	116	TRP	ASP	195
114	105	ARG	SER	10610
55	114	LEU	GLU	806
113	107	ARG	HIS	5029
69	115	ARG	VAL	335
108	55	SER	GLN	1330
112	107	TYR	ILE	1159
118	49	LEU	SER	793
115	116	TYR	HIS	3377
69	115	GLY	SER	3491
113	42	MET	PHE	2239
114	105	ASN	CYS	5127
112	40	ILE	ASP	4653
66	115	LEU	MET	175
108	52	ARG	MET	1965
110	56	HIS	TYR	954
108	55	PRO	THR	615
114	116	LYS	LEU	4460
113	105	LEU	PHE	462
116	68	GLY	SER	1379
113	107	ARG	GLN	132
112	116	ASN	GLU	1728
113	107	ASP	PRO	699
114	55	LEU	ASP	144
114	105	LYS	SER	2035
52	116	ARG	TYR	794
118	49	GLU	ALA	360
112	40	GLY	GLU	484
115	52	LYS	PHE	109
52	114	ARG	MET	6
112	40	ASP	VAL	1324
55	114	GLN	PHE	694
107	107	MET	ASN	122
48	103	LYS	VAL	1216
108	52	MET	ILE	218
68	115	THR	LYS	391
113	40	GLY	PRO	75
112	40	VAL	VAL	1052
116	68	THR	TYR	169
67	115	LEU	HIS	329
113	40	TRP	LYS	55
108	55	PHE	ASN	465
114	68	SER	MET	24
118	51	GLU	GLN	25
116	52	ASN	PRO	409
112	107	LYS	PRO	112
120	49	THR	GLY	44
69	115	TYR	SER	161
114	105	MET	ARG	20
114	55	HIS	TRP	45
110	55	TYR	TRP	130
108	55	LYS	ALA	17
49	103	SER	SER	169
114	40	VAL	TRP	6
113	55	LEU	ALA	80
52	115	ALA	GLU	2
108	55	MET	LEU	26
108	52	TRP	HIS	33
113	107	LEU	GLN	56
69	115	HIS	GLY	1137
52	115	TRP		32080
67	115	ASN	SER	2731
113	116	THR	GLU	1562
114	116		CYS	498
110	55		MET	237
114	116	TYR	ASP	6354
114	56	ILE	LYS	6174
115	105	GLN	GLY	370
112	116	ALA	LYS	1142
110	55	THR	LEU	134
108	55	ILE	LEU	295
113	116	MET	CYS	160
67	115	THR	HIS	76
110	55	MET		37
110	56	TRP	PRO	48
52	115		TRP	74
67	114	SER	MET	132
50	44			9
67	114	PHE	CYS	27
114	116	CYS		25
51	118	LEU	CYS	1
55	114	LYS	PRO	1591
55	114	THR	SER	33283
103	48	TYR	LYS	2094768
49	120	GLY	THR	398716
117	68	THR	PRO	12075
42	118	ALA	PHE	18123
115	116	GLY	GLY	7138
113	40	GLY	ASN	134791
113	116	GLU	GLY	6157
112	40	TYR	GLY	29067
40	116	SER	PRO	167576
115	116	HIS	PRO	1931
55	114	SER	ASN	58667
55	116	ARG	TRP	116360
66	115	ARG	PRO	171708
116	68	SER	ALA	22283
113	52	ASP	ILE	1912
114	68	ALA	GLU	133040
113	107	ARG	ARG	16149
113	40	ARG	ALA	98278
114	107	MET	TYR	8978
108	52	ASN	ILE	1533
112	56	VAL	GLU	24837
66	115	GLU	ASN	2312
68	115	SER	GLY	63063
40	116	HIS	ALA	19694
113	38	GLY	HIS	16707
113	105	ARG	CYS	10086
69	1	ASN	SER	1876
55	116	PHE	TYR	25227
112	40	VAL	PHE	1189
112	107	MET	THR	1318
112	56	ILE	GLY	22840
114	116	ASN	TYR	15075
69	115	GLN	LYS	7958
110	56	THR	ASN	4216
114	40	ILE	ALA	31409
113	116	ALA	TYR	36486
110	56	ILE	LYS	20123
115	52	PHE	ALA	9835
114	116	HIS	GLY	6256
114	55	VAL	PHE	6029
113	38	TRP	HIS	7260
114	42	GLY	CYS	1731
107	116	PHE	GLN	871
69	115	ALA	GLU	2467
108	55	VAL	THR	588
108	55	THR	ASN	968
114	116	ASN	ILE	4430
115	42	VAL	TRP	1464
113	38	LYS	PHE	3098
113	107	PRO	GLY	3354
112	107	LEU	GLN	161
69	115	THR	VAL	2218
114	68	THR	SER	801
103	49	ARG	ALA	666
118	50	PRO	PRO	735
112	38	TRP	ILE	313
115	116	GLN	SER	168
114	68	PHE	VAL	494
115	116	PRO	HIS	1453
114	40	HIS	THR	841
113	42	CYS	CYS	49
116	68	ASN	SER	604
114	105	ASN	LYS	142
66	114	GLN	ASP	1021
112	107	ARG	PRO	241
118	51	PRO	ARG	275
113	105	LEU	ASP	351
116	52	PRO	ILE	111
113	105	LEU	PRO	9
103	48	TYR	TYR	132
118	51	MET	VAL	116
114	68	ARG	TYR	449
113	42	HIS	TRP	68
116	68	VAL	LYS	137
114	40	MET	ILE	56
55	114	HIS	MET	234
116	52	THR	CYS	6
66	115	ALA	GLU	402
120	48	GLY	LEU	20
117	68	MET	ARG	98
67	115	ALA	GLU	3
115	118	MET	THR	95
112	107	GLN	ILE	154
116	68	HIS	LYS	171
110	38	PRO	MET	9
115	52	PHE	ASP	68
116	68	GLY	TRP	8
120	49	LYS	ASN	13
116	68	PHE	ILE	96
118	52	THR	ARG	36
113	42	CYS	THR	2
114	105	LEU	TRP	34
114	107	ASN	ILE	94
118	52	PHE	SER	29
49	119	MET	GLY	16
118	51	ILE	ASP	1
112	38		CYS	2739
114	40	ALA	GLY	20210
114	52	TRP		522
112	107	TRP	SER	14652
113	107	LEU	SER	15451
115	105	SER	GLY	2908
113	105		ILE	1516
114	107		VAL	619
115	118	VAL		578
114	116	PHE	CYS	858
115	105	THR	HIS	1288
108	55	GLY	TRP	300
113	40	SER	GLU	499
113	107	ASN	GLN	120
113	56	LEU	MET	196
66	114	VAL	GLN	872
114	42	GLU	CYS	160
110	55	ARG	MET	109
40	116	LYS	PHE	173
110	55	CYS	ALA	52
51	118	GLU	MET	64
114	107	VAL		144
52	118	SER		32
113	105	ILE		11
51	118	ASP	GLY	2
52	105		PHE	6
115	118		VAL	33
114	52		TRP	4
55	116	GLU	LEU	41307
114	107	TYR	TYR	669303
114	52	TYR	THR	29266
107	116	THR	LEU	31966
118	51	TRP	VAL	773954
118	52	CYS	ARG	506
66	114	ASP	TRP	19628
110	56	GLY	LEU	34952
113	105	GLY	MET	59807
114	40	PRO	ASN	43586
40	116	THR	VAL	41943
116	52	PHE	THR	868
112	56	GLY	GLU	71830
113	52	TYR	ILE	5744
113	116	ASN	ALA	5217
110	56	ASP	GLY	74367
120	48	ASN	GLN	3494
114	56	GLY	ALA	226501
114	116	THR	LEU	24478
40	116	ASN	PHE	47664
55	116	GLU	ARG	61979
69	1	GLU	GLU	25382
118	52	TRP	ALA	24565
113	56	ASP	GLN	21756
55	116	TRP	SER	11132
110	56	PHE	ASP	35920
115	116	ILE	ALA	2464
68	115	ASN	ASN	39552
113	105	ALA	MET	15585
114	116	LEU	ARG	15058
120	49	LYS	VAL	4874
114	40	THR	TYR	8201
112	40	MET	GLY	1069
112	107	ALA	ALA	16273
114	116	HIS	TYR	18143
112	56	CYS	GLN	1782
67	115	PHE	GLY	6298
67	114	ASN	SER	6327
113	38	HIS	ARG	920
55	114	ASP	ASP	1829
114	107	LEU	THR	3541
112	107	ARG	ASP	2133
118	118	VAL	PHE	1997
110	56	VAL	ASN	3193
117	68	TYR	ILE	3099
107	107	ALA	HIS	8955
67	114	PHE	SER	18287
49	103	GLY	LEU	1598
115	105	ASP	ALA	3394
66	115	LYS	TRP	3837
110	38	TYR	CYS	1489
116	52	GLY	SER	3875
108	52	ASP	TYR	3671
115	116	GLU	PHE	1836
108	52	ASN	PHE	1611
118	49	TYR	GLY	45
116	42	TRP	PHE	1338
114	55	PHE	THR	644
113	42	THR	ILE	77
52	118	TRP	ALA	145
68	115	GLN	TYR	42
55	114	MET	ASN	1538
113	105	PRO	GLU	474
114	42	HIS	CYS	286
114	55	HIS	ARG	638
67	115	ARG	ASN	55
50	50	PRO	LEU	150
116	68	ALA	ARG	193
113	105	ALA	LYS	108
114	116	ASN	GLU	519
110	38	THR	ILE	646
52	114	GLY	TYR	223
107	107	ARG	GLN	234
118	42	LEU	HIS	65
52	114	CYS	ILE	488
114	107	PRO	GLN	181
112	107	PHE	PRO	295
113	105	PHE	TRP	29
66	115	TRP	PHE	125
120	48	LYS	VAL	112
110	56	VAL	PRO	95
112	40	THR	GLU	190
103	48	CYS	THR	83
113	55	LYS	GLU	21
114	105	GLU	ARG	48
67	115	PRO	SER	95
108	52	ASN	GLN	61
110	55	CYS	PRO	73
48	103	TYR	TYR	62
48	103	ASN	SER	27
44	103	GLU	SER	11
114	40	GLU	PRO	19
114	56		ALA	19331
113	56		VAL	3932
114	40	HIS	ASP	4787
51	118	GLU	CYS	1790
112	55	ASP	ARG	1938
114	116	VAL	GLU	939
66	114	TRP	ASN	569
114	56	ALA		612
115	105	ALA	ARG	81
51	118	ASP		232
67	114	HIS	GLU	253
113	42	ARG		101
114	56	ASN	MET	159
113	42		ARG	11
67	114	ILE	LYS	73
119	49		ILE	10
52	105		GLU	24
114	40	TRP	MET	29
113	56	VAL		112
120	49	GLN	SER	597043
113	105	GLY	GLN	606316
112	107	SER	LYS	1389
110	56	ASN	TRP	10611
69	115	GLY	LEU	2963
114	68	ASP	HIS	3307
49	120	GLY	PRO	442856
112	40	ASP	GLN	4260
110	38	LEU	ARG	2389
115	116	GLY	PHE	8571
117	68	ALA	GLU	7197
40	116	SER	ARG	268903
114	68	THR	ALA	35904
113	56	ARG	LEU	9240
113	52	ARG	SER	2295
113	116	ARG	PHE	15533
55	114	GLY	TRP	30241
113	55	TYR	LYS	12071
108	55	ASP	LYS	3822
112	38	ALA	ASN	14804
55	116	VAL	TYR	113320
69	115	PRO	ARG	54464
110	56	THR	GLY	63326
113	55	HIS	PHE	7032
113	38	TRP	THR	6835
66	115	ARG	TYR	19931
69	115	GLY	HIS	1574
113	38	THR	GLY	1906
114	68	ALA	HIS	10725
113	56	LYS	ALA	8252
66	115	HIS	VAL	2701
50	44	MET	GLN	2327
50	103	MET	TYR	2309
66	114	VAL	ASN	2533
55	116	GLY	ILE	25023
68	115	SER	MET	12117
112	40	GLU	TYR	10506
114	68	ILE	GLY	1627
107	107	ASN	SER	6678
110	55	ALA	GLN	778
115	116	TRP	TYR	8516
113	55	GLY	ASN	2785
108	55	LEU	ASN	1729
116	68	PHE	PRO	8088
50	103	LEU	LEU	1847
103	44	TYR	ILE	541
103	44	PHE	ARG	2833
114	105	ARG	HIS	1633
112	116	GLU	PHE	8302
66	115	CYS	ALA	130
52	116	PHE	PRO	1228
120	48	THR	GLN	3402
114	105	SER	TYR	3256
108	55	MET	HIS	1360
67	114	VAL	ASN	523
108	55	ASN	ARG	765
110	55	GLU	LYS	1606
116	52	PRO	ARG	1378
114	56	MET	ARG	783
113	42	ASP	VAL	499
103	44	SER	ASP	5
66	115	PRO	LEU	163
115	116	TRP	PHE	2118
114	105	VAL	GLU	482
113	105	MET	TYR	553
114	105	VAL	ASN	2346
68	115	LEU	LYS	160
110	55	CYS	LYS	704
66	114	VAL	GLU	163
116	52	ALA	ALA	433
40	116	ARG	GLY	683
68	115	CYS	ASP	56
113	42	HIS	ASP	45
107	107	ASP	GLU	1048
119	49	PHE	PRO	38
112	55	VAL	ASP	322
55	114	CYS	ARG	490
66	114	ALA	GLU	163
119	49	GLY	GLN	40
66	115	ARG	CYS	283
118	49	MET	SER	323
69	115	MET	GLY	112
112	107	TRP	PRO	241
114	55	ALA	MET	295
120	48	THR	GLU	49
114	55	GLN	CYS	91
118	52	ALA	PHE	15
110	55	ALA	TRP	87
112	55	THR	MET	135
113	42	LEU	GLY	1
113	55	GLU	TRP	28
112	56	LYS	ILE	73
115	118	ILE	GLY	7
113	55	HIS	ILE	18
118	52	PHE	PHE	32
114	40	CYS	LEU	9
52	115	VAL	ALA	12
48	103	GLU	ASP	28
119	49	GLY	LYS	21
113	52	GLN	ASN	18
116	42	GLU	ASN	68
118	118	VAL	CYS	7
49	120	ASP	SER	28
52	105	TYR	TRP	6
114	116	ALA	VAL	109596
114	116	TYR	GLN	21186
67	115	TYR		31094
113	116	ASP	THR	5039
67	115		TYR	232
113	40	ASP	PHE	2197
114	40	ALA	PHE	2871
115	105	ILE	PHE	710
67	115		GLY	506
68	115	MET	TRP	98
66	114	HIS	GLN	2189
67	114	CYS	LYS	67
69	115	HIS	HIS	410
114	40	HIS	GLU	264
112	116	HIS	GLU	769
116	68		PHE	172
67	115	LYS	ASN	219
114	40		LYS	144
108	52	CYS	SER	257
113	55	CYS	THR	60
116	68	PHE		15
110	55	HIS	ASP	108
115	105	ASN	PHE	95
66	114	PRO	PHE	50
52	116	MET	TYR	13
110	55	ALA	TYR	315679
110	55	ASN	TYR	136434
107	116	VAL	PHE	24778
118	51	CYS	ARG	2420
113	52	THR	LEU	196066
112	116	THR	LEU	40481
112	40	ARG	TYR	18347
55	114	TRP	ASN	56455
110	56	SER	LYS	63877
107	107	GLU	ALA	34564
107	107	ALA	TRP	76381
114	107	VAL	SER	16535
50	103	LEU	CYS	6672
114	105	ALA	CYS	37476
107	116	THR	ARG	14232
49	103	THR	PHE	1453
112	56	HIS	ASP	29210
112	38	HIS	TYR	90566
55	114	THR	LEU	5301
114	56	ILE	SER	2392
114	52	ILE	ALA	296
114	116	PHE	TYR	23453
114	56	TRP	THR	4618
118	50	SER	PRO	4511
114	116	TRP	GLN	8871
110	38	PHE	PHE	9417
107	116	ILE	GLN	2076
115	116	PHE	THR	26025
67	115	SER	HIS	2673
113	116	THR	THR	1919
66	115	ARG	GLN	5491
110	38	GLY	LYS	5762
110	38	THR	ASP	17986
103	48	ARG	THR	134
115	52	GLN	LEU	15324
114	40	LEU	TYR	11619
112	56	SER	THR	5209
113	40	CYS	ALA	24760
44	103	GLN	ASN	967
112	116	PRO	LYS	1364
68	115	VAL	ARG	7309
113	116	GLY	ASN	5380
103	44	HIS	HIS	3540
69	1	PRO	HIS	1300
52	116	PHE	TYR	1605
113	42	CYS	PHE	3409
67	114	LEU	VAL	112
107	116	TYR	ARG	6431
114	116	ALA	LYS	5086
112	107	ARG	CYS	1244
113	40	ALA	GLY	5498
113	116	ASN	CYS	2069
110	38	PHE	PRO	431
112	107	VAL	ASP	1333
114	42	CYS	CYS	83
115	42	MET	VAL	516
42	118	VAL	ALA	96
113	52	TRP	ALA	965
110	56	GLN	TYR	1636
113	52	MET	THR	572
44	103	HIS	HIS	340
113	42	ASN	SER	217
118	51	CYS	GLN	308
55	116	PRO	GLY	35
113	55	GLU	ARG	665
114	107	PHE	GLN	54
118	118	LEU	TYR	5
114	55	ASP	GLN	222
108	52	VAL	GLN	78
66	115	LEU	ASN	863
52	116	LEU	ALA	224
52	115	GLY	THR	181
114	105	GLN	ILE	111
113	105	PRO	ASP	119
112	107	PHE	ILE	134
114	105	PRO	ARG	132
108	55	PHE	CYS	341
51	118	GLU	PRO	162
69	115	MET	SER	49
113	55	ILE	VAL	11
115	52	LYS	ILE	60
67	114	THR	ALA	71
112	40	ASN	LYS	65
44	44	HIS	ILE	6
108	55	VAL	TRP	108
44	103	TRP	TYR	54
114	68	SER	CYS	8
114	116	SER	HIS	3664
66	114	GLU		1161
115	105	LYS	HIS	319
115	116	GLU	GLN	782
114	40	PHE	ILE	145
67	115	GLU	ALA	113
114	68		ASN	99
52	115		PHE	63
67	115	ALA	THR	86
114	68	ASN		156
115	118	GLU		137
66	114		GLU	24
69	115		TRP	93
110	55	ASP	ILE	26
69	115	TRP		6
103	49	HIS	ILE	38
114	40	TRP	TYR	38686
118	52	TRP	THR	154039
116	52	HIS	THR	1477
113	55	SER	TYR	411338
115	52	VAL	VAL	7103
107	107	VAL	ALA	40240
113	38	TRP	PHE	15645
115	105	ASN	GLN	25653
49	120	THR	GLY	2536
107	116	ALA	ARG	32158
114	56	ALA	GLN	30118
66	114	LYS	VAL	2508
117	68	PHE	GLY	4460
113	105	SER	ASN	8853
113	116	ARG	HIS	2618
52	118	TRP	LEU	19903
40	116	ASP	ALA	665
114	56	SER	ARG	8084
112	56	ALA	LYS	23436
55	114	ASP	PRO	4345
113	56	GLN	HIS	182
110	38	CYS	SER	7450
113	56	ASP	HIS	2572
55	116	PHE	LEU	29424
114	40	CYS	THR	464
115	118	MET	LEU	3570
52	105	PHE	ALA	759
113	56	HIS	GLN	5480
114	56	HIS	LEU	5730
113	42	VAL	PHE	8032
69	115	VAL	HIS	1897
114	107	HIS	GLY	3647
40	116	GLN	SER	592
115	105	ARG	HIS	1187
66	115	TYR	CYS	2490
117	68	GLU	HIS	218
114	116	ASN	ALA	1313
113	55	LYS	HIS	806
52	105	TYR	GLY	1514
40	116	LEU	ARG	354
114	55	GLU	CYS	142
55	114	CYS	TRP	924
113	38	ARG	ARG	1589
116	68	GLU	PHE	1951
112	40	GLU	TRP	25
113	38	PRO	GLY	932
110	38	PHE	ALA	2784
107	116	GLU	GLU	2444
40	116	LYS	GLU	150
114	55	ARG	ASP	155
118	118	ILE	PHE	517
52	105	ARG	TYR	33
107	107	TRP	CYS	290
113	55	ASP	THR	614
114	116	ILE	ALA	1088
118	49	PHE	PRO	321
114	105	MET	TYR	240
107	116	TYR	ASP	410
114	68	CYS	ASP	766
52	115	PHE	ASN	571
108	55	SER	VAL	61
52	105	LEU	HIS	314
103	49	GLN	ALA	100
112	107	HIS	PRO	233
112	40	CYS	GLN	669
116	42	TRP	TRP	59
49	119	ALA	VAL	212
118	50	ARG	SER	2
114	107	CYS	VAL	181
120	49	ASP	SER	66
114	116	GLN	THR	354
113	52	CYS	ILE	210
116	68	GLU	MET	32
48	103	LEU	HIS	128
67	115	PRO	PHE	44
113	52	ASP	CYS	105
115	116	TRP	MET	80
50	118	SER	PHE	62
114	40	GLU	TRP	49
108	55	GLN	ALA	21
119	49	MET	ALA	41
49	120	GLY	TRP	29
67	114	CYS	CYS	6
115	118	GLU	SER	10
114	42		TYR	99377
114	107		ALA	10235
116	68		ALA	2287
69	1	ALA		17666
112	56		LEU	38048
68	115	ARG	SER	3410
112	55	ASP	GLN	309
112	116	ALA	ILE	10920
51	118	GLU	LYS	55
68	115	GLY	GLN	1208
115	105	GLN	ASN	179
114	42	TYR		474
114	107	ALA		931
69	1		ALA	59
116	42	GLY		80
113	38	GLN	GLY	381
117	68	HIS		267
67	114	ARG	ASP	138
112	56	HIS	PRO	56
51	118	ASP	ILE	21
112	56	LEU		227
117	68		HIS	41
112	55	LEU	ALA	28
116	68	ALA		100
52	114	ASN	SER	25
52	116	TRP	PRO	404086
114	52	GLY	THR	35928
116	68	TYR	PRO	16373
107	107	THR	TYR	95456
112	38	TYR	THR	33151
113	116	LYS	LEU	8942
115	42	HIS	PHE	3318
113	107	ASP	TYR	258305
114	42	GLU	TYR	77996
110	56	MET	GLY	17385
112	116	PRO	ARG	29070
107	116	PRO	ASP	736
114	105	SER	VAL	1903
110	56	GLY	TYR	14502
112	40	TYR	LYS	556
113	38	SER	TRP	31514
110	55	CYS	TYR	70996
110	38	MET	ALA	1062
114	56	GLU	LEU	3945
114	56	PHE	GLY	33631
55	114	GLU	VAL	3728
112	107	LEU	PHE	6600
110	38	GLN	PHE	3642
113	52	SER	PHE	5123
66	115	THR	ASN	5647
114	56	ASN	ASP	25060
112	40	TRP	THR	1110
55	114	ALA	GLY	14430
113	107	GLU	TRP	22191
114	56	CYS	GLY	11551
66	115	ASN	LYS	6997
112	40	MET	HIS	4048
107	116	GLU	THR	4726
110	55	ASN	PHE	7015
116	42	ASP	SER	3516
110	55	ASN	SER	3689
113	52	LYS	VAL	2628
114	105	LEU	ALA	11003
110	55	SER	HIS	9453
115	105	LYS	GLN	7014
52	114	PHE	TRP	1604
115	105	CYS	ALA	1294
114	105	LYS	HIS	1287
68	115	LEU	PRO	9577
113	52	TRP	SER	3877
110	55	PHE	ASN	581
114	55	ILE	SER	2415
107	116	TRP	GLN	880
113	40	MET	PHE	82
108	55	PRO	ASN	1965
52	116	PHE	ASN	202
66	115	LYS	MET	4432
66	115	THR	TYR	5840
112	116	THR	ASP	1437
114	116	PHE	THR	919
114	68	CYS	HIS	585
103	44	TYR	MET	1379
113	55	GLU	ASN	303
103	49	LEU	ALA	1245
114	68	ARG	LYS	590
110	56	TRP	VAL	787
66	115	ILE	TRP	1153
66	114	MET	LEU	252
113	40	CYS	PHE	133
115	116	ARG	THR	302
107	116	ARG	LYS	1011
110	56	VAL	CYS	14
118	51	SER	VAL	448
116	52	GLY	HIS	77
55	114	MET	VAL	566
115	52	ASN	TYR	566
114	40	GLY	GLU	1288
113	55	VAL	ASN	354
115	42	GLY	VAL	69
103	48	VAL	GLN	270
52	116	PHE	GLY	478
112	56	LEU	HIS	704
114	52	LYS	ARG	784
40	116	GLU	TRP	710
114	68	TRP	LEU	756
113	56	HIS	PHE	150
69	115	GLY	PHE	847
114	55	SER	THR	464
108	55	ALA	LEU	268
113	55	GLY	ILE	182
113	52	ALA	CYS	52
110	38	LYS	VAL	139
49	103	THR	SER	21
118	42	ILE	PHE	112
68	115	TYR	PRO	466
118	52	VAL	THR	165
113	52	GLU	CYS	18
108	52	HIS	GLY	3
115	42	LYS	SER	6
113	40	HIS	PRO	11
113	116		SER	4157
113	56		LEU	12448
68	115	LYS	ARG	684
68	115	ASP	SER	903
112	38	ASP	LYS	1369
115	52		HIS	10
108	52	HIS	MET	377
40	116	HIS		955
40	116		LEU	172
113	116	SER		231
67	114	LYS		83
115	52	HIS		33
113	56	LEU		102
112	38	HIS	GLU	176
40	116		HIS	6
108	55	GLU	TRP	52
67	114		LYS	24
112	55	LEU	GLY	11
68	115	ALA	LEU	207673
114	52	VAL	LEU	142457
114	52	GLY	LEU	1263630
112	116	ARG	TRP	43231
113	40	PRO	SER	32122
115	118	HIS	PHE	40309
117	68	VAL	HIS	19597
66	115	GLU	PRO	57785
112	55	TRP	TYR	156174
112	40	TRP	SER	33544
115	105	HIS	CYS	2125
114	42	VAL	CYS	626
113	40	SER	GLY	12974
110	38	GLY	SER	56633
110	56	TRP	GLY	36397
107	116	THR	PRO	11645
40	116	ASN	LEU	115356
112	107	PRO	PHE	7085
114	116	ALA	TRP	150805
112	116	SER	ASN	3063
114	107	SER	TRP	45771
66	114	ASN	VAL	11629
113	56	GLU	GLN	4497
112	40	VAL	SER	34746
114	107	SER	GLY	11148
115	52	ALA	ILE	843
118	52	ARG	LEU	6558
112	107	LYS	ALA	4103
114	105	ASN	ASN	2121
116	42	VAL	PHE	4797
68	115	GLY	LYS	665
55	116	PHE	ARG	15147
67	114	HIS	LEU	2930
113	116	THR	GLN	3141
114	68	HIS	ALA	30296
113	52	ASP	ARG	17123
110	38	PRO	SER	13419
114	55	TRP	HIS	7902
112	56	ARG	ILE	381
112	40	GLU	ALA	55994
112	40	HIS	LEU	279
103	48	PHE	HIS	2530
113	38	PHE	ARG	1977
114	107	LEU	ALA	8100
112	107	ASN	SER	16738
116	52	ILE	SER	351
103	44	PHE	ASP	32
55	114	PHE	ARG	2386
114	107	ALA	ILE	710
116	42	GLU	PHE	9572
112	38	CYS	ALA	979
110	56	GLU	TYR	2282
55	114	GLN	SER	2656
40	116	TYR	GLY	1488
66	115	ALA	HIS	2417
115	42	MET	ILE	607
110	38	LYS	ALA	1049
115	42	PHE	TRP	1500
[truncated: 24,890 more rows]

## Sheet: therapeutics_residues_in_contac
imgt_heavy	imgt_light	residue_heavy	residue_light	count
52	114	TRP	ASP	46
114	105	PRO	GLN	34
112	56	GLN	ASP	1
55	114	ALA	ASN	11
107	107	GLY	TRP	10
114	116	GLY	TYR	17
107	107	TRP	HIS	7
116	68	PHE	PHE	1
55	116	TRP	TYR	11
51	118	GLN	PHE	11
103	50	TYR	PHE	5
112	38	GLY	ARG	3
113	107	PRO	TYR	4
107	107	PHE	TYR	2
107	116	SER	PHE	10
114	56	TYR	THR	4
114	68	PHE	GLU	4
114	107	CYS	TRP	3
115	116	MET	CYS	1
66	115	ARG	LEU	2
107	107	ARG	TRP	5
116	68	PRO	ASN	1
112	116	ASN	LEU	5
112	107	ALA	PHE	1
107	107	THR	SER	3
55	114	TRP		2
51	118	GLU	PHE	734
110	38	THR	PHE	4
114	56	ASN	ARG	1
113	40	GLY	GLY	5
114	116	GLY	ARG	6
115	116	PHE	VAL	16
113	116	TYR	TYR	32
113	56	TYR	LYS	8
66	115	HIS	GLY	2
66	114	SER	SER	6
113	105	ARG	ALA	1
113	107	ARG	TYR	3
107	116	TRP	GLU	1
113	52	GLU	ARG	2
107	116	SER	ILE	2
110	38	ALA	ASN	1
113	105	GLY	ALA	3
55	114	TRP	ARG	1
114	56	SER	SER	5
113	107	ALA	THR	1
112	56	TYR	THR	2
115	116	PHE	PHE	48
112	107	TYR	PHE	8
110	38	TRP	ALA	1
49	120	ARG	GLY	14
52	105	TRP	HIS	34
114	68	LEU	TYR	1
116	52	ASP	PRO	12
114	105	VAL	MET	2
113	56	HIS	GLU	1
55	116	HIS	PRO	3
66	115	ALA	PRO	6
107	116	HIS	TYR	8
52	105	TRP	CYS	3
115	105	PHE	LYS	2
55	116	LEU	ASN	2
114	107	ILE	TYR	3
55	114	THR	TRP	3
66	115	ALA	ASN	1
113	107	ASN	ASN	1
114	52	GLU	LEU	10
107	107	ARG	GLY	2
108	52	VAL	LEU	11
113	56	TYR	ARG	9
112	56	SER	ASP	7
110	38	HIS	TRP	3
116	68	GLY	PHE	4
69	115	GLN	ASP	1
107	107	LEU	ASP	2
114	56	PRO	ASP	2
66	114	HIS	TYR	3
110	38		ALA	11
113	105		GLY	4
114	107	GLY	SER	15
112	107	GLN	PRO	1
55	114	GLY	LYS	1
114	116	GLY	MET	2
108	52	MET	LEU	6
107	116	LEU	HIS	2
114	105	GLY	LYS	1
114	105	ARG	GLN	10
114	116	TYR	TRP	15
52	114	TYR	TRP	1
108	52	VAL	ALA	2
55	114	PHE	SER	6
66	114	THR	PHE	3
115	118	VAL	PHE	10
115	116	LEU	GLY	3
108	55	VAL	PHE	1
113	38	ASP	PHE	3
108	55	TYR	LYS	2
112	38	LYS	TYR	2
114	116	ASP	TYR	5
113	107	TRP	TRP	10
55	114	THR	ASN	1
110	55	TYR	SER	1
107	116	MET	TYR	1
110	38	GLU	TYR	4
114	56	THR	ALA	3
112	107		ASP	13
112	38	PHE	TYR	3
113	40		ASP	3
108	55	PRO	ALA	1
114	105	ALA	GLN	110
107	107	ASP	GLY	7
55	114	ARG	PHE	3
113	107	MET	TYR	1
112	40	ALA	ASP	2
113	107	PRO	SER	3
113	105	PRO	GLN	8
55	114	GLY	ASP	4
55	116	VAL	LEU	15
66	115	SER	TYR	3
114	56	TRP	GLN	2
116	68	GLU	HIS	1
113	42	ARG	TYR	19
69	115	ASP	ALA	4
68	115	ALA	ALA	3
112	38	ASP	ASN	6
107	107	GLY	ILE	1
113	55	TYR	ASN	1
114	107	PRO	TRP	7
107	116	GLY	GLY	3
68	115	ALA	LYS	1
114	68	HIS	TYR	1
114	42	PHE	VAL	1
113	38	TRP	VAL	1
114	40	ILE	SER	3
112	40	ALA	ALA	4
52	115	TRP	ASN	2
113	107	THR	ASN	2
113	105	THR	LYS	1
69	115	GLN	PRO	146
113	107	TRP	ALA	3
112	40	SER	ALA	14
103	50	TYR	VAL	9
108	52	LYS	LEU	14
112	56	PRO	GLU	2
115	105	TRP	GLN	1
107	116	TRP	ILE	1
116	52	THR	LEU	8
114	107	THR	TRP	3
115	116	MET	VAL	7
113	38	GLY	PHE	7
113	116	PRO	LEU	3
114	56	VAL	ALA	2
114	56	THR	HIS	1
52	115	TRP	MET	5
103	49	PHE	VAL	1
108	52	ASP	ARG	2
114	116	ARG	TRP	4
113	38	ALA	TYR	18
113	42	ALA	TYR	26
114	52	GLY	SER	3
52	114	TRP	THR	74
118	49	TRP	VAL	9
113	56	TYR	TYR	23
120	49	PRO	PRO	2
67	115	HIS	PRO	8
49	103	ALA	TYR	15
112	107	THR	SER	6
40	116	GLU	LEU	4
112	55	ALA	THR	1
40	116	ALA	PHE	1
107	116	ILE	LEU	5
112	107	GLY	LEU	1
40	116	ASN	CYS	2
112	40	TRP	ALA	7
69	115	PRO	LEU	6
114	68	ARG	LEU	2
117	68	VAL	VAL	1
114	105	TRP	MET	2
68	115	ALA	MET	5
52	105	TRP	ASN	5
114	68	ILE	ALA	2
115	52	MET	PHE	1
114	116	ARG	ALA	1
112	56		GLY	52
113	38		LEU	1
120	48	GLN	LYS	312
52	114	TRP	LEU	81
114	56	GLY	LEU	11
117	68	ILE	ALA	16
113	52	VAL	ALA	1
114	52	LEU	ALA	1
52	115	TYR	PRO	6
49	120	GLY	ALA	16
112	55	TYR	SER	4
49	119	SER	GLY	9
120	48	GLU	LYS	2
107	116	TRP	LEU	5
113	52	SER	VAL	2
115	116	MET	THR	2
114	116	PHE	ILE	2
116	52	PRO	GLY	3
113	40	LYS	HIS	2
107	107	PRO	TRP	1
55	116	TYR	THR	1
114	107		HIS	2
114	56	SER	LEU	3
113	116	TRP	HIS	1
55	116	TYR	PHE	21
113	40	HIS	ASN	5
67	115	TYR	VAL	3
115	105	MET	MET	6
113	116	ARG	TYR	6
107	107	ALA	ASN	4
113	116	SER	GLY	1
113	56	ILE	TRP	1
113	40	GLY	GLN	1
112	38	ASN	THR	1
114	107	GLY	TYR	42
107	107	GLY	SER	26
67	115	TYR	GLY	30
114	107	TYR	HIS	15
114	116	GLY	HIS	2
113	42	LEU	TYR	17
112	107	PRO	TYR	13
116	52	ALA	ILE	1
112	40	GLY	TYR	7
113	56	TYR	GLN	5
113	38	LEU	TYR	9
110	56	ASN	ARG	2
113	56	TYR	TRP	5
103	49	PHE	ALA	30
113	40	TYR	SER	15
114	116	TYR	ILE	3
113	56	ASN	TRP	8
55	114	THR	ALA	2
112	116	CYS	LEU	2
107	107	ASN	GLY	3
55	116	TRP	VAL	4
114	56	TYR	VAL	1
68	115	ASN	TRP	5
112	38	SER	SER	3
40	116	HIS	SER	3
114	105	HIS	GLN	12
108	55	LEU	TYR	50
113	52	TYR	SER	4
52	115	LEU	TYR	1
115	118	PRO	PHE	8
107	107	ALA	GLY	3
114	56	GLY	SER	7
116	52	ASP	ARG	27
120	48	ALA	GLN	5
55	116	GLN	HIS	2
40	116	HIS	HIS	3
114	52	THR	VAL	2
113	56	MET	ARG	1
120	48	ALA	GLY	1
67	114	TYR	ALA	21
107	107	GLY	VAL	2
112	40	TYR	SER	13
66	115	GLY	GLY	3
112	38	VAL	PHE	3
107	107	ALA	LEU	1
113	56	LEU	GLN	1
112	38	TRP	TRP	4
114	116	GLY	ILE	6
113	107	ARG	ALA	1
107	116	LEU	PRO	3
114	52	ARG	ALA	1
115	105	ASP	GLN	1
114	40		HIS	12
110	56		ALA	20
55	114	GLU		2
116	52	PHE	LEU	3
113	56	SER	ASP	4
115	52	PRO	LEU	4
112	40	ALA	ASN	7
108	55	SER	TYR	52
113	56	TYR	VAL	3
113	38	ARG	TYR	15
66	115	ILE	PRO	9
107	107	GLY	GLY	10
67	114	HIS	SER	2
69	1	TYR	ASP	1
112	38	TYR	ARG	2
110	56	ILE	GLY	3
55	116	VAL	TRP	13
110	56	GLN	GLY	1
113	116		LEU	24
113	107		ASP	2
112	107		ILE	1
52	115	TRP	PHE	7
117	68	PHE	PRO	3
69	115	SER	PRO	19
115	105	LEU	GLN	49
114	56	VAL	ARG	2
113	40	ASP	VAL	3
55	114	ILE	THR	1
115	118	TYR	PHE	9
52	115	TRP	ALA	8
115	42	VAL	TYR	9
67	114	SER	ASP	1
52	114	TRP	MET	2
114	52	HIS	VAL	1
40	116	TYR	PRO	2
113	116	SER	PRO	3
68	115	SER	SER	2
114	55	PHE	SER	1
114	116	PRO	LEU	6
107	116	ARG	ARG	1
116	68	ASN	GLU	1
114	68	TRP	PHE	3
113	116		GLU	2
110	56	PHE	GLY	4
116	68	ASP	PRO	73
113	116	TYR	ARG	14
113	116	ASP	TRP	13
113	40	THR	ASN	5
113	55	TRP	ALA	1
107	116	ASP	TYR	14
112	38	LEU	GLU	1
114	107	GLY	ALA	6
115	42	LEU	TYR	66
55	116	LEU	LEU	6
55	114	TYR	TRP	4
113	107	GLU	TYR	7
115	105	PHE	ALA	12
114	116	PHE	TRP	5
107	107	MET	SER	2
114	56	TYR	TRP	10
114	116	ASN	PRO	1
112	116	LYS	PRO	1
110	56	TYR	GLU	3
114	68	GLN	ALA	2
113	105	TRP	HIS	3
52	118	TRP		2
112	40		VAL	4
112	38		PRO	2
113	107	PHE	SER	2
113	116	SER	LEU	9
55	116	SER	TRP	11
114	56	HIS	ALA	4
66	114	ASN	ASP	13
114	56	TYR	SER	15
68	115	ALA	ILE	2
52	115	TRP	VAL	4
40	116	ASP	ARG	3
110	56	ASP	GLN	2
112	116	HIS	PRO	2
113	42	TYR	PHE	5
55	114	ASN	ALA	1
116	42	SER	TYR	7
110	56	ASN	GLY	3
113	107	ARG	GLY	3
113	38	ASP	ASP	3
113	42	ILE	PHE	1
114	107	TYR	ALA	4
40	116	ASN	VAL	6
113	38	THR	ASP	4
113	107	LEU	TRP	2
115	118	ALA	PHE	3
110	56	HIS	ALA	5
113	105	THR	PHE	2
112	107		PHE	13
112	38	ASP	ASP	1
112	116		ALA	6
110	56	ILE	ASP	3
110	38	ALA	LEU	2
114	116	HIS	LEU	2
113	38	THR	SER	2
67	114	TYR	LEU	77
42	118	ILE	PHE	111
44	103	GLN	SER	1
68	115	PRO	PRO	37
116	52	GLY	LEU	19
108	55	VAL	TYR	15
40	116	GLY	TYR	7
114	55	ASP	LYS	3
113	56	SER	TRP	2
55	116	HIS	TRP	5
69	115	THR	ASP	1
110	56	GLU	TRP	2
110	38	GLU	ALA	2
114	68	VAL	HIS	4
114	55	SER	ASN	2
112	55	TYR	TYR	122
114	40	ASN	TYR	1
112	116	TYR	TRP	16
114	116	GLY	LEU	28
113	107	TYR	PHE	8
115	105	PHE	GLY	9
52	116	TRP	ILE	25
114	42	ILE	LEU	1
115	52	SER	LEU	12
114	116	ARG	PHE	3
115	118	TRP	PHE	2
69	1	ASP	GLN	37
113	105	GLY	CYS	2
107	116	TRP	TRP	2
114	107	LYS	GLY	1
114	40	LYS	ALA	2
114	68	LYS	TRP	1
68	115	ASN	ALA	2
112	40	ASN	HIS	5
113	116	TYR	ILE	5
114	107	PRO	THR	1
113	55		TYR	101
114	40	TYR	ASN	23
112	116	GLY	ARG	5
107	107	GLY	HIS	15
113	40	ASP	ASN	10
114	40	GLU	ASN	2
112	107	ILE	HIS	2
113	107	GLY	ALA	6
115	42	ILE	TYR	12
116	42	GLY	TYR	20
112	55	THR	TYR	23
114	56	TYR	LYS	10
116	68	ALA	PRO	5
113	107	TRP	TYR	15
116	42	ASP	LEU	6
114	116	TYR	TYR	27
103	44	TYR	HIS	9
110	55	PHE	SER	1
113	116	ILE	PHE	1
66	114	PHE	SER	4
113	56	LEU	TRP	1
69	115	GLN	HIS	5
120	48	LYS	GLN	5
114	68	THR	PRO	4
116	42	GLY	PHE	2
112	40	ASP	LYS	1
110	56		PRO	1
107	116	ARG	LEU	15
113	52	TRP	LEU	43
66	114	TYR	THR	14
110	56	TRP	ASP	6
114	105	LEU	GLN	13
113	116	ALA	LEU	5
66	114	LEU	SER	2
117	68	VAL	LEU	3
110	56	GLY	ASP	17
113	55	ASP	TYR	54
55	114	LEU	TYR	2
113	116	VAL	PRO	1
113	105	TYR	ARG	1
114	105	TYR	LYS	2
116	52	GLY	PHE	1
114	56	LEU	HIS	1
112A	107		ALA	33
112	107		THR	6
114	56		ARG	2
115	52	PHE	LEU	343
113	107	THR	ARG	1
52	114	LEU	TYR	3
112	40	TYR	ASN	21
114	55	GLY	LYS	1
113	116	ARG	ILE	5
114	40	TRP	ALA	23
114	68	ILE	ASP	1
66	114	HIS	THR	2
114	52	ASP	LEU	16
108	55	GLY	PHE	2
110	56	GLY	TRP	8
107	107	VAL	PHE	2
114	56	ASN	GLY	1
113	38	ALA	GLU	1
114	56	LYS	ARG	1
114	68	PRO	ILE	1
116	68	GLY	ASP	2
114	107	GLY	ASN	4
113	116	LEU	TRP	5
112	56	LEU	ASN	2
113	52	ARG	ARG	2
107	107	PHE	TRP	2
113	107	PHE	TRP	2
113	107	ASP	LEU	1
114	105		GLY	2
44	103	GLN	PHE	66
113	42	TYR	TYR	178
113	38	TYR	TRP	12
66	114	ASP	GLU	1
108	55	PRO	TYR	42
55	116	VAL	HIS	2
112	116	PHE	LEU	4
107	116	PRO	LEU	6
52	114	TRP	TRP	43
114	68	TYR	ALA	52
113	116	TRP	PRO	14
49	103	SER	TYR	6
113	105	ASP	LEU	5
112	55	MET	TYR	7
113	55	TYR	HIS	5
113	38	SER	PHE	3
114	107	SER	ASP	3
110	56	ARG	ASP	4
113	55	TRP	SER	1
113	107	ASN	SER	5
66	115	ASN	HIS	4
66	115	VAL	GLY	1
113	116	ALA	ILE	2
114	116	ASP	ILE	3
108	55	SER	LYS	1
113	107	PHE	GLY	4
114	68	VAL	TYR	1
112A	107		ASP	22
113	38		TRP	8
50	44	LEU	GLN	748
110	38	ILE	TYR	10
114	107	GLY	ARG	7
50	103	LEU	TYR	690
114	55	PRO	TYR	38
112	56	HIS	ALA	3
55	114	GLU	GLU	1
48	103	GLN	HIS	4
55	116	ASN	GLU	2
112	56	TYR	LYS	7
113	56	PHE	TYR	1
114	116	GLY	GLY	4
113	116	HIS	LEU	2
107	107	TYR	TRP	5
107	116	TRP	VAL	2
113	38	LYS	LEU	1
112	38	SER	VAL	1
107	107	PHE	SER	3
114	56	VAL	SER	1
113	56		ARG	6
110	56		ASN	2
118	118	TRP		2
115	116		LEU	1
114	68	TRP	GLY	3
112	107	TYR	TYR	42
108	52	TYR	SER	1
112	40	SER	ASN	8
112	107	TYR	SER	17
112	107	LEU	ARG	1
112	56	TYR	LEU	5
114	107	PHE	HIS	4
112	40	PRO	HIS	6
112	38	MET	TYR	6
113	38	PHE	TRP	2
115	52	VAL	LEU	7
118	50	TRP	ASN	1
113	105	TYR	TYR	2
110	56	TYR	ASP	15
116	52	GLY	ARG	1
113	107	ASN	HIS	2
114	68	VAL	PRO	1
112	107		SER	53
112	56	ASP	ARG	4
114	40		ASN	7
114	116	PHE	LEU	4
118	51	TRP	LYS	466
112	116	HIS	TYR	2
114	55	TRP	ALA	1
114	52	ALA	LEU	141
114	116	ALA	TYR	36
117	68	ASN	ALA	4
107	116	LEU	VAL	2
114	56	ALA	ASP	26
113	38	PRO	TYR	7
113	56	HIS	TYR	3
107	116	ASP	ALA	2
66	114	LYS	SER	3
114	116	ALA	ILE	2
112	55	LYS	TYR	3
66	114	ASP	PHE	4
113	52	ASP	THR	2
66	114	ARG	TYR	3
113	56	TRP	LYS	3
113	107	TYR	LEU	4
114	105	THR	ALA	2
114	105	PRO	GLY	1
66	114	ASP	HIS	1
119	49	GLY	LEU	1
113	116	HIS	THR	1
112	56		TRP	23
115	52	MET	LEU	164
66	114	ASN	TYR	28
66	115	PHE	PRO	8
115	52	PHE	SER	9
116	68	ALA	LYS	2
68	115	HIS	GLY	1
51	118	GLU	LEU	1
113	116	LEU	ILE	1
113	107	ARG	TRP	3
40	116	HIS	THR	4
115	116	PHE	SER	3
52	114	TRP	GLY	8
114	42	LYS	TYR	4
49	120	GLY	SER	10
113	42	LYS	TYR	3
117	68	ILE	PRO	5
114	42	ILE	TYR	7
112	56	GLY	PHE	1
112	107	THR	ASN	2
113	38		THR	2
112A	107		GLN	3
114	56	PRO	GLY	14
108	55	MET	TYR	6
114	68	ALA	TYR	17
40	116	TYR	TYR	3
50	50	LEU	VAL	12
114	56	PRO	LYS	1
114	56	ALA	ARG	12
116	68	ASP	THR	1
118	50	TRP	PHE	6
114	40	THR	HIS	5
113	38	VAL	TRP	4
110	38	LEU	TRP	3
66	114	ARG	LEU	3
67	114	PHE	VAL	2
114	116	SER	TRP	5
55	114	ARG	ASP	5
116	52	GLN	LEU	1
114	68	ALA	PRO	17
114	56	PHE	TYR	1
114	105	PRO	ALA	1
110	56	THR	TYR	3
117	68	ASP	TYR	1
107	116	ASP	PHE	20
110	38	ASP	TYR	32
114	40	PRO	GLY	2
40	116	GLY	LEU	11
112	56	ALA	ASN	3
115	116	PHE	GLU	2
112	40	GLY	ALA	27
49	120	SER	ALA	3
114	68	PHE	ALA	9
113	56	PRO	GLY	5
103	50	PHE	ASN	1
112	40	ASN	ALA	3
112	38	LEU	ALA	2
113	116	ASN	PHE	5
112	107		TYR	84
113	52		GLN	1
108	55	TRP	TYR	19
48	103	LYS	TYR	436
107	116	GLY	TRP	22
114	40	LEU	ALA	9
114	68	GLY	ASP	7
52	116	TRP	ASN	10
113	116	HIS	TRP	4
113	116	ALA	ARG	5
112	40	ASP	ALA	11
114	105	ALA	PHE	7
114	68	VAL	GLU	4
114	68	ASN	ASP	1
113	56	THR	ALA	2
113	107	ALA	GLY	2
113	107	PRO	ARG	1
107	107	HIS	HIS	3
120	48	SER	THR	1
110	55		TYR	165
115	118	THR	PHE	10
107	107	LEU	HIS	3
107	116	ASP	LEU	24
110	56	ARG	GLY	3
112	107	PHE	TYR	2
55	114	ILE	SER	5
107	116	TRP	GLY	1
66	114	ASN	PHE	8
112	116	ASN	TRP	4
110	38	GLY	PHE	1
112	56	VAL	TYR	3
114	105	GLY	ALA	7
113	40	PRO	HIS	1
115	105	PHE	VAL	3
66	115	THR	ALA	1
114	116	ILE	TRP	1
52	105	TRP	ASP	1
114	40	ARG	HIS	3
66	115	GLY	TRP	2
115	105		LEU	3
114	68	HIS	GLN	2
66	114	TYR	TYR	40
117	68	TYR	ASN	7
113	38	ALA	ASP	1
55	116	GLU	TYR	23
112	116	LEU	ASN	1
107	116	TYR	TRP	10
115	52	ILE	LEU	11
112	116	LYS	LEU	1
55	114	GLU	PHE	1
113	56	PHE	ARG	3
113	56	ASP	ARG	8
112	40	GLU	ASN	2
107	116	GLU	SER	2
112	116	GLY	PRO	6
113	56	ILE	ASP	1
110	56	ASN	GLU	2
110	38	ASN	ASN	2
112	38	GLY	ALA	3
113	116	LEU	SER	1
112	107	TYR	ALA	6
114	107	ILE	SER	2
113	55	ASN	SER	1
69	1	ASP	GLU	63
110	56	THR	ALA	6
114	40	ILE	ASN	1
116	52	ASP	THR	6
114	68	ALA	LEU	5
113	107	PHE	TYR	10
107	107	TYR	PHE	1
113	116	LEU	VAL	1
113	116	TRP	ILE	1
107	116	VAL	THR	1
112	40	GLY	GLY	1
114	116	LYS	ASN	1
113	52	LYS	LEU	4
115	105	VAL	ALA	2
110	56	TYR	SER	4
107	107	ASN	TRP	1
55	114	LEU	THR	1
110	56	ARG	HIS	1
66	114	TYR	ARG	1
113	40	GLU	ASN	3
68	115	ASN	LYS	1
113	42		LEU	6
112	40	TYR	ALA	49
107	107	VAL	TYR	8
69	1	PRO	ASP	76
113	105	SER	TRP	1
117	68	TYR	PHE	33
113	116	TYR	HIS	2
115	118	ILE	PHE	12
114	42	ASN	TYR	9
114	40	TYR	SER	13
110	56	LEU	GLY	9
40	116	SER	ILE	13
114	107	TYR	GLY	13
113	105	TYR	PHE	2
55	114	HIS	PHE	3
114	68	ALA	PHE	11
113	52	GLY	SER	6
113	38	GLY	TRP	8
40	116	CYS	TRP	1
115	42	ASN	TYR	1
112	38	VAL	TYR	8
113	56	LEU	ALA	2
110	56	THR	TRP	5
108	52	TYR	ARG	6
115	105	MET	LEU	9
55	114	ILE	TRP	1
113	107	TYR	ALA	6
69	115	GLU	ILE	1
113	38	PHE	ALA	2
69	115	GLU	LEU	1
116	52	ARG	LEU	1
113	116		TYR	18
112	116		MET	2
112	107	TYR	ARG	13
114	68	GLY	GLU	16
112	116	TYR	ARG	8
110	38	TRP	TRP	1
112	107	TYR	THR	1
118	49	TRP	THR	6
113	107	TYR	ASP	6
40	116	LEU	PHE	1
113	38	LEU	ASP	2
112	56	GLY	GLY	13
55	114	TRP	VAL	10
69	115	ALA	TYR	1
110	38	GLY	ASN	8
112	107	ASP	ASN	7
55	114	VAL	VAL	4
55	116	VAL	VAL	3
114	107	GLY	LEU	1
55	116	GLN	LEU	2
112	107	ILE	PHE	1
66	114	GLU	SER	3
115	42	HIS	TYR	3
113	105	ALA	HIS	1
115	116	TYR	PRO	2
114	68	ALA	ILE	2
112	55	LEU	SER	1
107	107	GLY	GLN	1
66	115	TYR	SER	11
114	116	GLU	LEU	2
108	55	ASN	TYR	16
55	116	ARG	ARG	7
113	52	TRP	VAL	6
114	42	ALA	PHE	7
108	55	THR	LYS	1
113	40	ARG	HIS	4
68	115	ASN	GLU	2
114	40	TYR	PHE	1
114	40	ASP	ALA	10
112	116	GLU	PRO	5
66	114	PHE	PRO	3
110	38	SER	HIS	1
114	116	ALA	ARG	13
115	105	THR	GLN	6
114	56	ALA	HIS	1
113	107	ASN	ARG	2
113	56		TRP	8
113	38		ASP	1
113	105	PHE	GLN	14
40	116	SER	LEU	33
116	68	ALA	ALA	15
66	115	ASP	PRO	42
113	116	SER	TYR	12
113	56	TRP	SER	4
107	116	GLY	PRO	9
52	116	TYR	TRP	3
114	56	TYR	ASN	7
113	52	TRP	ARG	2
114	52	ARG	LEU	11
112	40	ARG	SER	2
114	56	SER	TRP	4
113	40	GLY	HIS	11
112	55	TYR	PHE	3
114	107	HIS	ASP	1
110	56	TRP	LYS	1
50	50	PRO	PRO	5
103	49	TRP	SER	1
69	115	GLN	THR	5
113	116	GLY	ARG	5
115	116	LEU	TRP	8
114	107	ARG	ASN	2
110	38	TRP	PHE	1
112	56	PRO	TYR	1
69	115	ASP	TRP	1
112A	107		ASN	22
112	38	GLN	TYR	2
117	68	VAL	GLN	28
112	38	GLU	ASP	2
55	114	TYR	ASP	5
55	116	ARG	PRO	11
117	68	VAL	TYR	7
107	116	GLY	LEU	28
113	40	PRO	ASP	3
114	40	ASN	ALA	3
69	1	PRO	GLU	37
110	55	ALA	SER	1
114	40	VAL	ALA	10
112	107	ASN	GLY	5
69	115	THR	PRO	8
113	55	SER	HIS	1
103	49	TYR	ILE	3
55	114	GLY	TYR	6
55	114	SER	ILE	3
114	56	PRO	SER	2
114	116	TYR	SER	2
40	116	HIS	GLU	1
55	114	TRP	ALA	2
112	116		GLU	4
112	40		GLU	7
112	38	TYR	TYR	77
114	40	HIS	ALA	4
114	107	HIS	PRO	1
103	49	TYR	SER	138
112	116	TYR	TYR	21
114	105	ALA	HIS	6
110	38	PHE	SER	1
113	55	GLU	SER	1
115	105	TYR	GLN	7
107	116	ALA	THR	4
68	115	THR	ALA	2
55	114	ALA	TRP	4
116	68	GLY	HIS	3
68	115	HIS	LEU	1
113	38	GLY	LEU	2
55	116	TYR	ALA	1
67	114	SER	TRP	1
113	40		ALA	41
110	55		SER	1
112	38		ILE	1
113	116		ALA	2
52	116	TRP	PHE	90
115	118	MET	PHE	183
69	1	ASP	ASP	153
117	68	LEU	ALA	11
113	56	VAL	SER	1
113	107	PRO	ALA	3
112	116	GLY	TRP	18
55	114	GLY	SER	10
68	115	PRO	TYR	2
117	68	ASP	ALA	1
55	114	VAL	SER	10
55	114	SER	PRO	4
107	116	ARG	PRO	3
115	116	ILE	LEU	2
114	40	PHE	ASN	2
112	56	LYS	LYS	1
112	116	ASP	ASN	1
55	114	SER	HIS	1
107	116	ASP	ILE	4
116	68	ASN	PRO	2
112A	38		GLU	2
42	118	VAL	PHE	638
113	56	GLY	GLY	24
52	114	TRP	GLU	1
113	38	GLY	ASP	2
55	114	THR	ILE	2
108	52	GLU	LEU	15
115	105	SER	LEU	3
116	52	ALA	PRO	5
114	40	PHE	ALA	8
114	68	TYR	GLN	17
114	56	ASP	ASP	4
114	105	ALA	GLY	4
107	116	TRP	PHE	1
116	68	ALA	ASP	1
120	48	GLN	ARG	3
118	52	TRP	GLY	4
55	116	ILE	ILE	2
112	38	ARG	LEU	2
113	105	PHE	PHE	3
113	38	PHE	SER	1
110	38	TYR	ASP	2
114	105	ILE	ALA	2
112	107	HIS	HIS	3
107	107	GLU	GLY	8
110	56	SER	GLU	3
110	38	THR	ALA	2
114	40	TYR	VAL	3
120	49	ARG	PRO	4
113	56	VAL	ARG	1
114	68	ASP	GLU	8
115	42	GLU	TYR	2
66	114	ASP	SER	11
112	116	SER	PHE	3
113	55	ARG	HIS	1
112	38	ASP	SER	1
66	115	PHE	THR	1
69	1	GLN	ASP	120
110	56		GLY	30
52	114	TRP	PRO	48
103	44	PHE	GLN	50
115	105	PHE	MET	11
115	116	PRO	PHE	4
114	116	LEU	TYR	3
112	55	PRO	TYR	26
55	114	TYR	ASN	9
107	116	SER	TRP	8
114	116	VAL	LEU	8
114	107	ALA	ASN	6
118	118	TRP	ILE	1
66	114	GLY	TRP	2
113	116	ASN	TYR	4
114	55	CYS	TYR	4
107	107	SER	ARG	3
114	68		PHE	9
112	56		THR	8
113	55		ASN	2
115	105	PHE	GLN	313
113	40	PHE	GLN	2
66	114	TYR	ASP	12
113	56	TRP	ASP	11
114	40	ALA	SER	9
40	116	TYR	TRP	4
110	56	LEU	VAL	2
112	116	SER	LEU	3
110	38	LEU	SER	1
67	115	TRP	PRO	1
66	114	SER	TRP	2
40	116	LEU	SER	1
112	38	PRO	ASN	4
110	56	GLY	ASN	4
112	56	PHE	GLU	1
114	52	TRP	LEU	48
113	56	THR	ASP	2
115	42	PRO	TYR	7
114	107	ALA	HIS	13
114	40	SER	SER	3
108	52	ALA	VAL	1
69	115	ASP	VAL	2
112	116	LEU	TYR	3
112	40	TYR	ASP	6
113	105	GLU	HIS	1
114	107	GLU	ASN	4
110	56	PRO	TYR	4
108	55	HIS	THR	1
55	116	TRP	THR	1
66	115	ASN	LEU	4
112	38	ASP	GLU	1
113	38	GLU	ASN	1
67	115	TYR	CYS	1
116	52	ASP	GLN	1
114	116		PHE	6
108	52		ILE	1
110	38		ILE	1
114	107		LEU	3
114	116	TRP	TRP	12
67	115	SER	ILE	1
69	1	GLU	ASN	3
112	116	TYR	ALA	1
107	116	LEU	TYR	8
113	38	TRP	SER	2
114	52	TYR	ARG	3
107	107	ARG	HIS	2
115	52	TYR	LEU	8
113	40	PHE	ALA	9
114	40	PRO	HIS	10
114	107	ASP	TYR	10
113	105	PHE	HIS	2
116	68	ALA	GLY	2
112	38	SER	ASN	4
110	38	ASP	ASN	2
113	116	LEU	PRO	1
113	56	LEU	LYS	1
114	56	CYS	ASP	3
55	114	ILE	ILE	1
114	68	ASP	GLN	6
67	115	TYR	ILE	3
103	49	PHE	LEU	1
114	105	ALA	GLU	1
55	116	LYS	ALA	1
113	116		MET	2
107	116		GLU	1
116	68	PHE	GLY	1
114	52	ASN	PHE	1
113	105	SER	GLN	32
114	56	PRO	TYR	8
114	56	GLY	VAL	5
119	49	GLY	THR	6
55	116	ILE	TRP	4
55	116	ILE	TYR	9
117	68	PRO	PRO	6
116	68	ALA	ILE	7
117	68	PHE	GLN	6
69	1	THR	ASP	6
113	38	PRO	ASN	1
110	56	TYR	TYR	15
118	51	TRP	ASN	10
103	49	PHE	THR	1
67	114	PHE	ILE	2
68	115	ASN	PHE	1
107	107	PRO	HIS	1
113	116	LYS	VAL	1
114	105	ARG	ALA	2
115	116	ASN	TYR	1
112	40	SER	HIS	5
117	68	ILE	ILE	1
114	116	THR	TYR	3
113	40		THR	5
66	114	ASN	LEU	21
66	114	ASP	ILE	1
110	55	TYR	TYR	107
108	55	GLY	HIS	3
114	107	LEU	GLY	6
112	116	ALA	PHE	4
114	56	ALA	TYR	21
115	116	PHE	ALA	5
114	40	VAL	TYR	3
113	42	TRP	LEU	1
55	114	TRP	PHE	6
112	107	MET	TYR	7
113	116	PHE	TRP	6
66	114	HIS	ILE	2
55	116	GLY	VAL	10
113	56	LYS	GLY	4
110	38	THR	SER	3
113	105	TRP	ALA	1
66	114	VAL	LEU	2
69	115	GLU	TRP	2
113	105	PRO	GLY	1
114	40	GLN	ALA	1
113	38	ASN	LEU	1
113	105		TRP	1
113	40	SER	ALA	20
52	115	TRP	GLY	33
114	55	GLU	TYR	6
55	116	VAL	PHE	17
114	68	SER	ALA	9
113	42	HIS	TYR	9
55	114	ARG	TYR	11
113	40	PRO	ALA	6
115	42	PHE	LEU	6
117	68	ILE	LEU	1
114	116	LEU	ILE	3
113	116	PHE	PRO	2
68	115	ALA	THR	14
50	44	LEU	TRP	1
114	116	ASP	PHE	4
107	107	HIS	ASP	2
69	115	ASP	LYS	1
112	116	TRP	ILE	2
52	116	LEU	LEU	1
55	116	SER	ALA	1
112	40	THR	ALA	9
40	116	SER	SER	3
69	115	GLN		1
115	105		GLN	2
114	116		PRO	1
112	107	ILE	TYR	1
114	107	LEU	TYR	7
112	116	ARG	LEU	1
113	56	GLY	ASP	19
112	40	LEU	VAL	1
107	107	LEU	VAL	3
113	40	TYR	TYR	13
114	52	ALA	ALA	1
114	52	PHE	LEU	14
112	38	THR	HIS	2
108	55	LEU	LYS	6
55	114	TYR	THR	11
48	103	ARG	PHE	1
114	105	ALA	SER	5
117	68	ILE	GLN	7
40	116	THR	ASN	1
66	115	ASN	GLN	3
114	116	THR	SER	1
114	68	GLY	VAL	2
55	114	ASN	VAL	1
114	40	SER	HIS	4
114	116	SER	PRO	1
110	56	SER	LEU	2
113	116	LEU	TYR	2
112	116	GLU	TRP	1
113	56	THR	TRP	1
52	114	TRP	LYS	1
110	38	TYR	TRP	8
55	116	TRP	PRO	5
107	116	ASP	ASN	3
42	118	PHE	PHE	3
112	116	ASN	ILE	1
66	114	ASP	VAL	2
115	105	MET	ARG	1
113	40	ILE	ASN	2
113	55	SER	THR	1
114	105	TRP	CYS	2
66	114	PHE	TYR	5
115	52	HIS	LEU	2
114	52	ASP	ARG	2
117	68	ALA	HIS	3
113	52		PHE	1
68	115	ALA	SER	20
49	120	ARG	GLN	11
103	50	PHE	PRO	46
108	55	GLY	TYR	149
114	42	HIS	TYR	11
113	116	GLY	TRP	23
110	38	PHE	TYR	12
108	55	PHE	TYR	20
113	116	GLY	TYR	16
112	38	HIS	ALA	2
114	68	ALA	ALA	39
113	56	ASP	ASP	11
107	107	LEU	ARG	1
112	116	LEU	ILE	2
107	116	ASN	LEU	2
114	107	PHE	TRP	4
107	116	ASP	VAL	4
55	114	TRP	LEU	7
66	115	ASN	ASP	1
110	38	ILE	ASP	2
107	107	HIS	ASN	1
48	103	LYS	TRP	1
113	116	ALA	PHE	2
116	68	THR	PHE	2
113	38	SER	ALA	1
114	55	TRP	SER	1
68	115	SER	HIS	2
114	68	TYR	TYR	12
108	52	GLY	ALA	1
108	52	ARG	SER	3
110	38	PHE	ASP	3
114	40	HIS	GLY	1
114	105	TYR	ALA	3
110	56	THR	LYS	2
112	107	HIS	ARG	2
113	52	ALA	PRO	1
55	114	ARG	ASN	2
113	105		GLN	65
115	52		GLN	1
114	56		ASP	5
115	105	THR	SER	1
69	115	ASP	HIS	7
114	105	SER	GLN	22
40	116	SER	TYR	33
114	40	ALA	ASN	28
115	105	MET	PHE	6
55	114	ALA	ASP	1
55	116	GLU	TRP	3
114	105	ALA	ARG	1
112	38	CYS	TRP	2
114	56	ASP	TYR	3
55	114	VAL	PRO	11
103	48	LEU	LYS	1
117	68	ASN	PRO	3
112	55		HIS	6
103	49	TYR	ALA	495
113	55	TRP	TYR	54
114	116	PRO	GLN	1
115	52	THR	LEU	9
107	116	ASP	ARG	13
52	116	TRP	VAL	28
52	105	TRP	TRP	3
113	56	GLY	LEU	4
114	56	LEU	ALA	5
112	55	LEU	TYR	16
114	56	ALA	LEU	6
115	116	LEU	PHE	11
55	114	TYR	ALA	2
68	115	GLU	PRO	2
113	38	ARG	PHE	1
66	114	TYR	ALA	10
112	40	ILE	SER	1
113	116	LEU	LEU	1
115	42	ASN	PHE	1
67	114	LEU	ASP	1
49	103	ASN	TYR	1
113	38	ALA	ASN	2
113	38	ASN	ASN	3
114	68		ALA	11
110	56	SER	ASP	9
114	42	TRP	TYR	52
107	116	ASN	TYR	7
55	116	ALA	TRP	10
114	40	GLY	TYR	12
68	115	ALA	TYR	10
112	107	ALA	GLY	2
108	52	ASP	ALA	1
55	114	ASP	TYR	9
69	1	GLN	GLN	29
66	115	TRP	PRO	3
114	105	TRP	HIS	2
112	56	ASN	GLY	7
107	107	TYR	SER	9
55	116	GLY	SER	4
107	116	ASN	PHE	2
66	115	LEU	THR	1
114	105	ASP	GLY	2
112	56	TYR	TRP	3
113	40	LEU	HIS	3
113	105	GLY	HIS	5
113	107	LYS	SER	1
112	116	GLU	GLN	1
113	107		ALA	5
67	114	TYR	GLN	2
66	115	TYR	PHE	2
112	55	ASP	TYR	34
113	107	MET	SER	3
113	52	PHE	LEU	17
52	116	TRP	GLN	5
107	107	ALA	TYR	9
114	52	TRP	VAL	3
110	56	LEU	LYS	1
114	40	ARG	ALA	7
55	116	TRP	TRP	17
113	107	ASP	TRP	5
113	116	TRP	PHE	5
112	116	TYR	GLY	5
112	38	GLY	TRP	5
116	68	PRO	ALA	3
113	105	TRP	PHE	4
115	105	ASN	TRP	1
55	114	SER	GLY	2
66	115	ARG	ILE	1
112	56	SER	ARG	1
113	56		ALA	9
113	107		ARG	4
114	105	GLY	SER	4
112	55	PHE	TYR	15
55	114	GLU	THR	8
52	115	TRP	GLU	5
113	105	GLY	SER	2
112	38	THR	ASN	2
107	116	PHE	THR	2
110	55	GLN	TYR	1
115	105	VAL	SER	2
107	107	GLU	ASP	1
114	56		SER	2
114	52		LEU	26
112	107		ASN	5
103	49	PHE	SER	11
113	107	TRP	SER	7
40	116	ASN	MET	1
67	115	TYR	TYR	14
52	115	TRP	HIS	15
107	107	SER	ALA	2
67	114	TYR	GLU	1
114	40	ALA	HIS	35
113	38	ASN	TYR	18
113	56	GLY	SER	7
114	56	TYR	LEU	1
112	40	MET	ALA	5
112	56	SER	GLU	1
107	107	GLU	THR	3
114	56	ALA	GLU	1
114	116	GLY	GLU	1
66	115	TYR	ASP	3
113	116	ASN	ARG	1
112	107	PRO	GLY	1
113	52		GLY	3
55	116	GLY	LEU	11
112	40	HIS	ASN	9
40	116	HIS	GLN	1
66	115	HIS	PRO	17
112	55	ALA	TYR	13
112	38	PHE	ALA	7
113	107	VAL	TYR	7
113	56	TRP	PHE	3
67	115	ASP	PRO	2
108	52	ASP	SER	1
69	115	THR	ALA	1
113	107	THR	LEU	1
113	55	VAL	TRP	1
40	116	ASN	ILE	3
112	107	SER	SER	4
114	107	ARG	SER	2
107	116	PHE	TRP	2
112A	38		ALA	60
114	40		ASP	2
118	51	TRP	ARG	178
67	114	TYR	VAL	44
114	68	TRP	GLN	4
107	116	GLU	TYR	13
55	114	TRP	SER	12
112	40	GLY	ASN	11
69	115	GLY	PRO	8
114	68	TYR	GLY	1
114	68	LEU	HIS	5
112	107	THR	GLY	5
114	40	SER	THR	4
113	107	ILE	SER	2
113	42	ILE	TYR	4
113	107	SER	ASP	3
69	1	THR	GLU	3
113	38	ALA	TRP	2
118	52	TRP	GLN	1
107	107	GLU	ASN	5
108	52	ARG	ALA	1
110	56		PHE	2
112	116	ILE	GLN	1
114	107	TRP	TRP	4
114	107	ALA	TRP	17
113	52	VAL	PRO	1
120	48	GLN	LEU	2
55	114	THR	THR	3
114	68	PRO	PRO	9
113	55	ASP	LYS	3
112	107	SER	GLU	2
114	52	ALA	ARG	3
114	68	TYR	ILE	5
107	107	HIS	SER	3
114	56	ALA	ASN	3
103	50	LEU	PRO	1
114	68	SER	TYR	3
114	68	GLY	LYS	1
112	56	PRO	ALA	3
114	68		VAL	2
112	116		PRO	28
112A	38		ARG	7
113	105	TRP	LYS	1
113	42	VAL	TYR	16
55	114	ARG	LEU	4
120	49	GLN	THR	5
115	116	PHE	ASN	8
113	56	ASN	SER	5
115	105	MET	GLY	6
107	107	SER	TYR	13
107	107	ILE	ASP	2
69	1	ARG	ASP	2
116	52	SER	LEU	7
52	116	TRP	THR	10
40	116	HIS	GLY	4
113	40	ASN	HIS	5
40	116	LYS	TYR	3
114	105	PRO	HIS	2
114	52	SER	ARG	3
66	115	ASP	SER	1
112	56		ARG	17
114	116	PHE	PHE	2
113	107	GLY	HIS	10
115	116	MET	LEU	28
114	107	TYR	ASP	4
69	115	ASP	SER	11
110	38	THR	ARG	2
114	52	THR	LEU	19
113	107	GLU	ASN	2
117	68	TYR	MET	2
114	56	PHE	ALA	5
117	68	ASN	GLU	4
110	38	TYR	LEU	6
116	52	LEU	LEU	2
113	40	PHE	HIS	3
112	55	GLY	SER	2
114	52	TRP	PRO	3
117	68	LEU	TYR	2
69	1	ASP	VAL	1
69	115	ASP	ASP	2
110	55	ARG	LYS	2
113	116	VAL	TRP	6
118	49	TRP	PRO	66
50	103	LEU	PHE	66
113	107	TYR	ARG	16
55	114	GLY	LEU	6
55	116	GLN	PHE	2
52	116	LEU	TRP	4
113	55	ASP	HIS	1
112	116	PRO	LEU	8
110	56	ASP	SER	9
107	107	GLN	TYR	7
120	48	ARG	LYS	8
112	40	LYS	VAL	1
112	116	LEU	PHE	3
113	40	ASP	THR	1
52	116	TYR	TYR	2
110	56	ILE	TYR	2
55	114	GLY	PHE	5
115	118	ILE	ILE	1
112	107	GLY	TRP	7
67	114	ASP	TYR	1
114	42	PRO	PHE	3
112	116	TYR	CYS	2
115	116	VAL	TRP	1
113	38	PRO	ALA	4
113	105	TRP	MET	1
110	56		TRP	11
110	56	ARG	LEU	6
114	107	GLU	GLY	1
115	116	PHE	HIS	6
107	116	PRO	PHE	4
114	107	TRP	GLY	5
55	114	HIS	LEU	6
115	116	ILE	TRP	4
114	42	VAL	PHE	3
112	116	PRO	GLY	1
113	116	ASP	ILE	2
67	114	THR	SER	1
114	68	TYR	LEU	2
103	44	TYR	TRP	1
112	56	THR	TYR	6
114	68	ALA	SER	1
113	56	SER	TYR	5
110	55	PRO	TYR	13
55	116	GLU	PRO	5
69	115	GLN	TRP	1
110	56	LEU	LEU	1
110	56	ILE	ASN	1
55	114	ALA	VAL	2
113	52	ASN	ARG	1
112	38	GLY	LEU	1
114	68	TRP	ASN	1
112	116		TRP	60
113	40	VAL	HIS	1
114	55	PRO	HIS	3
114	40	TRP	ASN	8
114	40	ALA	ALA	54
114	56	GLY	GLY	28
107	107	GLU	HIS	7
66	114	ASP	TYR	7
112	107	GLY	GLY	8
115	116	PHE	ARG	20
67	115	LEU	PRO	4
107	107	GLY	ARG	7
55	114	ILE	TYR	4
107	107	HIS	PHE	2
66	114	LYS	ASN	6
67	115	TYR	GLN	4
117	68	PHE	ILE	1
55	114	LEU	PHE	2
67	114	PHE	PHE	3
114	40	THR	ALA	8
114	42	GLN	TYR	2
107	107	ASP	LEU	1
114	56		LYS	6
113	105		LEU	8
66	114	LYS	PRO	1
113	116	ASN	TRP	4
107	107	PRO	ASP	1
48	103	ASN	PHE	2
113	107	ALA	HIS	5
107	107	ASP	VAL	2
68	115	THR	PRO	8
112	38	ASP	TRP	3
40	116	GLY	PRO	4
112	40	ASN	ASP	1
55	114	ALA	MET	1
113	55	ASP	SER	2
112	107	THR	TRP	5
107	116	ALA	TRP	6
107	116	LEU	ILE	3
67	115	TYR	LEU	15
113	105	SER	ALA	3
112	107	GLY	ALA	7
108	55	TYR	PHE	2
114	105	ASN	HIS	1
114	68	ARG	GLN	1
112	56		ALA	33
67	114	TYR		8
112A	38		ASN	61
113	116		ARG	9
113	38	VAL	PHE	2
114	68	PRO	ALA	14
113	55	ALA	TYR	29
112	116	TYR	HIS	2
112	116	GLU	LEU	6
115	116	PHE	ILE	15
112	56	ASP	SER	2
113	116	LEU	PHE	3
112	107	ASP	HIS	1
112	56	GLY	ARG	4
55	116	VAL	ILE	3
110	56	SER	ARG	2
114	68	LYS	ALA	1
52	114	TRP	GLN	2
114	116	TYR	ASN	3
55	114	THR	ASP	5
40	116	SER	ALA	3
117	68	ASP	HIS	1
113	107		THR	5
69	1	PRO		2
113	42	SER	TYR	35
69	1	GLY	GLU	4
113	56	ALA	SER	2
113	40	SER	ASN	6
112	116	TYR	LEU	27
108	55	GLN	TYR	9
114	107	VAL	HIS	4
112	56	LEU	GLY	6
115	42	SER	TYR	11
115	118	SER	PHE	14
114	42	PHE	TYR	16
110	38	TYR	ASN	11
113	107	TYR	TRP	26
114	105	TYR	PHE	5
112	56	ASP	TRP	4
66	115	THR	HIS	2
115	52	LEU	ALA	1
107	107	GLY	THR	2
115	42	PHE	TYR	377
108	52	GLY	LEU	136
115	116	PHE	LEU	91
113	38	THR	TYR	10
55	116	TYR	PRO	11
115	52	PHE	VAL	14
110	38	GLY	ASP	3
66	114	SER	PRO	4
114	105	ASN	GLN	6
114	40	ALA	VAL	2
55	116	GLY	TRP	10
107	116	LEU	ARG	2
66	114	ILE	PRO	2
113	56	THR	VAL	1
67	115	TYR	GLU	3
114	56	VAL	TYR	3
69	1	THR	ALA	1
55	116	THR	TYR	9
107	116	GLY	SER	2
112	56	MET	TRP	1
114	105	GLN	GLN	2
114	40	ASN	GLY	3
114	116		ARG	3
114	116		TYR	4
119	49	GLY	PRO	66
107	107	VAL	SER	2
114	42	LEU	PHE	2
114	116	TYR	HIS	1
114	116	LEU	PRO	1
103	49	TYR	VAL	8
116	68	GLU	TYR	1
40	116	THR	LEU	3
107	116	GLU	ARG	12
113	52	LEU	LEU	17
113	40	ARG	TYR	5
113	38	PRO	TRP	1
52	105	TRP	VAL	6
113	38	ASP	TRP	7
114	56	TRP	GLU	3
114	52	TYR	VAL	6
66	114	GLY	SER	3
55	116	HIS	PHE	1
114	107	TYR	ILE	1
50	50	LEU	ASN	1
112	116	SER	ILE	2
120	49	LYS	ALA	13
114	56	ARG	PRO	1
114	107	TYR	THR	1
112	116	THR	ALA	2
113	56	PHE	ASN	3
112	107	PRO	THR	1
116	68	VAL	HIS	1
113	107	GLY	GLN	1
112A	107		ARG	42
117	68	TYR	GLU	70
103	48	TYR	THR	45
112	40	HIS	ALA	4
113	40	TYR	HIS	40
108	55	GLU	TYR	18
113	52	GLY	ALA	1
44	44	GLN	HIS	8
112	40	THR	ASN	5
55	114	GLU	ILE	4
113	116	GLY	ILE	2
55	116	LEU	TYR	3
55	116	ALA	CYS	2
66	114	ASN	GLN	2
112	107	ASP	VAL	1
116	52	HIS	LEU	2
108	55	ALA	GLY	1
68	115	ASP	LEU	2
110	55		HIS	5
112A	38		HIS	5
115	116	LEU	GLU	1
66	114	ASN	ARG	3
119	49	GLY	SER	150
49	120	GLY	GLN	324
113	107	TYR	TYR	43
52	105	LEU	GLN	3
115	105	PRO	GLN	4
107	116	ALA	LEU	7
114	56	TRP	ASP	10
112	56	PHE	SER	7
113	56	TYR	SER	23
112	56	HIS	SER	1
120	48	PRO	LYS	2
44	44	LYS	GLN	4
112	107	GLY	HIS	7
49	119	LYS	GLY	3
42	118	VAL	LEU	1
69	115	ALA	PRO	11
55	116	TYR	TYR	14
113	38	ARG	SER	1
107	107	VAL	ARG	2
110	56	TYR	GLN	2
108	55	TRP	LYS	1
113	116	THR	PRO	2
114	107	PHE	GLY	1
40	116	SER	GLY	2
112	116	GLY	PHE	5
113	56	ALA	TRP	4
55	114	ASN	TRP	2
112	38	ALA	TRP	1
107	116	GLY	ALA	2
112	56		HIS	5
103	44	TYR	GLN	699
108	52	TYR	LEU	69
114	55	TRP	TYR	52
67	114	TYR	THR	64
117	68	TYR	ASP	12
67	114	TYR	ARG	7
52	116	TRP	GLU	6
114	52	ASN	LEU	6
113	107	HIS	TYR	2
114	68	TRP	ILE	1
112	116	ARG	ARG	1
107	107	ILE	ASN	1
69	115	ARG	GLU	2
112	116	ASP	THR	4
55	116	VAL	THR	4
67	115	TYR	LYS	2
40	116	SER	THR	3
114	56	ASP	ALA	6
107	107	MET	TYR	3
112	107	ARG	GLY	2
113	56	HIS	GLY	2
114	55	TYR	LYS	4
66	115	ASP	MET	1
110	56	PRO	LYS	1
69	115	ASP	ASN	2
112A	38		ILE	2
110	55	PHE	TYR	18
113	42	TRP	TYR	52
113	52	ASP	LEU	50
112	107	SER	HIS	4
68	115	ARG	PRO	3
55	114	TYR	LEU	13
116	68	GLY	ALA	5
55	114	LEU	LEU	2
40	116	ASP	TYR	4
113	55	ILE	TYR	5
49	103	ALA	PHE	3
66	114	ASN	GLY	2
114	68	LEU	PRO	2
120	49	SER	SER	1
114	56	THR	ASP	3
69	115	GLU	HIS	1
110	38		LEU	1
110	55	THR	TYR	36
118	49	TRP	SER	150
40	116	TYR	LEU	5
107	116	TRP	PRO	9
112	116	THR	ILE	2
113	56	SER	LYS	1
66	114	ASP	LEU	7
108	55	TYR	SER	2
114	40	TYR	TYR	6
112	116	GLN	TYR	2
52	118	TRP	ILE	1
116	52	ASN	LEU	8
115	116	ASN	ARG	1
66	114	LYS	LEU	4
52	114	TYR	TYR	1
40	116	ASN	THR	2
110	38	TRP	ASP	2
114	52	GLY	ARG	8
55	114	SER	TRP	2
114	55	VAL	LYS	1
67	115	TYR	TRP	7
110	38	SER	GLU	1
112	116	LEU	ARG	4
114	116	LEU	TRP	4
66	115	TYR	MET	1
55	116	GLU	THR	1
112A	38		TYR	423
113	107		PRO	1
112	107		LEU	5
112	55		LYS	12
114	116	ALA	PRO	20
110	55	TRP	TYR	20
113	56	ALA	ASN	4
52	114	TRP	ARG	7
69	115	PRO	SER	4
50	50	LEU	ILE	2
113	105	THR	GLY	2
112	107	VAL	GLY	4
110	55	PRO	PHE	1
107	107	PHE	GLY	2
112	107	GLN	SER	1
114	105	TYR	HIS	7
107	116	ASP	THR	1
114	116	PRO	VAL	2
112	38	ASP	PHE	2
113	107	GLU	SER	2
40	116	GLN	TRP	2
66	114	ALA	VAL	2
117	68	ARG	PRO	1
110	38	TYR	VAL	1
115	118		PHE	9
115	118	PHE		2
55	114	TYR	TYR	19
55	114	ALA	TYR	7
68	115	ASN	HIS	3
48	103	LYS	SER	1
115	116	LYS	TYR	2
114	52	TYR	LEU	121
112	40	LEU	SER	2
52	105	TRP	LEU	37
114	68	ARG	GLU	6
112	107	LEU	HIS	1
50	118	LEU	LEU	1
113	107	SER	SER	6
110	38	SER	ASN	1
49	103	LYS	PHE	1
114	116	TRP	PHE	4
113	105	VAL	PHE	1
113	107	HIS	ARG	1
113	40	VAL	LYS	1
69	115	ASP	ILE	2
113	56	GLY	TRP	6
113	107	SER	ARG	1
110	56	GLU	LEU	1
112	40		GLN	5
112	107		ALA	9
112A	38		VAL	4
113	56	VAL	ALA	8
119	49	GLY	ALA	528
110	56	ASP	ASP	14
40	116	HIS	TYR	51
114	116	TRP	VAL	3
115	116	MET	PRO	21
103	49	TYR	THR	5
113	56	ARG	ARG	4
113	52	GLU	LEU	10
112	56	PRO	VAL	1
67	114	ASN	TYR	3
110	38	MET	TYR	7
114	56	LYS	TRP	2
115	52	GLY	LEU	8
107	107	PRO	SER	5
110	38		VAL	1
107	116	SER	LEU	13
107	107	LEU	TRP	4
115	118	LEU	PHE	70
66	114	THR	SER	6
113	55	PRO	SER	2
52	116	TRP	GLY	11
114	107	ALA	ARG	9
113	40	GLY	GLU	4
112	116	ASP	TRP	5
66	115	ASN	GLU	4
113	116	ALA	TRP	5
55	114	GLN	ASP	1
113	107	SER	TRP	6
112	116	GLN	PHE	1
110	56	GLY	LYS	4
50	103	PRO	TYR	4
112	38	PRO	ASP	2
113	38	TYR	LEU	1
107	116	PHE	PRO	1
55	116	ASP	LEU	3
113	52		ARG	7
113	40	SER	SER	2
49	103	GLY	PHE	55
113	40	TRP	ASN	17
116	68	ASP	ASP	12
112	107	ARG	TYR	4
55	114	ALA	LEU	9
112	56	LEU	ARG	1
113	116	MET	ASN	1
114	68	TRP	TYR	4
113	107	ASP	ARG	4
103	50	TYR	ILE	2
66	114	THR	THR	4
107	116	ASN	ARG	4
113	105	TYR	GLY	5
113	38	ILE	PHE	2
114	55	LYS	TYR	4
55	116	SER	ARG	3
114	107	TYR	TRP	14
114	107	ARG	TRP	3
55	116	ALA	GLY	1
112	107	TYR	GLN	2
112	38		LEU	8
113	38		PHE	12
112A	107		LEU	12
114	116	GLY	PHE	21
113	42	ASN	TYR	30
113	116	PHE	SER	2
107	116	GLY	TYR	32
110	38	TYR	TYR	67
113	56	TYR	ALA	28
114	68	PRO	HIS	2
110	55	ASP	ALA	1
115	105	ILE	GLN	9
110	56	ASP	ASN	6
112	40	VAL	ASN	2
110	55	GLY	ASN	1
40	116	ASN	SER	1
107	107	ILE	TRP	8
114	56	GLU	ARG	1
114	107	ASP	GLY	4
113	116	ASN	PRO	6
114	116	ASP	PRO	3
114	52	TRP	PHE	1
112	38	LEU	SER	1
66	114	THR	ASP	2
113	40	HIS	SER	1
113	56	PRO	SER	2
116	52	ASP	GLY	1
113	56	PRO	TYR	1
112A	38		SER	28
112A	38		ASP	31
40	116		TYR	1
40	116	HIS	PHE	40
110	55	ARG	TYR	28
113	38	PHE	LEU	2
112	40	GLN	ALA	3
116	52	ALA	LEU	59
112	55	HIS	TYR	15
52	115	TRP	SER	28
110	38	GLY	TRP	4
116	68	ASP	GLN	85
110	56	LEU	SER	5
120	49	ALA	PRO	1
44	103	GLN	HIS	4
114	105	TRP	GLY	3
113	38	ASN	GLY	1
55	116	ASP	TYR	5
110	38	THR	TRP	3
107	107	GLY	PHE	6
114	40	PHE	HIS	4
107	116	GLU	VAL	4
52	114	TRP	HIS	12
113	105	LYS	GLN	3
66	114	THR	ASN	1
110	56	ARG	PHE	1
113	116	SER	ASN	1
112	56	THR	GLY	5
112	107	GLY	ASP	3
112	40		PHE	1
110	38		PRO	2
108	52		GLN	1
69	115	ASP	PRO	193
114	56	GLY	ASP	20
52	114	TRP	ASN	46
118	52	TRP	SER	17
114	116	TRP	TYR	11
120	49	ARG	ALA	22
112	56	PRO	LYS	2
116	68	ASP	LYS	4
108	52	TYR	PRO	1
116	68	GLY	TYR	1
108	52	ASP	THR	2
114	55	ASP	TYR	16
112	116	VAL	PHE	2
108	52	GLY	SER	3
117	68	TRP	LEU	1
113	52	TYR	PRO	3
55	114	LYS	SER	1
112	38		TRP	17
113	40		SER	3
116	68	PRO	MET	1
110	56		GLN	6
68	115	ALA	PRO	206
48	103	GLN	PHE	25
55	116	GLY	MET	1
108	52	PRO	LEU	35
116	68	ASP	ASN	4
114	68	GLY	TYR	5
107	116	GLU	PRO	6
113	107	HIS	GLY	2
114	68	TRP	GLU	11
114	107	TRP	ASN	2
110	38	ALA	TYR	7
113	105	TRP	LEU	4
117	68	PRO	GLU	4
69	115	ASP	THR	9
112	56	SER	TRP	3
114	56	GLY	GLU	6
66	115	LEU	SER	1
40	116	GLY	PHE	5
112	107	SER	PHE	2
112	116	TYR	GLU	2
115	116	HIS	GLU	1
113	107	LYS	TRP	1
116	68	ASP	TRP	1
114	56	TRP	LEU	3
107	107	GLY	LEU	2
110	38	TYR	ALA	5
40	116	GLN	TYR	2
113	105		ALA	3
113	55	VAL	TYR	17
116	52	ASP	LEU	510
110	55	SER	TYR	42
114	52	PRO	LEU	42
112	55	GLU	TYR	15
108	55	GLY	LYS	2
66	114	TYR	ILE	5
112	107	GLY	TYR	21
113	40	HIS	GLN	1
114	68	SER	PHE	3
103	48	PHE	GLU	1
66	114	TYR	MET	1
114	56	HIS	TYR	1
110	56	SER	ALA	6
114	107	ALA	ASP	6
116	68	LEU	GLU	1
112	40	TYR	GLU	3
107	116	LYS	LEU	2
113	40	VAL	ASP	1
114	52	ASN	ALA	1
112	40		HIS	61
113	105		SER	10
118	49	TRP	ALA	529
114	107	ASN	HIS	2
114	42	ASN	PHE	1
114	56	HIS	ASP	4
55	114	SER	TYR	6
107	107	TYR	HIS	3
112	116	ILE	LEU	4
113	52	SER	ARG	1
110	55	PHE	LYS	1
114	68	GLY	HIS	5
44	103	LYS	TYR	3
112	116	PRO	TRP	6
112	40	ASP	TYR	5
113	56	SER	ARG	2
67	115	ASN	GLU	2
48	103	HIS	TYR	3
116	42	ALA	PHE	7
110	38	PRO	TYR	8
114	107	ASN	TYR	5
117	68	LEU	PRO	5
112	107	PHE	PHE	2
117	68	VAL	PHE	5
116	68	PRO	ASP	3
55	114	GLY	ASN	7
114	40	LEU	SER	2
113	42	LYS	PHE	1
113	40	HIS	HIS	1
113	38	LYS	TYR	2
114	56	ARG	VAL	1
103	49	TYR	PRO	60
55	114	VAL	ASP	7
113	55	THR	TYR	22
113	42	ASP	TYR	56
112	116	PHE	PRO	7
113	38	TYR	ALA	21
66	114	ARG	THR	7
113	38	VAL	THR	1
114	68	TRP	ALA	14
114	68	TYR	ASP	2
112	116	HIS	TRP	4
40	116	PHE	TRP	2
67	114	TYR	MET	2
55	114	LEU	ALA	1
110	56	PHE	HIS	1
115	116	TYR	ILE	1
113	107	GLY	TRP	10
115	118	GLY	PHE	10
114	107	SER	ASN	1
113	38	ASN	VAL	1
114	52	GLY	PHE	1
112	38	THR	LEU	1
69	115	ALA	LEU	1
113	40		TYR	8
112	107		PRO	1
108	55		LYS	1
116	68	ASP		1
115	42	THR	TYR	9
112	55	SER	TYR	30
112	56	TYR	GLY	19
113	55	LEU	TYR	15
113	56	ASP	LEU	4
69	1	ASP	ASN	2
[truncated: 3,989 more rows]

## Sheet: oas_residues_in_contact
imgt_heavy	imgt_light	residue_heavy	residue_light	count
114	40	TYR	ALA	217124
114	68	GLY	PRO	137668
112	107	VAL	SER	6936
52	116	TRP	SER	29913
55	114	ALA	THR	21093
108	52	SER	LEU	144442
55	116	GLY	TYR	23176
114	116	GLY	VAL	48278
112	107	TYR	HIS	6236
69	115	THR	ARG	900
113	116	ASP	GLY	6733
113	40	GLY	SER	41493
110	38	VAL	TRP	8222
110	56	ILE	GLN	2272
44	103	ARG	TYR	6783
108	52	ARG	ILE	599
113	107	GLY	CYS	1114
107	116	HIS	TRP	14125
108	52	PRO	VAL	3402
69	115	SER	ILE	255
112	116	GLY	LEU	30520
113	42	CYS	TYR	18162
114	56	SER	GLY	12895
110	55	PRO	SER	1444
114	107	ARG	PHE	1004
113	56	ALA	ASP	13506
114	52	ALA	TYR	2754
110	38	PHE	ILE	101
113	55	ILE	PHE	496
114	116	TYR	ALA	6077
50	44	LEU	GLU	1882
113	40	MET	VAL	38
113	55	GLY	SER	5688
114	56	TYR	ARG	9786
108	52	ARG	PRO	525
120	49	HIS	PRO	1016
114	116	PHE	ASN	222
113	107	VAL	ASP	415
114	40	TYR	GLN	4945
110	56	ASN	LEU	1829
114	107	TRP	GLN	99
112	40	TRP	GLY	932
66	114	TRP	SER	567
118	50	TRP	TYR	3
113	56	GLN	LYS	1607
112	116	VAL	ILE	3012
118	50	GLY	PRO	1766
113	107	GLN	PHE	261
113	56	MET	GLU	960
115	105	GLU	SER	437
113	38	LEU	ALA	722
112	107	ASN	GLN	45
112	55	ILE	CYS	58
112	116	CYS	THR	181
113	107	ILE	HIS	362
120	48	LYS	ARG	866
110	56	LYS	LEU	687
114	105	MET	SER	428
114	52	THR	SER	994
114	105	CYS	VAL	178
114	116	LEU	ASN	244
118	51	GLY	ARG	609
55	114	CYS	ASP	145
116	52	SER	ILE	65
115	52	ALA	VAL	516
48	103	GLN	THR	24
115	118	SER	ILE	48
116	52	GLY	MET	115
40	116	LEU	LEU	176
110	55	SER	LEU	63
116	42	CYS	PHE	292
114	55	HIS	LEU	10
114	107	MET	LEU	146
113	116	GLN	HIS	290
110	55	MET	LYS	220
114	68	SER	LYS	167
112	107	ALA	PRO	66
115	52	VAL	CYS	22
113	38	PHE	VAL	75
116	68	CYS	PHE	31
103	49	HIS	GLY	118
49	103	MET	TYR	11
112	38	ASN	PRO	107
68	115	TYR	ILE	7
66	114	PRO	ASP	28
114	52	GLY	TRP	12
114	105	THR	TRP	23
120	48	LYS	ASP	20
66	114	HIS	HIS	579
113	56	ASN	VAL	924
67	114	GLY	TYR	6
113	40	ARG	VAL	639
66	115	ASP	LYS	471
114	116	TRP	THR	1226
115	116	TYR	GLN	1290
40	116	ASP	GLN	172
113	40	ASN	ARG	144
115	105	SER	PHE	75
114	52	ARG	MET	68
115	105	ALA	ASP	4
55	116	ARG	TYR	40257
52	115	TRP	LEU	124960
52	116	TRP	TRP	331528
108	52	THR	LEU	73397
114	56	TRP	GLY	41447
113	55	GLN	TYR	15293
113	38	GLY	TYR	172370
55	114	ARG	TRP	9307
114	107	THR	HIS	1312
113	116	SER	VAL	17370
110	38	LYS	TYR	12221
114	40	PHE	SER	6468
116	68	ASP	PHE	25521
114	105	TYR	SER	33895
112	116	ASP	HIS	755
115	116	ILE	ILE	2463
44	103	LEU	TYR	5986
113	42	ALA	PHE	4247
112	38	PHE	THR	1174
55	116	ILE	ALA	1447
110	55	THR	SER	2299
112	56	ARG	ARG	1966
113	40	CYS	ASP	537
115	52	PRO	VAL	1236
67	114	PHE	THR	2476
112	107	GLY	PHE	2808
112	116	ALA	VAL	10740
110	38	ARG	PHE	3154
113	40	THR	CYS	1790
107	116	ALA	SER	2328
55	116	SER	THR	1596
113	55	PHE	GLN	70
115	105	ALA	ASN	285
110	38	ASP	ALA	1768
113	105	ALA	VAL	465
66	115	PHE	VAL	920
110	38	ALA	ILE	316
114	107	HIS	PHE	862
114	40	GLN	GLY	511
114	52	ILE	ARG	676
113	40	GLU	ASP	916
67	115	LYS	TYR	30
69	1	TYR	GLN	107
114	40	GLU	GLY	661
42	118	VAL	TYR	473
114	107	CYS	ALA	967
112	40	TRP	GLN	551
115	52	TYR	ILE	134
113	116	LYS	ASP	492
116	52	ALA	THR	611
107	107	ILE	LEU	462
113	56	MET	ALA	1252
115	105	GLU	TYR	183
110	56	LEU	THR	739
110	56	ASP	HIS	241
116	68	ASN	HIS	309
55	116	LYS	TRP	581
67	115	PRO	ASP	4
113	56	PHE	THR	477
107	116	THR	CYS	225
113	38	LEU	VAL	73
55	116	CYS	THR	22
52	116	GLY	ARG	64
116	68	MET	HIS	71
67	114	GLN	GLY	85
52	115	HIS	ALA	71
110	55	ILE	SER	1028
115	52	TRP	PHE	128
52	115	SER	TYR	54
112	40	GLY	LEU	43
55	116	GLN	GLY	80
52	115	SER	VAL	52
114	68	HIS	LEU	98
49	120	HIS	THR	20
113	55	ILE	CYS	20
113	55	TYR	MET	34
116	52	SER	MET	62
66	115	VAL	TRP	51
52	116	HIS	PRO	45
118	50	GLN	PRO	7
117	68	ASN	ASN	11
52	116	TYR	MET	55
115	105	LEU	TRP	53
49	120	ASP	ARG	16
103	44	ASN	HIS	30
112	40	HIS	TYR	2740
67	115	ILE	PRO	560
112	116	PHE	THR	308
113	116	PHE	THR	276
115	105	LEU	VAL	997
114	116	PHE	LYS	420
68	115	LEU	GLY	302
112	55	SER	CYS	232
69	1	TYR	GLU	56
114	40	GLY	LYS	99
114	52	ASN	GLN	16
108	52	GLN	LEU	50480
52	116	TRP	ARG	176737
114	42	CYS	TYR	15291
114	52	ALA	THR	3234
114	40	GLY	HIS	20738
107	107	TYR	ALA	2435
114	107	TRP	ALA	10821
114	105	ASP	SER	4383
66	115	ASN	ASN	10001
110	56	VAL	ALA	19692
66	114	GLY	PRO	8056
107	107	LYS	TYR	9483
114	107	PRO	SER	8289
114	116	PRO	GLY	4782
114	68	PRO	PHE	1750
66	114	PHE	ALA	1448
107	116	PRO	HIS	555
116	68	PRO	GLU	2070
66	115	SER	SER	6612
114	116	PRO	PRO	5994
112	40	TRP	TYR	2667
69	115	PRO	VAL	8334
113	38	GLY	ILE	734
107	107	SER	TRP	17504
110	55	ILE	HIS	676
103	44	SER	GLN	3541
115	116	ALA	TYR	3813
55	114	HIS	GLU	230
112	38	TRP	ASN	3608
120	48	GLN	GLY	785
108	55	ASP	CYS	135
112	56	ILE	ALA	5668
113	56	HIS	MET	274
114	55	LEU	ALA	16
114	68	CYS	ALA	3899
113	116	MET	TRP	1612
112	40	HIS	HIS	3027
112	116	PRO	SER	1535
113	116	PHE	LEU	6233
55	114	LEU	ILE	1144
112	38	ASN	SER	3476
66	115	TRP	THR	219
66	115	VAL	PRO	3175
110	38	GLU	THR	1235
52	116	GLY	LEU	138
114	116	GLN	VAL	2083
49	119	GLY	ALA	3972
114	52	MET	LEU	4573
110	38	ASP	LEU	2781
55	116	SER	LYS	1653
112	116	PRO	ASN	528
112	38	PRO	GLY	402
120	49	ARG	VAL	1586
107	107	PHE	ARG	1778
68	115	ILE	ILE	94
113	107	ASN	ASP	871
114	116	GLN	ALA	192
114	52	ALA	PRO	343
114	52	LYS	TYR	92
114	107	TYR	GLN	168
110	38	PRO	ILE	178
107	116	HIS	MET	246
55	114	GLU	ASP	1012
113	107	GLY	PRO	346
66	115	GLU	GLU	228
112	107	LYS	HIS	400
114	56	VAL	ASN	373
115	52	HIS	VAL	232
110	56	GLN	VAL	217
113	55	TRP	GLN	116
52	116	THR	LEU	47
108	55	ASN	ASN	166
112	40	ASN	THR	374
113	55	ASN	ASP	110
114	105	PRO	PHE	105
68	115	ASP	THR	162
113	55	LYS	LYS	141
50	103	GLN	TYR	117
108	52	ARG	ASN	56
114	52	ALA	ASN	25
108	52	TYR	MET	112
112	55	CYS	ALA	6
110	55	CYS	GLN	37
107	107	ILE	ILE	19
103	48	ILE	ALA	3
66	115	TRP	TYR	81
52	105	HIS	ASN	10
69	115	PHE	PRO	47
112	107	TRP	LYS	15
110	38	LEU	GLU	59
112	40	ILE	PRO	1
115	42	TRP	CYS	11
115	116	GLY	SER	430
114	40	THR	PHE	156
51	118	GLN	CYS	6
68	115	GLN	THR	25
40	116	TRP	HIS	5
108	55	ILE	THR	58
110	38	HIS	GLU	29
113	38	LYS	TRP	1364
69	115	PRO	GLY	42956
66	115	ARG	GLY	8121
110	56	TYR	ALA	37256
113	40	HIS	ASP	1725
113	107	HIS	ALA	2621
114	107	TRP	SER	21889
113	56	LEU	LEU	1715
113	56	GLY	LYS	28881
114	107	PRO	TYR	59669
113	40	GLN	CYS	514
116	68	LEU	PRO	2788
114	105	TRP	SER	10431
113	116	LYS	TYR	3152
112	116	ALA	TRP	13908
107	116	ARG	TRP	17044
55	116	ASN	ILE	3639
115	42	PHE	HIS	8811
50	103	LEU	HIS	17817
114	68	GLN	THR	19
113	38	CYS	TYR	11682
113	107	ASP	PHE	1920
116	42	PHE	TYR	5461
112	56	GLN	LEU	809
112	56	ARG	LYS	5672
66	114	PHE	TRP	4071
66	114	ASN	ALA	11357
114	107	PRO	CYS	516
55	114	TRP	GLU	475
110	38	PHE	GLY	377
55	114	ASP	ARG	217
110	55	THR	GLN	116
114	52	GLY	MET	820
107	107	GLY	ASN	758
112	116	VAL	PRO	4274
113	107	GLY	ASN	605
114	68	MET	GLN	872
110	38	TYR	LYS	760
113	55	SER	TRP	44
115	105	GLY	TYR	581
114	105	PHE	GLY	1306
108	55	ARG	THR	116
112	55	CYS	LYS	236
112	116	ASP	SER	1374
112	116	ALA	ALA	994
114	52	LEU	TYR	959
67	114	ILE	ASN	93
115	52	ALA	SER	435
116	42	PRO	LEU	212
118	49	TRP	ASP	333
40	116	TYR	ILE	593
112	38	LYS	LEU	568
113	107	CYS	THR	355
67	115	CYS	SER	171
55	114	MET	ASP	165
110	38	CYS	LYS	97
113	56	PHE	ILE	39
108	55	ALA	TRP	45
113	55	VAL	HIS	470
52	116	SER	ASN	20
55	114	TRP	MET	166
114	42	VAL	ASN	4
103	50	TYR	THR	135
50	50	GLN	PRO	151
107	107	PHE	ASN	69
116	52	PHE	PRO	16
107	107	TRP	PHE	280
51	118	ASP	LEU	54
114	55	PHE	TRP	14
68	115	GLU	ILE	110
113	40	GLY	TRP	53
66	115	HIS	CYS	14
116	52	TRP	ALA	27
113	55	LYS	GLN	52
114	52	ARG	HIS	13
114	105	MET	GLU	21
52	118	SER	TYR	6
110	38	CYS	MET	4
115	52	ASN	MET	15
114	40	TRP	SER	30458
69	115	GLU	GLU	185
112	56	CYS	THR	243
66	114	PHE	ARG	1038
113	40	ARG	LYS	24
113	116	GLU	LYS	245
118	50	TRP	PRO	1945084
113	105	TYR	LEU	15308
55	114	TYR	SER	58118
112	56	ASN	LYS	4399
114	52	HIS	LEU	32529
114	40	TYR	HIS	37341
110	38	SER	ASP	11509
113	116	ASN	LEU	21013
110	56	LYS	GLU	1956
110	56	TYR	TRP	11574
115	118	MET	ILE	347
107	107	LEU	CYS	362
117	68	GLY	GLN	820
68	115	SER	ASP	3089
115	116	TRP	SER	211
114	105	THR	SER	5179
66	115	THR	SER	3274
107	107	PRO	GLY	875
114	52	ALA	VAL	3690
114	56	VAL	TRP	3741
114	116	VAL	PHE	2586
112	56	TRP	ARG	1486
115	116	ARG	TRP	2572
110	56	LEU	ASN	522
68	115	VAL	GLN	888
108	52	PRO	SER	1924
112	55	PHE	SER	1012
68	115	GLU	SER	238
113	55	PHE	SER	1201
114	55	GLY	PHE	7726
113	56	GLY	ARG	8055
114	105	ALA	TYR	2180
114	42	PHE	PHE	2100
116	42	ILE	TYR	3844
114	105	PHE	ASN	595
112	40	ASP	CYS	3289
55	116	ASN	ARG	8721
69	115	VAL	PRO	6643
66	114	GLY	ILE	697
113	42	ASN	LEU	685
114	68	GLU	ALA	5801
55	116	LEU	GLY	3716
114	52	PRO	PRO	247
112	116	LEU	ALA	1227
55	116	GLY	ARG	12664
113	55	PRO	PHE	1237
110	56	ASN	SER	1740
66	114	SER	LEU	5082
40	116	VAL	GLY	250
115	116	TRP	ARG	1184
49	103	LYS	TYR	245
113	38	HIS	TRP	2829
114	105	TRP	ILE	202
113	116	CYS	TYR	2982
114	42	ALA	HIS	2823
112	116	THR	ASN	428
49	120	GLY	GLU	1402
114	68	ALA	VAL	568
116	52	THR	THR	413
113	116	ILE	ASN	61
115	52	ASP	VAL	334
69	115	ASN	ARG	164
52	105	CYS	ALA	286
113	107	MET	LEU	113
116	68	THR	GLY	229
115	116	CYS	LEU	1325
114	55	GLU	HIS	406
116	68	HIS	ASP	534
113	107	ALA	PHE	1080
116	52	GLU	GLU	4
110	55	ALA	THR	67
114	105	ASN	VAL	314
55	116	MET	GLY	234
116	52	ARG	CYS	8
115	118	GLU	LEU	26
108	55	TRP	THR	35
49	103	GLU	HIS	35
69	1	TRP	GLN	37
103	48	PHE	TYR	7
115	105	TRP	HIS	238
112	38	CYS	GLU	32
51	118	GLN	LEU	101
52	114	LEU	GLY	106
114	40	CYS	GLU	21
113	116	VAL	PHE	1840
107	107	ALA	SER	12724
112	116	THR	TYR	12664
55	116	TYR	ILE	10370
113	56	GLN	TRP	1135
112	55	ARG	TYR	68948
117	68	VAL	ASP	5713
115	116	THR	TRP	3655
114	52	SER	LEU	71341
114	40	ASP	SER	10777
110	38	ALA	ASP	5968
117	68	LYS	PRO	663
55	116	THR	TRP	7486
114	40	THR	SER	12473
55	114	SER	ARG	3182
117	68	PRO	ASP	1759
40	116	THR	TRP	15031
107	116	ARG	VAL	13316
69	115	GLY	GLY	1337
115	105	HIS	SER	771
66	115	SER	LEU	5378
66	114	LYS	ASP	2442
110	55	ASP	HIS	1624
116	68	GLN	GLU	5928
113	56	THR	GLN	2063
108	52	VAL	SER	986
107	116	CYS	TYR	1117
112	107	ARG	VAL	171
113	107	SER	ALA	7947
40	116	TYR	ASN	109
118	49	TRP	CYS	80
110	38	PHE	LEU	971
66	115	HIS	LYS	180
114	56	GLU	TYR	717
107	116	HIS	GLY	3823
52	118	TRP	CYS	351
113	105	ASN	ILE	108
114	107	PRO	GLY	1928
114	52	ASP	ALA	464
115	116	SER	GLY	1446
113	52	CYS	PHE	333
116	52	ALA	VAL	694
110	38	ASN	PHE	1792
112	38	SER	MET	22
112	107	TRP	GLY	933
115	116	VAL	LYS	255
49	120	ASN	GLN	55
55	116	TYR	ASN	1102
107	116	HIS	GLU	644
113	105	LYS	GLY	705
114	105	MET	ALA	466
114	68	MET	PHE	202
120	48	THR	THR	197
107	107	VAL	PRO	129
110	56	PHE	VAL	356
113	56	VAL	ASN	283
110	38	MET	ARG	157
110	38	ARG	PRO	154
116	68	GLN	SER	208
116	52	SER	ALA	145
114	107	CYS	GLY	322
113	56	LEU	VAL	292
69	1	MET	GLN	76
115	116	GLN	HIS	59
52	114	SER	ASN	265
49	120	GLU	ARG	64
112	56	ASP	PHE	93
112	55	SER	GLN	196
112	107	HIS	VAL	122
52	116	GLY	ASP	48
52	115	PHE	HIS	46
48	103	ASP	PHE	15
113	42	SER	VAL	43
115	42	PRO	ILE	76
112	38	VAL	PRO	93
115	42	ALA	TRP	16
112	107	PHE	VAL	131
52	115	GLY	ILE	22
116	52	LYS	SER	55
114	52	ALA	CYS	65
114	55	VAL	MET	8
110	55	HIS	TRP	9
118	118	TYR	PHE	46
114	42	ARG	SER	34
52	105	LEU	PHE	11
119	49	SER	ARG	3
66	114	CYS	TYR	23
120	49	ARG	LEU	24
113	107	PHE	HIS	820
66	115	HIS	TYR	792
115	105	GLY	GLY	1130
112	55	PHE	HIS	887
114	116	CYS	GLN	261
113	40	PHE	THR	403
112	55	TYR	LEU	170
66	114	GLY	GLN	530
114	116	PRO	THR	493
110	38	PRO	GLU	176
112	116	GLN	CYS	126
52	118	TYR	CYS	4
112	55	ASN	ILE	9
67	114	TYR	GLY	92261
110	56	THR	ASP	19062
113	116	GLN	ILE	740
112	107	TYR	GLY	7045
112	107	GLU	TYR	19990
114	56	ALA	TRP	17609
113	105	MET	GLN	5377
112	56	ASP	THR	895
112	38	ASP	TYR	42955
113	52	HIS	LEU	35548
113	56	GLY	THR	2756
112	38	GLY	ASP	9891
116	52	ASP	ILE	3978
115	52	PHE	PHE	8508
67	114	SER	SER	3269
120	48	LYS	ALA	402
115	105	ILE	ASN	1015
116	68	GLY	GLU	11338
116	68	SER	PRO	4731
112	40	SER	GLY	3374
66	114	ALA	TRP	768
120	48	GLN	ASN	2785
118	51	TRP	ALA	1211
110	55	MET	SER	341
112	38	THR	PHE	2547
52	118	TRP	VAL	873
112	38	GLY	HIS	2042
113	38	ILE	TRP	1052
114	40	LEU	GLY	1663
114	68	GLU	PHE	664
107	107	GLU	CYS	517
66	114	LYS	ILE	966
115	52	LEU	PRO	544
69	115	ARG	THR	367
113	40	LYS	ASP	637
113	42	PHE	LEU	398
114	56	SER	VAL	634
113	52	PRO	THR	1313
114	68	ASP	PHE	933
113	38	PHE	LYS	152
40	116	HIS	LYS	1490
115	105	ALA	ALA	1234
113	52	GLU	THR	664
113	56	SER	VAL	962
103	48	ASN	GLN	183
113	56	ARG	MET	80
116	68	ARG	GLN	856
66	115	ARG	MET	1347
107	107	THR	LEU	743
114	105	ASN	PHE	71
113	55	CYS	ASN	75
116	42	ALA	SER	19
107	107	TYR	VAL	91
113	105	PHE	ILE	86
52	116	ARG	ARG	210
116	68	TRP	PHE	112
103	44	SER	GLU	32
103	44	TRP	HIS	55
113	55	THR	MET	4
114	107	PHE	LYS	11
66	115	TRP	ALA	136
55	116	LEU	LYS	240
113	42	HIS	ILE	32
116	52	MET	ILE	4
113	38	ALA	GLN	80
49	120	LYS	ARG	1
118	49	GLN	ALA	5
107	107	ASN	CYS	99
114	42	LEU	SER	52
114	56	LEU	PHE	83
67	114	LEU	GLU	13
110	55	ASN	GLY	6
49	103	LYS	HIS	9
66	114	HIS	LEU	1501
110	56	SER	MET	250
68	115	ARG	GLY	354
112	38	ASP	GLY	576
115	105	HIS	PHE	26
114	68	ILE	LEU	56
108	55	LYS	TRP	18
107	116	PHE	TYR	3267
68	115	ALA	HIS	46587
113	42	THR	TYR	56676
115	116	PHE	GLY	42627
113	116	TYR	TRP	86591
115	116	MET	GLY	20195
115	105	MET	GLN	235325
107	116	PRO	TRP	8165
115	105	GLY	MET	5919
112	40	GLY	HIS	15192
112	107	PRO	ALA	5762
114	116	PHE	ARG	3815
113	38	TYR	GLU	378
110	38	ARG	VAL	91
112	38	TYR	HIS	3622
114	116	ASN	VAL	4570
113	116	TYR	SER	8149
52	115	TRP	ASP	17334
113	105	GLU	LEU	1660
103	48	TYR	LEU	5105
67	114	HIS	ARG	327
52	116	TRP	MET	4402
112	56	HIS	TRP	2690
114	40	HIS	ASN	5527
115	105	LEU	CYS	4835
52	116	TYR	LEU	2313
113	107	GLY	VAL	670
107	107	ALA	VAL	229
115	116	HIS	HIS	111
113	105	ALA	CYS	2833
113	38	ASP	ALA	3019
68	115	LEU	TYR	92
112	116	HIS	ASN	192
66	115	LYS	GLN	757
52	118	ARG	PHE	1156
112	107	GLY	CYS	748
40	116	SER	LYS	6254
113	56	VAL	TRP	2289
66	115	GLU	ARG	1000
116	52	GLU	ARG	1620
50	44	PRO	GLU	36
67	114	ILE	GLU	21
113	55	ASN	LYS	1010
107	116	PHE	ASP	52
113	52	PHE	THR	963
113	107	SER	VAL	292
113	116	LEU	THR	286
114	52	THR	PHE	530
115	116	HIS	PHE	611
40	116	TYR	THR	61
110	56	MET	TYR	533
52	114	TYR	GLN	193
67	115	TRP	ASN	4
114	55	ASP	VAL	4
67	115	PHE	MET	168
52	115	LEU	ASP	50
114	55	ALA	GLN	271
112	55	TRP	ASN	120
108	55	HIS	HIS	531
69	115	LEU	ASN	291
52	116	CYS	LYS	50
119	49	ALA	SER	110
110	55	ASP	ASP	119
112	107	GLN	GLY	444
114	40	LYS	CYS	160
116	68	ILE	ILE	5
120	48	VAL	LEU	1
55	114	GLN	GLU	7
113	56	VAL	HIS	99
115	52	PHE	TRP	5
108	55	LEU	VAL	12
114	55	CYS	ASP	20
113	107	ALA	GLN	21
116	52	GLU	CYS	20
55	116	LYS	CYS	14
115	42	THR	ASN	13
112	116	MET	LEU	2125
113	116	SER	MET	284
115	116	TYR	THR	454
67	115	HIS	ASP	118
66	115	VAL	HIS	176
68	115	MET	THR	121
108	55	ARG	MET	14
115	105	HIS	VAL	36
66	114	TRP	GLY	211
69	115	GLU	ASP	210
108	55	GLU	THR	22
113	107	THR	TYR	30956
108	55	ILE	TYR	63944
113	107	TYR	GLY	8898
40	116	ASN	GLY	11141
115	116	TYR	ARG	5431
116	68	THR	PRO	2261
112	40	SER	SER	31451
113	56	ARG	LYS	5791
107	116	VAL	GLU	1090
112	116	ILE	ALA	467
107	116	SER	TYR	15353
117	68	SER	HIS	1285
115	105	SER	VAL	246
40	116	SER	HIS	8956
69	115	ASN	GLY	619
110	38	PRO	ASN	5009
112	40	PHE	ALA	18938
103	48	PHE	THR	8803
117	68	HIS	GLU	10355
113	56	GLU	GLU	3221
120	48	ARG	THR	8865
118	52	TRP	PRO	4625
48	103	GLY	TYR	2836
114	107	TRP	PHE	2278
107	116	GLN	GLN	895
113	116	VAL	LEU	5976
66	114	GLN	ARG	365
55	114	HIS	GLY	1626
114	105	ILE	LEU	875
113	107	LEU	PHE	576
114	107	PRO	VAL	235
114	40	GLY	THR	2147
114	56	ARG	ARG	796
112	55	ASP	PHE	1668
117	68	GLU	GLN	304
108	52	ALA	MET	177
114	40	ILE	ASP	458
116	42	PHE	PHE	709
114	56	PRO	ARG	3451
110	38	THR	GLY	419
113	56	ARG	SER	3064
48	103	ALA	TYR	522
114	52	LEU	PHE	403
113	38	TYR	ARG	3752
108	52	LEU	TYR	1640
113	55	HIS	HIS	643
103	48	ARG	GLN	222
68	115	LEU	LEU	156
117	68	ILE	VAL	393
69	115	ARG	MET	37
112	116	THR	CYS	321
113	55	LEU	LYS	522
112	107	PRO	LEU	1283
114	107	MET	ARG	306
110	38	ALA	GLU	153
55	114	GLU	LYS	269
107	107	ASN	LEU	352
116	52	SER	THR	892
107	107	TYR	GLY	756
115	116	GLN	VAL	518
110	38	HIS	VAL	44
107	107	TYR	ASP	257
110	56	GLN	PHE	56
108	52	TRP	THR	856
112	40	GLY	ILE	105
113	105	MET	VAL	53
114	56	SER	ASN	923
115	116	HIS	MET	15
107	107	CYS	HIS	170
113	55	GLY	MET	21
113	56	VAL	PHE	64
113	42	ALA	CYS	49
110	56	GLN	HIS	60
115	52	HIS	THR	201
114	55	GLU	GLN	34
52	115	HIS	THR	31
114	40	THR	TRP	11
52	115	GLN	PHE	2
110	55	ALA	ALA	7
114	55	VAL	GLN	80
113	52	THR	MET	116
107	116	LYS	LYS	45
114	55	TRP	GLN	93
108	52	HIS	CYS	19
52	116	HIS	HIS	14
114	116	TYR	PHE	22025
67	114	SER	GLY	849
40	116	ASN	GLU	1503
112	38	GLY	LYS	749
69	115	GLY	ARG	348
115	105	THR	TYR	243
113	40	GLU	TRP	1
112	116	ASP	LYS	533
115	118	TRP	VAL	37
67	114	ARG	ARG	9
113	55	ASN	TYR	118280
66	114	ASN	THR	85628
113	105	TRP	GLN	53082
114	56	TYR	GLN	15638
67	114	TYR	ASN	149120
114	55	SER	TYR	77877
110	56	VAL	GLY	23098
113	116	GLN	ALA	246
112	38	TYR	LEU	7126
55	116	SER	TYR	31376
112	107	PHE	CYS	250
113	42	PRO	TYR	47342
55	114	ASN	LEU	3207
114	40	GLY	GLY	7991
114	42	ARG	TYR	33845
113	56	GLY	GLU	24280
107	116	HIS	ARG	3620
113	105	TRP	ILE	247
69	1	GLU	ASP	8788
40	116	HIS	PRO	26503
112	56	PHE	ASN	487
112	56	GLY	SER	7139
112	56	TYR	GLN	14391
108	55	LYS	PHE	1305
44	44	GLN	LYS	6991
50	44	LEU	LYS	7197
115	105	PRO	HIS	1152
110	38	LYS	TRP	1503
55	116	PHE	SER	863
110	56	PHE	ASN	455
112	40	LEU	CYS	2460
40	116	ARG	VAL	157
66	115	GLN	VAL	129
113	38	ILE	ARG	96
114	116	MET	VAL	633
112	116	GLU	ALA	696
68	115	LEU	ARG	139
110	56	GLN	GLN	1166
108	52	HIS	TYR	504
112	40	VAL	TYR	3815
114	40	GLU	TYR	2328
66	115	VAL	THR	503
51	118	GLU	SER	787
66	115	SER	GLN	1214
114	116	MET	TRP	1049
52	114	LEU	PHE	101
67	114	CYS	SER	578
114	55	SER	ARG	449
114	40	ASN	ASP	1287
67	115	THR	SER	80
114	107	GLN	VAL	96
108	55	TYR	ASP	92
113	38	ILE	GLU	38
114	107	LEU	ILE	48
116	52	THR	PRO	36
114	52	TYR	GLN	28
67	115	CYS	TRP	32
49	103	ALA	CYS	99
110	56	LYS	THR	217
115	116	HIS	GLN	203
110	38	HIS	ILE	59
113	38	MET	LYS	29
52	116	CYS	MET	22
66	114	ALA	LYS	68
120	48	LEU	GLY	15
107	107	LEU	GLU	27
114	107	PRO	MET	3
112	55	PRO	ILE	10
108	52	ALA	GLU	5
103	48	SER	ALA	21
113	55	ASN	ALA	19
115	118	HIS	CYS	3
68	115	GLY	THR	1752
69	115	VAL	ALA	725
114	116	PHE	GLY	1837
67	114	ALA	SER	66
113	38	CYS	LYS	92
108	55	HIS	GLN	55
40	116	VAL	LYS	21
44	44	ARG	PHE	13
52	114	LEU	ILE	43
115	105	SER	ARG	44
52	118	TRP	PHE	1898183
107	107	ASP	SER	50127
40	116	GLY	TRP	43890
114	105	VAL	GLN	30111
108	52	ASN	LEU	43137
113	105	ALA	GLN	41993
113	52	MET	LEU	7723
114	105	TYR	LEU	8299
114	107	TRP	HIS	2524
55	116	SER	GLY	10337
112	56	LEU	SER	3291
52	115	TRP	TRP	23560
49	120	ARG	PRO	2632
40	116	ALA	TYR	4276
114	68	LYS	PRO	3296
112	56	LYS	GLY	4709
110	56	MET	SER	728
114	40	LEU	ASP	1139
112	107	THR	ARG	6349
113	52	TYR	TYR	3813
113	40	TYR	PHE	1060
113	52	ALA	GLN	33
66	115	LYS	ALA	2667
55	114	ALA	ALA	3478
110	38	TRP	HIS	630
55	114	HIS	ILE	539
114	42	LYS	PHE	1324
55	116	ILE	GLN	2014
114	56	GLN	ASN	117
113	107	PRO	HIS	1008
110	38	ASP	ARG	982
66	114	ALA	GLN	192
118	42	TRP	VAL	662
66	115	PHE	ASN	1151
112	38	VAL	HIS	640
114	56	PHE	MET	89
113	40	TRP	VAL	402
113	52	TYR	ALA	2264
107	116	THR	HIS	743
66	114	GLU	ILE	732
118	52	LEU	LEU	469
110	38	CYS	ARG	575
112	107	GLY	GLN	83
113	55	PRO	ARG	273
55	116	ALA	MET	288
114	40	ASP	GLN	569
113	105	MET	ASN	138
66	114	GLN	ILE	377
49	120	VAL	ARG	4
114	107	TRP	CYS	583
114	55	GLU	LEU	8
113	40	ALA	VAL	306
52	114	HIS	SER	134
103	48	SER	ARG	73
119	49	ASP	PRO	120
110	55	ILE	CYS	69
112	107	GLU	ASN	47
107	116	PHE	SER	269
110	55	ASN	CYS	112
68	115	GLN	PRO	167
114	55	ARG	GLN	29
107	107	THR	ILE	58
115	42	ALA	ILE	47
42	118	ILE	CYS	79
110	55	GLN	VAL	11
52	114	ALA	ASN	9
113	42	ASP	TRP	13
52	105	PHE	TYR	10
55	116	GLN	GLU	20
118	42	GLY	HIS	16
116	42	ALA	ILE	41
112	40	SER	LYS	25
118	51	LEU	VAL	27
113	55	GLY	GLU	70
116	68	PHE	LYS	11
113	116	PHE	GLN	625
115	105	GLN	LEU	248
116	42	GLN	ILE	25
113	116	MET	GLU	63
67	115	ASP	ARG	95
113	40	GLN	GLN	152
67	114	ALA	PRO	20
114	40	GLN	ARG	45
112	55	GLU	THR	17
66	115	ASN	SER	33833
69	115	VAL	GLY	2012
107	116	LEU	TRP	15926
66	114	TYR	ASN	64576
110	56	GLY	GLY	53372
110	38	VAL	TYR	73767
113	40	ASP	SER	28167
113	116	SER	TRP	24357
107	107	GLY	ALA	22754
116	52	ASP	TYR	16843
112	116	PHE	TYR	6903
115	105	GLU	GLN	6052
113	55	ALA	ASN	196
113	42	THR	LEU	933
114	68	ARG	PHE	874
55	116	PHE	PRO	3677
110	56	LEU	ASP	15702
115	116	ALA	PHE	1324
114	116	SER	PHE	4804
112	56	ASP	GLN	3625
40	116	ASN	ALA	3228
44	44	LEU	GLN	4336
66	115	MET	PRO	966
113	52	LEU	ALA	292
55	114	LEU	HIS	1209
114	56	LYS	ALA	1345
115	42	TYR	LEU	871
110	55	ASP	ASN	266
112	107	VAL	VAL	131
55	114	LYS	TRP	155
67	115	CYS	GLY	142
113	56	CYS	TRP	1614
112	107	PHE	ASP	423
114	116	ASP	GLU	306
113	56	PRO	ARG	2498
114	68	PRO	LEU	227
55	114	TRP	ILE	1617
66	115	LEU	GLY	451
112	107	TRP	LEU	765
117	68	LEU	SER	759
113	52	SER	ALA	770
113	42	GLN	LEU	324
113	107	ILE	ARG	1073
114	116	PRO	SER	1579
115	105	GLN	ALA	262
114	40	CYS	ASP	491
114	56	GLN	GLN	485
52	116	LEU	ARG	237
113	105	VAL	HIS	654
112	40	PRO	TRP	5
118	49	GLY	SER	273
113	55	TRP	THR	54
69	115	VAL	ILE	167
110	56	TRP	ILE	36
115	52	ILE	HIS	36
118	52	LEU	VAL	40
114	116	LYS	THR	58
115	116	VAL	MET	183
112	56	LYS	PHE	31
110	38	GLU	LYS	437
48	103	LYS	LEU	262
113	105	ILE	GLU	83
114	52	GLU	ILE	93
113	38	PHE	ILE	106
107	107	TYR	LYS	12
68	115	ILE	PHE	75
113	107	GLN	PRO	15
66	115	GLN	TRP	109
52	114	CYS	ARG	129
116	42	GLU	CYS	54
52	116	ILE	GLN	1
103	49	CYS	SER	22
114	107	ILE	PRO	17
110	56	THR	PHE	150
113	116	PRO	GLN	652
50	50	ILE	PRO	161
114	56	ILE	GLN	466
113	40	PRO	THR	321
67	114	TYR	PRO	240448
113	107	LYS	TYR	8951
55	116	LEU	SER	1295
113	107	LEU	ARG	2845
112	56	ARG	ASP	16974
114	68	PRO	GLU	20810
107	116	LEU	PHE	5177
66	115	LYS	LEU	3178
112	55	GLN	TYR	22875
110	38	TYR	SER	9767
115	52	MET	ALA	1816
113	105	SER	LEU	5336
114	68	TYR	PHE	5533
114	116	HIS	PHE	2185
44	103	GLU	TYR	571
110	55	GLU	SER	1001
112	56	TRP	ALA	8740
107	116	TRP	MET	36
118	51	TRP	ILE	6457
112	38	HIS	TRP	2701
107	116	HIS	PRO	4544
42	118	GLY	PHE	372
107	107	GLN	ALA	2844
114	68	THR	GLU	8160
107	107	GLN	SER	4436
113	38	TRP	ASP	4063
110	55	VAL	PHE	2321
112	40	THR	TYR	5078
55	116	HIS	ILE	1022
55	116	HIS	GLN	433
113	55	HIS	TRP	11
112	56	ARG	THR	766
107	107	LEU	ASN	169
116	68	ASP	TYR	1430
116	52	HIS	VAL	689
114	107	LEU	LEU	552
112	40	HIS	ILE	36
113	55	HIS	CYS	59
67	115	ASP	HIS	118
113	55	ARG	GLN	139
107	116	GLU	MET	397
55	116	ASN	GLN	1491
107	116	THR	GLN	950
112	116	HIS	LYS	209
114	116	SER	LYS	537
114	116	ASP	LYS	306
50	103	ILE	TYR	133
69	115	LEU	ALA	180
112	55	ALA	ARG	373
117	68	GLY	PHE	208
120	48	GLU	ALA	35
112	40	ARG	LEU	34
113	55	PHE	HIS	706
52	116	PHE	ASP	27
107	107	GLN	MET	6
49	120	GLU	LEU	20
114	107	ASP	ILE	60
103	44	ILE	GLN	94
68	115	LYS	GLN	66
117	68	LYS	ASP	173
116	42	HIS	HIS	311
69	1	ASN	HIS	6
112	116	CYS	ASN	94
115	42	LEU	CYS	166
113	40	GLU	GLU	22
112	107	ILE	GLU	11
69	115	ASN	GLN	82
113	105	ILE	ILE	36
118	52	TYR	ARG	4
108	55	ARG	ILE	42
115	52	MET	GLN	30
113	55	GLU	LEU	13
107	116	ASN	PRO	1484
66	114	VAL	TRP	558
112	116	GLY	THR	1230
113	56	GLY	PHE	372
114	116	PRO	MET	164
112	55	ASN	ASN	143
115	116	LEU	CYS	759
110	56	PRO	PRO	56
114	40	ARG	ARG	58
117	68	TYR	ALA	179109
52	115	TRP	PRO	810119
55	114	TRP	THR	31083
113	107	HIS	TRP	6099
107	107	ASP	THR	8441
112	116	TRP	TRP	8582
112	40	GLY	SER	36840
68	115	VAL	ASN	2207
114	52	PRO	VAL	2401
114	56	GLY	ASN	2552
112	38	CYS	PHE	1002
107	116	GLU	LEU	19570
66	115	ASN	VAL	5926
113	56	GLY	PRO	59
115	52	LEU	PHE	1897
110	38	ALA	SER	5877
115	116	GLN	LEU	936
107	116	GLY	GLN	6073
110	38	GLN	ASP	1586
49	120	GLY	PHE	36
113	116	ILE	TRP	3240
115	105	ALA	GLN	13282
113	116	ASP	PRO	11303
112	38	ARG	GLY	297
114	105	GLY	TYR	3179
112	40	GLY	ASP	6452
110	56	VAL	ARG	3598
112	116	ASP	PRO	4110
110	56	GLN	ASP	6230
69	1	VAL	ASP	6436
113	40	ASP	HIS	15241
114	55	ALA	LYS	2968
110	38	ALA	GLY	454
108	55	SER	PHE	3876
67	114	ASP	SER	760
110	38	TYR	THR	6292
55	114	MET	ALA	182
114	56	THR	LEU	2492
114	40	ALA	THR	1496
117	68	ILE	HIS	1809
116	52	TYR	THR	557
115	52	HIS	ARG	341
112	40	CYS	CYS	553
115	118	PHE	SER	389
116	52	MET	LEU	787
113	56	PRO	VAL	354
69	115	ASN	ILE	129
114	40	ILE	GLN	365
115	116	GLN	THR	16
40	116	PHE	ARG	89
114	105	CYS	TYR	119
44	103	ARG	CYS	14
113	55	GLU	CYS	47
117	68	THR	ARG	27
114	42	VAL	ILE	58
52	115	PHE	LEU	201
114	55	VAL	ALA	14
107	107	PRO	PRO	89
113	42	TYR	SER	171
115	42	MET	SER	87
108	55	ARG	GLN	280
55	114	ASP	PHE	299
114	68	ASN	THR	35
52	116	TYR	THR	85
118	51	TRP	CYS	41
52	116	ASN	PRO	10
67	114	CYS	ILE	50
112	38	TRP	GLU	50
108	55	GLU	ASP	85
67	114	GLU	SER	63
49	103	PRO	LEU	2
66	115	MET	TYR	46
113	52	CYS	MET	28
110	55	GLU	MET	16
114	68	VAL	MET	50
115	42	TYR	CYS	25
52	116	HIS	TYR	90
107	116	ARG	HIS	1230
112	38	HIS	ILE	97
114	116	ALA	GLN	4520
107	116	PRO	SER	739
44	44	LEU	LYS	108
115	105	THR	THR	136
42	118	MET	LEU	352
112	38	ILE	PRO	59
108	55	LYS	ILE	7
66	114	ILE	MET	19
108	52	ASP	HIS	15
114	56	VAL	GLY	9667
114	107	VAL	TYR	24255
113	55	GLY	TYR	254820
113	40	TRP	ALA	35088
40	116	SER	VAL	103946
117	68	ILE	GLU	34481
114	116	TYR	PRO	30368
69	115	PRO	THR	51994
112	116	ARG	VAL	9375
107	116	SER	VAL	13911
115	116	ILE	GLY	2792
117	68	HIS	PRO	17156
114	68	GLY	GLY	5149
114	107	PHE	TYR	23244
114	105	TYR	VAL	3429
103	49	TYR	GLY	21267
113	42	TYR	LEU	3228
52	115	CYS	ASP	74
40	116	THR	GLN	1541
113	105	GLU	ALA	2605
113	38	GLU	PHE	1039
66	115	ASP	ALA	4973
55	116	LEU	PHE	4542
66	114	ALA	PRO	1512
113	38	TRP	LEU	2398
117	68	LEU	GLN	9991
55	114	TRP	GLN	1719
113	38	TYR	ILE	976
67	114	ASN	ALA	171
117	68	ASP	ASP	815
115	105	PHE	ILE	1206
114	107	MET	TRP	989
116	68	VAL	GLU	2523
66	115	GLY	HIS	3026
112	38	GLN	PHE	747
115	105	VAL	THR	196
113	38	CYS	THR	373
114	40	PRO	GLN	584
120	48	ILE	GLN	140
113	56	ALA	LEU	2806
42	118	ILE	ILE	429
119	49	CYS	SER	7
114	116	GLU	LYS	162
114	40	MET	ASP	237
112	55	GLN	ARG	86
116	52	MET	ARG	59
116	42	MET	LEU	34
114	40	PHE	VAL	447
114	52	CYS	ALA	88
107	107	ARG	PRO	170
110	38	GLY	VAL	324
40	116	ALA	GLU	241
67	115	GLN	THR	99
113	38	ILE	LEU	403
113	52	TRP	GLN	8
108	52	VAL	MET	142
52	115	ASP	ILE	8
107	107	MET	ASP	98
66	115	PRO	ALA	34
116	42	ASP	LYS	13
114	56	PRO	PHE	218
110	56	CYS	MET	44
114	68	THR	VAL	192
107	107	PHE	PHE	289
68	115	HIS	TYR	59
48	103	PRO	PHE	26
40	116	ARG	CYS	9
115	52	GLN	MET	13
110	55	ILE	ASN	141
67	115	LYS	GLY	89
112	107	CYS	VAL	74
114	55	PRO	ALA	19
116	52	HIS	MET	44
49	103	LEU	TYR	7
66	114	CYS	CYS	20
108	55	ARG	TRP	67
112	40	ILE	MET	2
67	114	ALA	TRP	7
115	116	GLY	ILE	1654
113	38	LYS	THR	360
113	40	GLN	THR	146
114	116	ASN	THR	200
115	118	THR	ILE	37
67	115	ARG	SER	36
112	56	CYS	MET	41
113	40	ARG	PHE	170
113	40	MET	ARG	27
116	68	THR	ILE	22
115	116	ARG	ASN	101
112	55	MET	ASP	15
112	107	MET	ARG	1022
113	40	GLY	ALA	127863
113	116	MET	SER	110
68	115	VAL	SER	5601
66	114	TYR	HIS	12746
120	49	GLN	GLY	20211
55	116	ARG	PHE	13297
114	52	TYR	PHE	3640
55	116	ASN	PHE	4986
113	105	ASN	ALA	6679
113	116	TYR	GLN	8223
55	116	GLU	VAL	12052
108	52	ILE	ARG	1703
49	103	ARG	PHE	1657
114	56	PRO	VAL	1476
55	114	PHE	LEU	3851
112	107	ILE	SER	3413
113	107	TRP	THR	1165
114	68	HIS	GLU	6018
113	56	TRP	ARG	1917
110	38	CYS	PHE	917
116	52	TYR	ARG	530
119	49	SER	ALA	1193
110	55	ASN	ASP	207
115	52	VAL	THR	1984
113	116	ALA	HIS	768
66	114	SER	HIS	1328
110	56	ASN	THR	409
114	56	CYS	TYR	380
110	56	LYS	GLY	4020
55	116	MET	TYR	856
110	55	ASP	ARG	710
116	68	GLU	ASP	975
52	116	PHE	VAL	338
113	38	MET	SER	432
115	52	ARG	THR	442
112	38	SER	ILE	446
113	56	CYS	ASN	188
66	114	ARG	CYS	10
114	40	GLN	CYS	393
112	107	TRP	VAL	141
67	114	LEU	PRO	198
112	38	VAL	LYS	237
66	114	LEU	ASN	563
107	107	LYS	CYS	83
112	55	MET	PHE	324
66	115	PRO	ILE	16
52	118	ALA	PHE	128
114	56	TYR	CYS	28
115	118	ILE	TYR	17
55	114	MET	GLY	294
113	107	ASP	GLU	39
113	42	LEU	SER	14
116	42	VAL	LEU	247
44	44	ARG	GLU	187
114	68	LYS	VAL	17
40	116	GLN	GLU	49
69	115	ARG	ARG	78
112	56	MET	TYR	255
52	116	ALA	ASP	4
40	116	ARG	THR	15
113	52	HIS	HIS	10
120	48	GLN	TYR	38
42	118	MET	CYS	6
112	116	GLN	MET	34
117	68	TRP	VAL	20
113	55	CYS	ASP	27
52	115	ILE	THR	2
55	116	PRO	TRP	17
113	55	SER	VAL	12
66	114	THR	ILE	797
115	116	ARG	SER	121
113	105	ASN	PHE	92
115	105	PRO	PHE	100
113	105	ASP	PHE	152
112	55	TYR	TRP	62
112	116	PHE	ASP	179
114	116	VAL	GLN	787
115	116	ILE	MET	276
113	116	CYS	GLN	429
114	116	VAL	ASP	190
67	114	GLN	PRO	96
66	114	TRP	VAL	43
40	116	ARG	ASP	16
55	114	LEU	SER	18776
116	42	LEU	TYR	8227
107	116	ILE	PRO	1960
66	115	SER	PRO	34989
112	107	ARG	TRP	12060
112	38	ILE	TYR	21720
55	114	ILE	GLY	6304
113	38	TYR	ASP	28360
112	116	THR	GLY	3727
114	107	SER	TYR	40606
120	48	ARG	GLN	42605
112	116	VAL	TRP	10874
113	52	SER	SER	1718
114	107	ILE	ARG	1816
110	56	ILE	LEU	2987
114	42	TRP	PHE	5178
113	116	GLY	CYS	1088
115	105	LEU	ASN	2774
113	116	MET	ARG	664
114	56	PRO	TRP	9814
113	42	THR	HIS	998
66	115	SER	THR	9860
115	118	ARG	PHE	10122
69	115	ARG	GLY	420
112	38	ASN	ASP	3649
110	38	LEU	GLY	352
66	114	GLU	ARG	610
113	38	LEU	THR	1360
110	55	SER	SER	3851
112	116	VAL	SER	1014
55	114	GLU	TYR	10406
114	107	SER	THR	1570
112	107	THR	HIS	1326
110	55	ILE	PHE	1366
113	116	LEU	GLY	2885
113	56	GLU	TYR	993
110	55	GLU	HIS	784
112	38	PHE	VAL	57
120	48	LYS	SER	1482
114	105	ASN	ALA	2026
113	38	CYS	PHE	747
113	40	GLY	VAL	1817
55	116	SER	CYS	983
114	68	ALA	LYS	546
112	107	LYS	SER	2132
114	68	GLU	ASP	952
114	52	GLU	PHE	341
66	115	TRP	SER	244
116	68	HIS	GLU	2917
68	115	GLY	ILE	541
110	55	GLN	HIS	453
55	116	THR	GLU	243
115	52	TRP	VAL	355
68	115	GLY	ALA	1291
116	68	LEU	SER	122
114	56	ASN	TYR	673
115	52	TYR	SER	652
120	48	ARG	ASN	238
107	116	LEU	MET	211
116	68	PRO	GLY	184
110	56	TRP	THR	473
113	55	GLN	PHE	432
103	48	SER	THR	557
114	68	LYS	SER	86
114	55	ASN	SER	684
120	48	ALA	LYS	38
68	115	VAL	CYS	59
114	68	TYR	TRP	7
119	49	ASP	VAL	31
67	115	THR	PHE	23
66	115	VAL	GLN	56
119	49	THR	ALA	39
68	115	TRP	PRO	17
69	115	ARG	GLN	63
117	68	GLY	LYS	7
48	103	TRP	TYR	69
114	105	VAL	ARG	27
114	55	SER	GLU	18
42	118	GLN	PHE	7
112	107	GLU	ILE	29
112	55	ASP	ALA	10
110	38	GLU	VAL	66
118	51	GLY	VAL	52
112	55	TRP	TRP	20
110	38	THR	MET	12
118	49	PHE	ALA	42
114	52	ASN	MET	75
113	56	LYS	CYS	15
115	105	TYR	SER	3146
69	115	HIS	SER	184
115	105	VAL	VAL	297
114	116	GLN	ASN	91
52	114	THR	TYR	48
112	38	PHE	MET	6
114	56	ALA	ILE	223
44	44	GLN	THR	33
40	116	ARG	ILE	173
114	52	ALA	MET	343
112	55	MET	ILE	11
40	116	PRO	ARG	13
52	114	HIS	VAL	5
114	107	GLY	TRP	67566
113	52	ASN	LEU	115216
67	115	TYR	PRO	797144
112	107	HIS	SER	4425
110	38	PRO	TRP	5307
113	105	LEU	GLN	27755
114	40	PRO	ALA	54002
115	105	LEU	MET	13019
112	107	TYR	ASP	3187
51	118	VAL	PHE	40612
55	114	ARG	PRO	25303
114	116	ILE	VAL	2340
107	116	THR	PHE	3395
69	115	GLN	MET	3451
110	38	ARG	SER	4972
49	103	GLU	TYR	2315
113	55	TYR	SER	7070
66	114	THR	TYR	3202
115	118	ASP	PHE	10794
113	38	LEU	SER	2102
112	55	HIS	SER	868
110	56	TRP	TRP	2658
112	107	CYS	ALA	1393
66	114	GLU	ALA	1276
116	68	CYS	GLU	262
114	107	GLY	PHE	4391
55	116	ALA	SER	2223
114	116	GLU	ARG	2948
115	116	PRO	ILE	1385
68	115	PRO	TRP	223
55	116	ILE	LYS	460
52	115	PHE	PRO	1224
66	115	ALA	ILE	324
112	38	THR	LYS	374
110	38	SER	LYS	804
113	52	PHE	SER	383
113	105	ASN	HIS	1718
113	38	LYS	ASP	807
112	56	GLN	LYS	1944
115	116	PHE	ASP	3762
114	116	ALA	THR	1749
110	38	LEU	ALA	1004
113	42	VAL	HIS	434
112	55	VAL	LYS	749
112	116	PHE	ALA	565
113	107	ASN	PHE	1826
108	55	ILE	LYS	824
113	105	CYS	LEU	680
68	115	ARG	PHE	185
107	107	SER	LEU	1369
67	115	ILE	ILE	34
113	40	GLY	ARG	376
52	114	LEU	THR	305
66	115	ILE	GLU	180
114	40	PRO	ARG	193
113	56	THR	HIS	141
68	115	PRO	ASN	318
116	68	SER	PHE	399
113	56	LYS	GLN	472
115	116	THR	LYS	119
107	107	MET	PHE	298
112	116	ASN	HIS	629
114	56	GLU	HIS	77
116	42	ALA	CYS	58
114	56	ASN	HIS	77
113	42	PHE	HIS	449
116	68	SER	GLY	330
114	107	ALA	GLU	75
67	115	ASP	GLY	236
114	55	ILE	ASN	53
50	118	PRO	VAL	31
114	68	GLN	LYS	36
114	42	ARG	VAL	21
108	55	LYS	ARG	172
114	55	ASN	LEU	31
118	42	GLY	ILE	9
66	115	TRP	LYS	12
112	40	ASN	LEU	25
103	49	CYS	GLY	2
52	105	TRP	PRO	4
113	105	VAL	SER	3025
67	114	SER	VAL	223
108	52	PHE	HIS	47
112	56	ASP	ASN	424
40	116	VAL	GLN	44
116	68	ARG	THR	10
115	116	GLY	LYS	233
112	55	GLY	MET	19
67	115	THR	GLN	7
67	115	ASP	GLU	10
113	42	PHE	ILE	27
113	56	TYR	ASP	100735
114	55	TYR	TYR	444156
113	107	TYR	SER	56612
113	105	THR	GLN	39009
112	56	PHE	GLY	10025
66	115	GLY	SER	5322
115	52	MET	ARG	8122
112	38	SER	TYR	103814
113	107	ALA	TYR	34564
68	115	ASN	GLN	4044
114	55	TRP	PHE	3860
114	56	LYS	LEU	458
107	116	ALA	TYR	19890
114	56	ARG	GLU	4404
113	40	ALA	TYR	4494
112	116	LEU	TRP	13479
52	115	TRP	CYS	1550
40	116	THR	PHE	5096
113	38	SER	ASN	7889
112	55	THR	PHE	2505
110	56	SER	TYR	4720
113	56	LEU	SER	2040
110	38	PRO	LEU	1736
112	38	THR	THR	2183
113	107	SER	THR	2257
116	52	THR	SER	198
108	52	ARG	TYR	1587
116	52	ILE	LEU	3483
113	52	VAL	VAL	801
112	116	ARG	GLN	1256
112	116	LEU	ASP	349
113	38	PHE	PHE	1889
108	52	THR	SER	1066
112	107	HIS	ASP	307
110	38	CYS	ASN	1739
107	107	PHE	ALA	1494
66	114	GLN	SER	1357
107	107	ASP	ILE	387
113	116	ASP	GLN	2682
66	115	ILE	ASP	180
110	56	MET	LYS	1711
68	115	LEU	PHE	70
55	114	ASP	ILE	193
52	115	TYR	ASN	432
67	114	ASN	LEU	241
108	55	GLY	GLN	322
116	52	TRP	TYR	77
67	114	GLN	TRP	151
107	116	TYR	GLU	517
116	42	ASN	CYS	19
66	114	PRO	TYR	125
113	55	ILE	ASP	21
67	115	ASP	ASN	80
52	114	HIS	TRP	70
67	114	CYS	GLU	54
107	107	ARG	VAL	554
68	115	MET	PHE	42
110	56	MET	HIS	73
120	49	MET	ALA	55
110	55	ASN	GLN	55
116	52	LEU	TYR	163
114	55	ILE	HIS	292
69	1	MET	ASP	72
112	56	ASN	MET	57
108	52	MET	HIS	11
69	115	LEU	PHE	66
112	40	TRP	GLU	28
52	116	ALA	PHE	3
113	55	VAL	ALA	8
113	105	SER	ASP	34
118	42	TRP	MET	17
115	52	HIS	HIS	10
115	52	PRO	GLY	4
40	116	LEU	GLU	5
113	116	GLU	ARG	4292
115	105	TYR	MET	3678
107	116	GLN	PHE	2528
110	56	SER	PRO	62
113	56	LEU	HIS	78
107	116	LYS	GLU	502
67	114	SER	LEU	546
113	116	CYS	THR	117
69	115	HIS	LEU	127
113	40	ASN	LYS	28
115	105	THR	LYS	20
40	116	PRO	VAL	4
67	115	TYR	THR	165400
112	116	TYR	ILE	18015
66	114	ARG	SER	26483
115	116	PHE	TRP	164582
114	105	ALA	VAL	1267
107	116	ARG	ILE	4250
113	116	ILE	VAL	2769
114	107	TYR	SER	44119
107	107	ILE	ARG	2708
40	116	HIS	ARG	30745
113	116	ASP	HIS	1772
113	107	SER	TYR	66684
110	38	GLY	GLU	247
120	49	GLN	VAL	33523
114	68	SER	HIS	1716
117	68	VAL	SER	2811
112	107	VAL	TYR	32058
115	52	GLU	LEU	8158
117	68	ASP	PHE	414
117	68	SER	ASP	1831
113	56	THR	GLU	6701
113	56	ALA	GLY	12534
114	40	GLN	ASP	884
66	114	LYS	GLY	3759
55	114	PHE	ASP	1966
103	44	PHE	HIS	5559
112	40	LYS	ASN	3533
120	49	GLU	ALA	2254
103	48	TYR	GLY	825
114	52	VAL	SER	759
113	105	ASN	GLY	4605
112	55	LEU	CYS	114
110	38	THR	THR	2277
115	105	ASP	GLY	205
113	52	ARG	PHE	791
108	52	GLU	GLN	15
108	52	ALA	PRO	216
114	40	ASP	ASP	1609
107	107	VAL	CYS	324
115	116	PRO	PRO	2547
112	56	GLY	MET	332
107	116	ALA	ASN	652
110	38	ASN	SER	2356
115	116	LEU	GLN	3030
112	40	HIS	VAL	309
113	105	THR	THR	454
113	107	GLU	ALA	2534
115	116	CYS	VAL	1000
66	114	MET	ALA	53
112	55	THR	ARG	393
112	107	ARG	LEU	1166
112	38	PHE	ARG	431
112	55	LEU	LYS	947
52	118	SER	PHE	2259
114	42	ALA	TRP	25
110	55	ASN	ARG	232
112	56	ILE	ARG	895
108	55	ASN	HIS	680
112	56	LYS	GLN	617
116	68	ARG	ASP	319
115	116	HIS	ASN	56
112	116	VAL	ASN	297
69	115	ARG	ILE	122
108	52	LEU	ILE	344
67	114	ASN	ASP	274
114	107	MET	HIS	139
113	38	LEU	LYS	212
66	115	GLN	ILE	119
114	52	MET	THR	143
55	116	MET	VAL	602
108	52	PHE	TYR	471
112	56	SER	ILE	184
55	114	PHE	GLN	574
117	68	MET	TYR	11
112	56	TRP	ILE	47
55	116	LYS	GLN	75
108	55	HIS	CYS	62
114	105	GLN	ASN	277
115	118	GLY	ILE	53
113	107	SER	GLN	90
114	56	ASN	PHE	61
118	42	GLN	TYR	7
113	55	GLY	GLY	39
118	42	TYR	PHE	6
108	55	ASP	GLY	11
67	114	LYS	THR	53
113	56	CYS	HIS	58
113	42	ARG	SER	32
52	114	HIS	MET	2
112	107	LYS	VAL	45
112	56	HIS	LYS	3467
114	56	ASP	GLN	1401
115	116	ARG	ARG	1127
114	116	VAL	SER	667
114	40	VAL	HIS	2246
114	52	TRP	SER	1172
113	105	VAL	VAL	255
51	118	ARG	PHE	53
67	115	GLY	TYR	2
113	107	ARG	HIS	1285
113	55	HIS	TYR	36456
55	114	ILE	PRO	14822
113	56	SER	GLY	24939
103	48	TYR	SER	24481
116	42	ALA	TYR	17735
117	68	VAL	GLU	43513
118	52	TRP	ILE	4911
113	107	THR	SER	5747
120	48	GLN	GLU	8859
107	116	GLY	ARG	27129
66	115	PHE	GLY	2682
50	44	LEU	HIS	52240
110	38	GLN	SER	1806
108	55	HIS	TYR	43238
112	107	GLY	THR	3326
114	105	ASN	CYS	1630
114	40	GLY	GLN	4104
114	105	GLU	GLN	14735
110	56	HIS	TYR	506
118	52	TRP	MET	3197
108	52	ARG	MET	319
55	114	ASP	SER	1659
114	105	LYS	SER	910
113	107	TYR	HIS	7787
113	40	ARG	ASN	12649
110	38	SER	GLY	888
69	1	ALA	SER	12486
114	55	ALA	PHE	5882
112	38	VAL	SER	3541
68	115	ILE	PRO	1946
113	52	ARG	VAL	2140
108	52	LEU	THR	2959
113	42	MET	PHE	544
67	114	PHE	PRO	1846
112	40	ASP	VAL	472
69	115	GLY	SER	971
67	115	HIS	TYR	385
114	105	ARG	SER	3396
112	40	ILE	ASP	1267
52	116	ARG	TYR	145
112	116	ALA	LYS	444
114	116	TYR	ASP	2011
114	56	ILE	LYS	1572
55	114	GLN	PHE	218
114	55	HIS	TRP	12
112	56	PRO	LEU	3286
114	116	LYS	LEU	1445
116	68	GLY	SER	536
115	116	TYR	HIS	1321
110	38	GLY	PRO	538
113	40	TRP	ASP	2156
55	114	LEU	GLU	219
112	116	ASN	GLU	450
55	116	ILE	THR	646
108	55	PHE	ASN	109
108	55	SER	GLN	252
112	107	TYR	ILE	238
115	116	TRP	ASP	70
115	105	GLN	GLY	122
112	107	LYS	PRO	25
110	55	THR	LEU	103
118	49	LEU	SER	118
113	107	ASP	PRO	179
113	105	LEU	PHE	36
112	40	VAL	VAL	358
120	49	THR	GLY	30
66	115	LEU	MET	60
52	115	ALA	GLU	9
114	55	LEU	ASP	56
69	115	ARG	VAL	116
108	55	PRO	THR	77
108	52	MET	ILE	57
48	103	LYS	VAL	224
112	40	GLY	GLU	95
68	115	THR	LYS	84
113	55	LEU	ALA	10
116	52	ASN	PRO	102
49	103	SER	SER	17
48	103	PHE	TRP	2
108	55	ILE	LEU	29
113	107	LEU	GLN	36
113	107	ARG	GLN	59
67	115	THR	HIS	22
67	115	LEU	HIS	80
110	55	TYR	TRP	36
69	115	TYR	SER	30
113	116	THR	GLU	641
67	115	ASN	SER	373
113	116	MET	CYS	43
69	115	HIS	GLY	259
52	114	ARG	MET	3
40	116	SER	PRO	50785
49	120	GLY	THR	123196
103	48	TYR	LYS	683688
66	115	ARG	PRO	41799
113	40	ARG	ALA	32300
113	107	ARG	ARG	4799
68	115	SER	GLY	14447
114	68	ALA	GLU	43239
112	40	TYR	GLY	7240
55	116	ARG	TRP	42582
114	116	HIS	GLY	1785
116	68	SER	ALA	4037
113	116	ALA	TYR	10704
42	118	ALA	PHE	3901
113	40	GLY	ASN	44468
113	38	GLY	HIS	3042
114	116	ASN	ILE	1218
55	116	PHE	TYR	10092
114	40	ILE	ALA	9917
55	114	THR	SER	8621
55	114	SER	ASN	20172
114	116	ASN	TYR	4841
112	38	TRP	ILE	121
110	56	ILE	LYS	5538
112	107	TRP	SER	5387
112	56	ILE	GLY	6711
113	107	PRO	GLY	1226
40	116	HIS	ALA	5563
112	56	VAL	GLU	6309
113	38	LYS	PHE	614
115	116	PRO	HIS	561
117	68	THR	PRO	2944
113	38	TRP	HIS	1585
113	107	LEU	SER	4275
113	105	ARG	CYS	2640
114	40	ALA	GLY	5422
115	52	PHE	ALA	3523
114	40	HIS	THR	323
115	116	HIS	PRO	496
115	105	SER	GLY	1063
69	115	GLN	LYS	1281
69	115	THR	VAL	446
113	52	ASP	ILE	312
114	55	VAL	PHE	1664
110	56	THR	ASN	914
69	115	ALA	GLU	781
112	107	MET	THR	280
114	107	MET	TYR	2487
115	116	GLY	GLY	1777
108	55	GLY	TRP	77
66	115	GLU	ASN	694
107	116	PHE	GLN	266
69	1	ASN	SER	534
55	114	LYS	PRO	318
112	107	LEU	GLN	30
114	107	ASN	ILE	43
115	116	GLN	SER	94
108	55	VAL	THR	75
40	116	LYS	PHE	60
112	40	VAL	PHE	313
108	55	THR	ASN	191
67	115	ALA	GLU	3
114	68	THR	SER	298
66	115	ALA	GLU	92
113	107	ASN	GLN	55
66	114	GLN	ASP	226
114	68	PHE	VAL	157
113	42	CYS	CYS	16
114	42	ASN	LYS	13
112	107	GLN	ILE	16
114	68	ARG	TYR	81
116	68	HIS	LYS	54
108	52	ASN	ILE	127
103	49	ARG	ALA	302
49	119	MET	GLY	11
116	68	ASN	SER	147
103	48	TYR	TYR	36
112	107	ARG	PRO	62
116	68	PHE	ILE	39
115	42	VAL	TRP	167
44	103	LEU	ILE	4
116	68	VAL	LYS	20
113	42	HIS	TRP	4
114	40	MET	ILE	6
44	103	THR	PHE	1
118	52	THR	ARG	2
118	52	PHE	SER	7
118	50	PRO	PRO	15
116	52	PRO	ILE	21
113	116	GLU	GLY	1605
113	40	SER	GLU	85
115	105	THR	HIS	475
113	56	LEU	MET	69
114	116	PHE	CYS	259
66	114	VAL	GLN	58
114	42	GLY	CYS	207
55	116	TRP	SER	2987
112	107	ALA	ALA	4826
114	56	GLY	ALA	62316
110	56	ASP	GLY	25924
114	107	TYR	TYR	250075
118	51	TRP	VAL	203356
55	116	GLU	ARG	23036
68	115	ASN	ASN	11272
110	56	PHE	ASP	8966
113	105	GLY	MET	19037
112	56	GLY	GLU	20013
114	52	TYR	THR	8723
55	116	GLU	LEU	11453
118	52	TRP	ALA	9374
110	56	GLY	LEU	10503
112	107	ARG	ASP	765
113	105	ALA	MET	4580
114	40	HIS	ASP	1140
107	107	ALA	HIS	2045
114	40	PRO	ASN	13822
[truncated: 20,004 more rows]
